# Supplementary material for: Medulloblastoma cerebrospinal fluid reveals metabolites and lipids indicative of hypoxia and cancer-specific RNAs
Source: Acta Neuropathol Commun. 2022 Feb 24;10:25. doi: 10.1186/s40478-022-01326-7 (PMC8867780; doi:10.1186/s40478-022-01326-7)
Supplement: Supplementary file 1 — Additional file 1: The genomic coordination of MB upregulated circRNAs. [file 40478_2022_1326_MOESM1_ESM.xlsx]

## Sheet: Supplementary File 1
Supplementary File 1
	#chrom	start	end	Normal	Cancer	log2FC (Cancer/Normal)	pvalue	padj
circ_463	X	140783175	140784659	1.3	58.5779	2.90318	9.0747e-06	0.000145195
circ_273	4	143543509	143543972	0	4.17215	1.73167	0.00176292	0.0141034
circ_660	9	110972073	110973558	0.2	5.89803	1.4203	0.0293646	0.0707657
circ_840	3	196391813	196403019	0	3.10965	1.36309	0.0276938	0.0707657
circ_801	5	137985257	137988315	0	2.80592	1.33002	0.016627	0.0707657
circ_1089	11	33286413	33287511	0	2.30811	1.29279	0.0260425	0.0707657
circ_63	7	86594311	86597049	0	3.5943	1.2788	0.03096	0.0707657
circ_250	1	117402186	117420649	0	2.44956	1.18264	0.0368221	0.0736443
circ_1380	2	72718103	72733118	0	2.55482	1.1728	0.0442722	0.0787062
circ_498	7	16258390	16278226	0	2.56031	1.09558	0.0617649	0.0988238
circ_760	20	32366384	32369123	0	1.80592	1.02622	0.0757796	0.104894
circ_936	2	112299849	112300029	0	1.26645	1.00936	0.080392	0.104894
circ_799	10	7276892	7285954	0	1.86404	0.969771	0.0852265	0.104894
circ_8	17	67945409	67975958	0	1.79167	0.958292	0.111283	0.127181
circ_1323	1	7777160	7778169	0	0.949561	0.888479	0.113847
circ_1165	12	69800209	69801721	0	1.98246	0.886034	0.129595	0.138234
circ_659	2	72731007	72733118	0	1.8125	0.884966	0.118345
circ_1245	18	9182382	9221999	0	1.49232	0.879983	0.122642
circ_850	12	97492461	97561047	0	1.41228	0.853171	0.140096
circ_65	19	23358430	23362725	0	1.125	0.846089	0.146166
circ_47	9	33971651	33973237	0	1.19627	0.776664	0.15313
circ_363	MT	1982	2139	0	2.70395	0.760025	0.178828
circ_166	1	8541214	8557523	0	1.47039	0.716828	0.197279
circ_663	13	32517857	32527532	0	1.07456	0.703	0.223119
circ_857	1	31915895	31919658	0	1.13487	0.694208	0.208648
circ_330	5	79439010	79457018	0	0.930921	0.690984	0.223378
circ_1297	2	8943187	8958642	0	1.37061	0.690126	0.220561
circ_1213	3	71359150	71493555	0	1.04167	0.685301	0.235313
circ_184	19	57455653	57456182	0.3	2.32895	0.682942	0.181234	0.181234
circ_884	6	72295937	72333835	0	1.08004	0.677016	0.23039
circ_806	6	72307258	72333835	0	0.820175	0.671764	0.241761
circ_1221	8	71299047	71334174	0	0.401316	0.66961	0.248311
circ_16	3	172247533	172251541	0	0.651316	0.660937	0.24179
circ_843	5	73074742	73077493	0	1.25877	0.616121	0.263229
circ_885	13	100257595	100273346	0	0.458333	0.599021	0.309516
circ_1073	7	24623666	24668660	0	0.916667	0.596026	0.314544
circ_200	MT	12342	14149	0	0.803728	0.586228	0.306523
circ_1352	4	150467673	150491035	0	0.631579	0.573267	0.299355
circ_762	3	170145423	170149244	0	0.625	0.569768	0.30908
circ_1075	5	114404438	114404856	0	1.01974	0.555654	0.302346
circ_308	14	102040236	102040673	0	1.11513	0.552248	0.313655
circ_409	MT	3322	3828	0	1.49013	0.544076	0.28537
circ_384	1	66891154	66905375	0	0.673246	0.541906	0.315638
circ_742	7	86594169	86597049	0	0.855263	0.536495	0.3461
circ_227	2	168063500	168129758	0	0.759868	0.534277	0.3248
circ_350	2	24135119	24147086	0	0.942982	0.531799	0.3433
circ_142	2	58198594	58232112	0	1.02961	0.527523	0.334651
circ_828	9	100498765	100516771	0	0.822368	0.526388	0.326033
circ_1082	MT	8927	9189	0	0.996711	0.521027	0.32754
circ_247	8	37765526	37766355	0	0.673246	0.514698	0.34884
circ_582	3	50108070	50108304	0	0.815789	0.512891	0.335835
circ_912	13	77719532	77753358	0	0.572368	0.503082	0.351564
circ_1318	5	38523419	38530666	0	1.08114	0.50178	0.345406
circ_1006	16	53141179	53157541	0	0.474781	0.494477	0.363903
circ_553	14	99458279	99465813	0	0.760965	0.485801	0.35395
circ_1329	7	23611171	23611553	0	0.789474	0.474237	0.386145
circ_527	10	96907265	96907747	0	0.464912	0.474059	0.370241
circ_367	MT	8927	9088	0	1.0943	0.469088	0.348819
circ_692	12	1289852	1371977	0	0.517544	0.461812	0.390373
circ_268	6	69014038	69076038	0	0.836623	0.433059	0.417943
circ_291	7	24620052	24668660	0	0.414474	0.432424	0.423821
circ_976	5	77463095	77464809	0	0.791667	0.432266	0.424296
circ_1	18	21765772	21779685	0	0.756579	0.430939	0.39137
circ_1039	2	61522611	61533903	0	0.497807	0.410349	0.442382
circ_149	5	171183195	171205612	0	0.583333	0.410236	0.437022
circ_862	13	60439688	60467379	0	0.131579	0.410152	0.439652
circ_100	6	130926605	130956499	0	0.375	0.41013	0.440791
circ_230	7	129014979	129018157	0	0.692982	0.409789	0.437112
circ_1017	4	128992167	129003876	0	0.662281	0.40964	0.439731
circ_97	10	84417771	84425893	0	0.526316	0.400135	0.438121
circ_72	12	42210355	42210680	0	0.654605	0.393242	0.438801
circ_1187	11	120406118	120407823	0	0.175439	0.385935	0.456135
circ_1298	10	115461941	115469329	0	0.875	0.378419	0.461081
circ_632	12	111552280	111555919	0	0.565789	0.3783	0.459264
circ_954	1	8541214	8614686	0	0.626096	0.37387	0.460922
circ_42	12	32598497	32611283	0	0.410088	0.365569	0.492678
circ_887	4	37631385	37638504	0	0.467105	0.365341	0.492733
circ_521	1	23030469	23050520	0	0.328947	0.361589	0.481002
circ_1423	1	117402186	117414831	0	0.35307	0.36132	0.481368
circ_1419	19	20544619	20545976	0	0.510965	0.337531	0.509327
circ_1080	16	69370483	69372355	0	0.573465	0.336767	0.508675
circ_258	22	45700282	45740538	0	0.4375	0.332255	0.511941
circ_782	9	85618983	85633374	0	0.444079	0.32978	0.510652
circ_1030	22	32478981	32479275	0	0.328947	0.312099	0.538253
circ_581	7	100023419	100024307	0	0.58114	0.312073	0.538524
circ_909	19	21974729	21988909	0	0.833333	0.308427	0.540465
circ_963	8	140739018	140752316	0	0.726974	0.307549	0.540527
circ_981	14	73147795	73148106	0	0.480263	0.307543	0.540487
circ_333	1	21089138	21111383	0	0.269737	0.293684	0.575939
circ_605	2	135675332	135680324	0	0.516447	0.286851	0.570123
circ_802	17	65743068	65750724	0	0.399123	0.286778	0.570155
circ_210	3	149846011	149921227	0	0.383772	0.2867	0.570255
circ_1010	1	247156406	247159813	0	0.370614	0.286647	0.570249
circ_33	17	20204333	20205912	0	0.230263	0.284406	0.571756
circ_375	14	39179091	39179462	0	0.467105	0.283529	0.571823
circ_1301	2	61522611	61526521	0	0.404605	0.261608	0.603796
circ_1425	15	62007308	62013992	0	0.490132	0.261556	0.603847
circ_90	2	8908621	8958642	0	0.105263	0.261496	0.603882
circ_758	18	46946057	46946923	0	0.547149	0.261433	0.603909
circ_1224	2	201145378	201149835	0	0.497807	0.259917	0.605013
circ_569	1	35358925	35361789	0	0.313596	0.259907	0.60501
circ_1465	10	115461941	115519324	0	0.448465	0.259575	0.605162
circ_461	20	35714185	35725155	0	0.219298	0.236223	0.639163
circ_897	6	138943513	138944622	0	0.201754	0.236015	0.639288
circ_928	7	24623666	24650712	0	0.333333	0.23505	0.640051
circ_152	17	59731421	59738947	0	0.5	0.235047	0.640053
circ_820	9	123757703	123879021	0	0.188596	0.210412	0.676161
circ_1454	11	73707420	73720899	0	0.33114	0.210384	0.676181
circ_192	3	71493426	71501988	0	0.25	0.210372	0.676189
circ_698	8	108449823	108455930	0	0.359649	0.210359	0.676198
circ_575	6	4891713	4892379	0	0.315789	0.209782	0.676714
circ_484	MT	8468	8970	0	0.279605	0.209658	0.67678
circ_310	16	53873786	53888951	0	0.336623	0.209656	0.676771
circ_1356	6	116689320	116692392	0	0.5	0.2096	0.676783
circ_299	7	14574212	14673027	0	0.476974	0.209579	0.676759
circ_691	21	15014344	15043574	0	0.20614	0.184434	0.714501
circ_492	14	88754512	88754671	0	0.118421	0.184415	0.714516
circ_410	11	32927157	32935435	0	0.203947	0.184413	0.714518
circ_1009	7	55982210	55983868	0	0.317982	0.184407	0.714522
circ_568	15	58912563	58916999	0	0.359649	0.184407	0.714522
circ_1045	15	80120328	80122800	0	0.260965	0.184387	0.714538
circ_412	1	155676548	155679512	0	0.33114	0.184043	0.714876
circ_978	17	37440505	37440662	0	0.164474	0.184042	0.714876
circ_402	10	94441896	94474783	0	0.463816	0.184038	0.714875
circ_1194	11	41222797	41223008	0	0.217105	0.184037	0.714875
circ_300	5	95755396	95763620	0	0.323465	0.183966	0.714918
circ_417	5	83537007	83542268	0	0.463816	0.183934	0.714925
circ_847	12	116230533	116237705	0	0.289474	0.158036	0.754228
circ_1139	7	155672867	155680908	0	0.276316	0.158029	0.754234
circ_1238	18	8718424	8720496	0	0.310307	0.158025	0.754237
circ_1003	5	130798539	130811692	0	0.25	0.158022	0.75424
circ_334	12	27714780	27724186	0	0.190789	0.158016	0.754245
circ_25	14	45118028	45130790	0	0.375	0.157813	0.75446
circ_1271	4	145845956	145849561	0	0.177632	0.131205	0.795246
circ_1355	13	50927407	50949505	0	0.20614	0.1312	0.795252
circ_716	4	152411303	152412529	0	0.240132	0.131052	0.795413
circ_1363	7	158788004	158799072	0	0.395833	0.131051	0.795412
circ_66	6	54149056	54202233	0	0.234649	0.103807	0.837595
circ_1106	4	51863437	51891851	0	0.177632	0.103806	0.837595
circ_37	15	100564692	100565265	0	0.234649	0.103806	0.837595
circ_528	9	93471141	93498886	0.4	0.690789	-0.0137949	0.977275

## Sheet: lfcWithStatandLocation
	#chrom	start	end	name	score	types	geneID	strand	Normal	WNT	SHH	G-Unknown	Group 3/4	Group 4	Tumor	log2FoldChange	pvalue	padj
circ_463	X	140783175	140784659	circ_463	5497	exon	ENSG00000203930,	+	1.3	12.5	15.3333	31.8947	114.833	72.25	58.5779	2.90318	9.0747e-06	0.000145195
circ_273	4	143543509	143543972	circ_273	205	exon	ENSG00000153147,	+	0	6	3.5	2.10526	6.83333	4.25	4.17215	1.73167	0.00176292	0.0141034
circ_660	9	110972073	110973558	circ_660	218	exon	ENSG00000198121,	-	0.2	4.75	8.5	1.84211	7.5	5.75	5.89803	1.4203	0.0293646	0.0707657
circ_840	3	196391813	196403019	circ_840	141	exon	ENSG00000163960,	-	0	3.75	3.66667	2.10526	1.16667	5.5	3.10965	1.36309	0.0276938	0.0707657
circ_801	5	137985257	137988315	circ_801	92	exon	ENSG00000031003,	-	0	2.75	1.5	1.47368	4	4.25	2.80592	1.33002	0.016627	0.0707657
circ_1089	11	33286413	33287511	circ_1089	178	exon	ENSG00000110422,	+	0	4.25	2.33333	1.31579	3.83333	1.75	2.30811	1.29279	0.0260425	0.0707657
circ_63	7	86594311	86597049	circ_63	91	intergenic_region		-	0	0	1	1.21053	6.66667	5.5	3.5943	1.2788	0.03096	0.0707657
circ_250	1	117402186	117420649	circ_250	121	exon	ENSG00000198162,	+	0	0	1	1.63158	4.66667	2.5	2.44956	1.18264	0.0368221	0.0736443
circ_1380	2	72718103	72733118	circ_1380	93	exon	ENSG00000144036,	-	0	1	1.5	1.05263	5.66667	2	2.55482	1.1728	0.0442722	0.0787062
circ_498	7	16258390	16278226	circ_498	112	exon	ENSG00000214960,	-	0	0	1.83333	1.15789	2	5.25	2.56031	1.09558	0.0617649	0.0988238
circ_760	20	32366384	32369123	circ_760	58	exon	ENSG00000171456,	+	0	2.75	0.666667	0.473684	4.83333	1.25	1.80592	1.02622	0.0757796	0.104894
circ_936	2	112299849	112300029	circ_936	61	exon	ENSG00000188177,	+	0	4.5	1.16667	1.31579	0.333333	2.25	1.26645	1.00936	0.080392	0.104894
circ_799	10	7276892	7285954	circ_799	61	exon	ENSG00000198879,	-	0	1.25	0.666667	0.789474	3	3	1.86404	0.969771	0.0852265	0.104894
circ_8	17	67945409	67975958	circ_8	101	exon	ENSG00000171634,	+	0	0	1.33333	1	4.33333	0.5	1.79167	0.958292	0.111283	0.127181
circ_1323	1	7777160	7778169	circ_1323	48	exon	ENSG00000049245,	+	0	4.75	1	0.631579	1.16667	1	0.949561	0.888479	0.113847
circ_1165	12	69800209	69801721	circ_1165	63	exon	ENSG00000127328,	+	0	0	1.33333	0.263158	4.33333	2	1.98246	0.886034	0.129595	0.138234
circ_659	2	72731007	72733118	circ_659	58	exon	ENSG00000144036,	-	0	0.5	0	1	2	4.25	1.8125	0.884966	0.118345
circ_1245	18	9182382	9221999	circ_1245	87	exon	ENSG00000101745,	+	0	0	1.16667	1.05263	2	1.75	1.49232	0.879983	0.122642
circ_850	12	97492461	97561047	circ_850	163	exon	ENSG00000255794,	+	0	0	0.666667	1.31579	1.66667	2	1.41228	0.853171	0.140096
circ_65	19	23358430	23362725	circ_65	158	exon	ENSG00000167232,	-	0	2.25	0.666667	1	0.333333	2.5	1.125	0.846089	0.146166
circ_47	9	33971651	33973237	circ_47	84	exon	ENSG00000137073,	-	0	2.25	1.5	0.368421	1.16667	1.75	1.19627	0.776664	0.15313
circ_363	MT	1982	2139	circ_363	51	exon	ENSG00000210082,	+	0	0	0.333333	0.315789	1.16667	9	2.70395	0.760025	0.178828
circ_166	1	8541214	8557523	circ_166	36	exon	ENSG00000142599,	-	0	0	0	0.631579	1.5	3.75	1.47039	0.716828	0.197279
circ_663	13	32517857	32527532	circ_663	54	exon	ENSG00000244754,	-	0	0	0.666667	0.631579	3	0	1.07456	0.703	0.223119
circ_857	1	31915895	31919658	circ_857	35	exon	ENSG00000184007,	-	0	0	0.5	0.789474	2	1.25	1.13487	0.694208	0.208648
circ_330	5	79439010	79457018	circ_330	55	exon	ENSG00000152413,	-	0	0	0	1.47368	0	2.25	0.930921	0.690984	0.223378
circ_1297	2	8943187	8958642	circ_1297	36	exon	ENSG00000143797,	-	0	0	2.83333	0.315789	0.833333	1.5	1.37061	0.690126	0.220561
circ_1213	3	71359150	71493555	circ_1213	33	exon	ENSG00000285708,ENSG00000114861,	-	0	2	0.833333	0	3.33333	0	1.04167	0.685301	0.235313
circ_184	19	57455653	57456182	circ_184	80	exon	ENSG00000268163,	-	0.3	1	0.666667	1.31579	0.333333	7	2.32895	0.682942	0.181234	0.181234
circ_884	6	72295937	72333835	circ_884	33	exon	ENSG00000079841,	+	0	0	0	0.736842	2.33333	1.25	1.08004	0.677016	0.23039
circ_806	6	72307258	72333835	circ_806	32	exon	ENSG00000079841,	+	0	0	0	0.947368	2.33333	0	0.820175	0.671764	0.241761
circ_1221	8	71299047	71334174	circ_1221	48	exon	ENSG00000104313,	-	0	5.25	1.5	0.105263	0	0	0.401316	0.66961	0.248311
circ_16	3	172247533	172251541	circ_16	54	exon	ENSG00000075420,	+	0	4.5	0	0.105263	1	1.5	0.651316	0.660937	0.24179
circ_843	5	73074742	73077493	circ_843	30	exon	ENSG00000157107,	+	0	0	0.833333	0.368421	1.33333	2.5	1.25877	0.616121	0.263229
circ_885	13	100257595	100273346	circ_885	28	exon	ENSG00000175198,	+	0	4.25	1.83333	0	0	0	0.458333	0.599021	0.309516
circ_1073	7	24623666	24668660	circ_1073	35	exon	ENSG00000105926,	+	0	1.5	3.33333	0	0.333333	0	0.916667	0.596026	0.314544
circ_200	MT	12342	14149	circ_200	27	intergenic_region		-	0	0.5	0	0.631579	1.33333	1.25	0.803728	0.586228	0.306523
circ_1352	4	150467673	150491035	circ_1352	167	exon	ENSG00000198589,	-	0	1.5	0	0.526316	1	1	0.631579	0.573267	0.299355
circ_762	3	170145423	170149244	circ_762	26	exon	ENSG00000173889,	-	0	3	0.833333	0	1.16667	0.5	0.625	0.569768	0.30908
circ_1075	5	114404438	114404856	circ_1075	27	exon	ENSG00000080709,	+	0	0	0	0.578947	1	2.5	1.01974	0.555654	0.302346
circ_308	14	102040236	102040673	circ_308	26	exon	ENSG00000197102,	+	0	0	0	0.210526	2.5	1.75	1.11513	0.552248	0.313655
circ_409	MT	3322	3828	circ_409	28	exon	ENSG00000198888,	-	0	0	0.5	0.210526	0	5.25	1.49013	0.544076	0.28537
circ_384	1	66891154	66905375	circ_384	117	exon	ENSG00000152763,	-	0	1	1.16667	0.526316	0	1	0.673246	0.541906	0.315638
circ_742	7	86594169	86597049	circ_742	25	intergenic_region		-	0	0	0	0.421053	2.5	0.5	0.855263	0.536495	0.3461
circ_227	2	168063500	168129758	circ_227	25	exon	ENSG00000198648,	-	0	0	0.5	0.789474	0	1.75	0.759868	0.534277	0.3248
circ_350	2	24135119	24147086	circ_350	32	exon	ENSG00000219626,ENSG00000276087,	+	0	0	1.16667	0.105263	2.5	0	0.942982	0.531799	0.3433
circ_142	2	58198594	58232112	circ_142	25	exon	ENSG00000115392,	-	0	0	0	0.368421	1.5	2.25	1.02961	0.527523	0.334651
circ_828	9	100498765	100516771	circ_828	26	exon	ENSG00000241697,ENSG00000251349,	+	0	0	0	0.789474	0.5	2	0.822368	0.526388	0.326033
circ_1082	MT	8927	9189	circ_1082	27	exon	ENSG00000198899,	-	0	0	0	0.736842	0	3.25	0.996711	0.521027	0.32754
circ_247	8	37765526	37766355	circ_247	23	exon	ENSG00000147471,	+	0	0	0.5	0.526316	1.66667	0	0.673246	0.514698	0.34884
circ_582	3	50108070	50108304	circ_582	24	exon	ENSG00000003756,	+	0	1	0.5	0.263158	1	1.5	0.815789	0.512891	0.335835
circ_912	13	77719532	77753358	circ_912	23	exon	ENSG00000139737,	+	0	0	0	0.789474	1	0.5	0.572368	0.503082	0.351564
circ_1318	5	38523419	38530666	circ_1318	24	exon	ENSG00000113594,	-	0	0.75	0.333333	0.157895	0.333333	3.5	1.08114	0.50178	0.345406
circ_1006	16	53141179	53157541	circ_1006	53	intron	ENSG00000177200,	+	0	2	0.833333	0.315789	0	0.75	0.474781	0.494477	0.363903
circ_553	14	99458279	99465813	circ_553	42	exon	ENSG00000183576,	-	0	1.25	0.833333	0.210526	0.5	1.5	0.760965	0.485801	0.35395
circ_1329	7	23611171	23611553	circ_1329	21	exon	ENSG00000169193,	+	0	0	0.666667	0.157895	2.33333	0	0.789474	0.474237	0.386145
circ_527	10	96907265	96907747	circ_527	22	exon	ENSG00000196233,	+	0	1.5	0	0.526316	0.333333	1	0.464912	0.474059	0.370241
circ_367	MT	8927	9088	circ_367	22	exon	ENSG00000198899,	-	0	0	0	0.210526	0.666667	3.5	1.0943	0.469088	0.348819
circ_692	12	1289852	1371977	circ_692	21	exon	ENSG00000082805,	+	0	0	0	0.736842	0.833333	0.5	0.517544	0.461812	0.390373
circ_268	6	69014038	69076038	circ_268	19	exon	ENSG00000135298,	+	0	0	0	0.263158	0.833333	2.25	0.836623	0.433059	0.417943
circ_291	7	24620052	24668660	circ_291	26	exon	ENSG00000105926,	+	0	1.75	1.5	0.157895	0	0	0.414474	0.432424	0.423821
circ_976	5	77463095	77464809	circ_976	19	exon	ENSG00000164253,	-	0	0	1.66667	0	1.5	0	0.791667	0.432266	0.424296
circ_1	18	21765772	21779685	circ_1	24	exon	ENSG00000101752,	+	0	0	0	0.526316	0	2.5	0.756579	0.430939	0.39137
circ_1039	2	61522611	61533903	circ_1039	18	exon	ENSG00000082898,	-	0	1	0	0.157895	1.83333	0	0.497807	0.410349	0.442382
circ_149	5	171183195	171205612	circ_149	18	exon	ENSG00000204764,	+	0	1	0	0	2.33333	0	0.583333	0.410236	0.437022
circ_862	13	60439688	60467379	circ_862	45	exon	ENSG00000083544,	+	0	2	0	0.526316	0	0	0.131579	0.410152	0.439652
circ_100	6	130926605	130956499	circ_100	18	exon	ENSG00000079819,	-	0	2.25	1	0	0.5	0	0.375	0.41013	0.440791
circ_230	7	129014979	129018157	circ_230	18	exon	ENSG00000064419,	-	0	0	0.833333	0.105263	1.83333	0	0.692982	0.409789	0.437112
circ_1017	4	128992167	129003876	circ_1017	22	exon	ENSG00000151466,	-	0	0	1.33333	0.315789	0	1	0.662281	0.40964	0.439731
circ_97	10	84417771	84425893	circ_97	18	exon	ENSG00000107771,	+	0	1.25	0.5	0.105263	1	0.5	0.526316	0.400135	0.438121
circ_72	12	42210355	42210680	circ_72	18	exon	ENSG00000015153,	-	0	0	0	0.368421	1	1.25	0.654605	0.393242	0.438801
circ_1187	11	120406118	120407823	circ_1187	24	exon	ENSG00000196914,	+	0	2	0.333333	0.368421	0	0	0.175439	0.385935	0.456135
circ_1298	10	115461941	115469329	circ_1298	17	exon	ENSG00000107518,	+	0	0	0	0	1.5	2	0.875	0.378419	0.461081
circ_632	12	111552280	111555919	circ_632	20	exon	ENSG00000204842,	-	0	0.75	0	0.263158	0.5	1.5	0.565789	0.3783	0.459264
circ_954	1	8541214	8614686	circ_954	17	exon	ENSG00000142599,	-	0	0	0	0.421053	0.333333	1.75	0.626096	0.37387	0.460922
circ_42	12	32598497	32611283	circ_42	32	exon	ENSG00000139132,	+	0	0	0	0.473684	1.16667	0	0.410088	0.365569	0.492678
circ_887	4	37631385	37638504	circ_887	37	exon	ENSG00000181826,	-	0	0	0.333333	0.368421	1.16667	0	0.467105	0.365341	0.492733
circ_521	1	23030469	23050520	circ_521	16	exon	ENSG00000004487,	+	0	1	0	0.315789	1	0	0.328947	0.361589	0.481002
circ_1423	1	117402186	117414831	circ_1423	16	exon	ENSG00000198162,	+	0	0	0.333333	0.578947	0.5	0	0.35307	0.36132	0.481368
circ_1419	19	20544619	20545976	circ_1419	15	exon	ENSG00000237440,	-	0	0	0.5	0.210526	1.33333	0	0.510965	0.337531	0.509327
circ_1080	16	69370483	69372355	circ_1080	15	exon	ENSG00000132604,	-	0	0	0.5	0.210526	0.833333	0.75	0.573465	0.336767	0.508675
circ_258	22	45700282	45740538	circ_258	15	exon	ENSG00000130638,	+	0	2	0	0	0	1.75	0.4375	0.332255	0.511941
circ_782	9	85618983	85633374	circ_782	15	exon	ENSG00000135049,	-	0	0	0	0.526316	0	1.25	0.444079	0.32978	0.510652
circ_1030	22	32478981	32479275	circ_1030	27	exon	ENSG00000100225,	+	0	0.5	0	0.315789	1	0	0.328947	0.312099	0.538253
circ_581	7	100023419	100024307	circ_581	21	exon	ENSG00000106261,	+	0	0	0	0.157895	1.16667	1	0.58114	0.312073	0.538524
circ_909	19	21974729	21988909	circ_909	14	exon	ENSG00000160321,	-	0	0	0	0	0.333333	3	0.833333	0.308427	0.540465
circ_963	8	140739018	140752316	circ_963	14	exon	ENSG00000169398,	-	0	0	0	0.157895	0	2.75	0.726974	0.307549	0.540527
circ_981	14	73147795	73148106	circ_981	14	exon	ENSG00000080815,	+	0	0	0	0.421053	0	1.5	0.480263	0.307543	0.540487
circ_333	1	21089138	21111383	circ_333	13	exon	ENSG00000075151,	-	0	0	0	0.578947	0	0.5	0.269737	0.293684	0.575939
circ_605	2	135675332	135680324	circ_605	13	exon	ENSG00000048991,	+	0	0	0	0.315789	0	1.75	0.516447	0.286851	0.570123
circ_802	17	65743068	65750724	circ_802	22	exon	ENSG00000154240,	-	0	0	0	0.263158	1.33333	0	0.399123	0.286778	0.570155
circ_210	3	149846011	149921227	circ_210	17	exon	ENSG00000082996,	+	0	0	0.666667	0.368421	0	0.5	0.383772	0.2867	0.570255
circ_1010	1	247156406	247159813	circ_1010	13	exon	ENSG00000196418,	-	0	0	0.666667	0.315789	0.5	0	0.370614	0.286647	0.570249
circ_33	17	20204333	20205912	circ_33	13	exon	ENSG00000128487,	+	0	0.75	0	0.421053	0	0.5	0.230263	0.284406	0.571756
circ_375	14	39179091	39179462	circ_375	49	exon	ENSG00000100941,	+	0	0	0	0.368421	0	1.5	0.467105	0.283529	0.571823
circ_1301	2	61522611	61526521	circ_1301	20	exon	ENSG00000082898,	-	0	0	0	0.368421	0	1.25	0.404605	0.261608	0.603796
circ_1425	15	62007308	62013992	circ_1425	18	exon	ENSG00000129003,	-	0	0	0.5	0.210526	0	1.25	0.490132	0.261556	0.603847
circ_90	2	8908621	8958642	circ_90	33	exon	ENSG00000143797,	-	0	1	0	0.421053	0	0	0.105263	0.261496	0.603882
circ_758	18	46946057	46946923	circ_758	12	exon	ENSG00000167216,	+	0	0	0.833333	0.105263	0	1.25	0.547149	0.261433	0.603909
circ_1224	2	201145378	201149835	circ_1224	30	exon	ENSG00000003402,	+	0	0	0	0.157895	0.833333	1	0.497807	0.259917	0.605013
circ_569	1	35358925	35361789	circ_569	20	exon	ENSG00000146463,	+	0	0	0	0.421053	0.333333	0.5	0.313596	0.259907	0.60501
circ_1465	10	115461941	115519324	circ_1465	12	exon	ENSG00000107518,	+	0	0	0	0.210526	0.833333	0.75	0.448465	0.259575	0.605162
circ_461	20	35714185	35725155	circ_461	41	exon	ENSG00000131051,	-	0	0.75	0	0.210526	0.666667	0	0.219298	0.236223	0.639163
circ_897	6	138943513	138944622	circ_897	11	exon	ENSG00000135597,	-	0	0	0	0.473684	0.333333	0	0.201754	0.236015	0.639288
circ_928	7	24623666	24650712	circ_928	11	exon	ENSG00000105926,	+	0	1	0.833333	0	0	0.5	0.333333	0.23505	0.640051
circ_152	17	59731421	59738947	circ_152	11	exon	ENSG00000062716,	+	0	0	1.16667	0	0.333333	0.5	0.5	0.235047	0.640053
circ_820	9	123757703	123879021	circ_820	10	exon	ENSG00000119522,	-	0	0	0	0.421053	0.333333	0	0.188596	0.210412	0.676161
circ_1454	11	73707420	73720899	circ_1454	10	exon	ENSG00000175582,	-	0	0	0.666667	0.157895	0.5	0	0.33114	0.210384	0.676181
circ_192	3	71493426	71501988	circ_192	10	intron	ENSG00000114861,ENSG00000285708,	-	0	1	0.333333	0	0.666667	0	0.25	0.210372	0.676189
circ_698	8	108449823	108455930	circ_698	49	exon	ENSG00000104412,	+	0	0	0.666667	0.105263	0.666667	0	0.359649	0.210359	0.676198
circ_575	6	4891713	4892379	circ_575	24	exon	ENSG00000153046,	+	0	0	0.5	0.263158	0	0.5	0.315789	0.209782	0.676714
circ_484	MT	8468	8970	circ_484	10	intergenic_region		-	0	0	0	0.368421	0	0.75	0.279605	0.209658	0.67678
circ_310	16	53873786	53888951	circ_310	19	exon	ENSG00000140718,	+	0	0	0.333333	0.263158	0	0.75	0.336623	0.209656	0.676771
circ_1356	6	116689320	116692392	circ_1356	28	exon	ENSG00000196911,	+	0	0	0	0	1	1	0.5	0.2096	0.676783
circ_299	7	14574212	14673027	circ_299	10	exon	ENSG00000136267,	-	0	0	0	0.157895	0	1.75	0.476974	0.209579	0.676759
circ_691	21	15014344	15043574	circ_691	9	exon	ENSG00000180530,	-	0	0.5	0	0.157895	0.666667	0	0.20614	0.184434	0.714501
circ_492	14	88754512	88754671	circ_492	9	exon	ENSG00000165521,	-	0	0	0	0.473684	0	0	0.118421	0.184415	0.714516
circ_410	11	32927157	32935435	circ_410	27	exon	ENSG00000060749,	+	0	0	0	0.315789	0.5	0	0.203947	0.184413	0.714518
circ_1009	7	55982210	55983868	circ_1009	13	exon	ENSG00000146729,	+	0	0	1.16667	0.105263	0	0	0.317982	0.184407	0.714522
circ_568	15	58912563	58916999	circ_568	9	exon	ENSG00000137776,	-	0	0	0.5	0.105263	0.333333	0.5	0.359649	0.184407	0.714522
circ_1045	15	80120328	80122800	circ_1045	30	exon	ENSG00000086666,	+	0	0	0.833333	0.210526	0	0	0.260965	0.184387	0.714538
circ_412	1	155676548	155679512	circ_412	9	exon	ENSG00000163374,	-	0	0	0	0.157895	0.666667	0.5	0.33114	0.184043	0.714876
circ_978	17	37440505	37440662	circ_978	9	exon	ENSG00000276234,	+	0	1	0	0.157895	0	0.5	0.164474	0.184042	0.714876
circ_402	10	94441896	94474783	circ_402	9	exon	ENSG00000108239,	+	0	0	0	0.105263	0	1.75	0.463816	0.184038	0.714875
circ_1194	11	41222797	41223008	circ_1194	9	exon	ENSG00000148948,	-	0	0	0	0.368421	0	0.5	0.217105	0.184037	0.714875
circ_300	5	95755396	95763620	circ_300	9	exon	ENSG00000164292,	+	0	0	0.333333	0.210526	0	0.75	0.323465	0.183966	0.714918
circ_417	5	83537007	83542268	circ_417	9	exon	ENSG00000038427,	+	0	0	0	0.105263	0	1.75	0.463816	0.183934	0.714925
circ_847	12	116230533	116237705	circ_847	8	exon	ENSG00000123066,	-	0	0	0	0.157895	0.5	0.5	0.289474	0.158036	0.754228
circ_1139	7	155672867	155680908	circ_1139	8	exon	ENSG00000184863,	+	0	0.5	0	0.105263	0	1	0.276316	0.158029	0.754234
circ_1238	18	8718424	8720496	circ_1238	8	exon	ENSG00000168502,	+	0	0	0	0.157895	0.333333	0.75	0.310307	0.158025	0.754237
circ_1003	5	130798539	130811692	circ_1003	8	exon	ENSG00000287390,	-	0	0.5	0.333333	0	0.666667	0	0.25	0.158022	0.75424
circ_334	12	27714780	27724186	circ_334	8	exon	ENSG00000061794,	+	0	0	0.5	0.263158	0	0	0.190789	0.158016	0.754245
circ_25	14	45118028	45130790	circ_25	8	exon	ENSG00000100442,	-	0	0	0.333333	0	0.666667	0.5	0.375	0.157813	0.75446
circ_1271	4	145845956	145849561	circ_1271	7	exon	ENSG00000151612,	-	0	0	0	0.210526	0.5	0	0.177632	0.131205	0.795246
circ_1355	13	50927407	50949505	circ_1355	7	exon	ENSG00000136104,	+	0	0	0.333333	0.157895	0.333333	0	0.20614	0.1312	0.795252
circ_716	4	152411303	152412529	circ_716	50	exon	ENSG00000109670,	-	0	0	0	0.210526	0	0.75	0.240132	0.131052	0.795413
circ_1363	7	158788004	158799072	circ_1363	15	exon	ENSG00000117868,	-	0	0	0.333333	0	0	1.25	0.395833	0.131051	0.795412
circ_66	6	54149056	54202233	circ_66	6	exon	ENSG00000146147,	+	0	0	0	0.105263	0.333333	0.5	0.234649	0.103807	0.837595
circ_1106	4	51863437	51891851	circ_1106	6	exon	ENSG00000109184,	+	0	0	0	0.210526	0	0.5	0.177632	0.103806	0.837595
circ_37	15	100564692	100565265	circ_37	10	exon	ENSG00000140471,	-	0	0	0.333333	0.105263	0	0.5	0.234649	0.103806	0.837595
circ_528	9	93471141	93498886	circ_528	34	exon	ENSG00000048828,	+	0.4	1	0	0.263158	1.5	1	0.690789	-0.0137949	0.977275
