# Supplementary material for: Medulloblastoma cerebrospinal fluid reveals metabolites and lipids indicative of hypoxia and cancer-specific RNAs
Source: Acta Neuropathol Commun. 2022 Feb 24;10:25. doi: 10.1186/s40478-022-01326-7 (PMC8867780; doi:10.1186/s40478-022-01326-7)
Supplement: Supplementary file 2 — Additional file 2.: Lipid profile of MB and normal CSF samples. [file 40478_2022_1326_MOESM2_ESM.xlsx]

## Sheet: pos_neg_ID_1_4 only_MB vs Norma
Supplementary File 2
	CSF_2_Sample_pos.mzXML Peak area	CSF_6_Sample_pos.mzXML Peak area	CSF_4_Sample_pos.mzXML Peak area	CSF_7_Sample_pos.mzXML Peak area	CSF_3_Sample_pos.mzXML Peak area	CSF_5_Sample_pos.mzXML Peak area	CSF_Pro_Target_pos.mzXML Peak area	CSF_11_Sample_pos.mzXML Peak area	CSF_13_Sample_pos.mzXML Peak area	CSF_9_Sample_pos.mzXML Peak area	CSF_12_Sample_pos.mzXML Peak area	CSF_15_Sample_pos.mzXML Peak area	CSF_18_Sample_pos.mzXML Peak area	CSF_14_Sample_pos.mzXML Peak area	CSF_21_Sample_pos.mzXML Peak area	CSF_8_Sample_pos.mzXML Peak area	CSF_23_Sample_pos.mzXML Peak area	CSF_16_Sample_pos.mzXML Peak area	CSF_17_Sample_pos.mzXML Peak area	CSF_24_Sample_pos.mzXML Peak area	CSF_27_Sample_pos.mzXML Peak area	CSF_28_Sample_pos.mzXML Peak area	CSF_20_Sample_pos.mzXML Peak area	CSF_22_Sample_pos.mzXML Peak area	CSF_26_Sample_pos.mzXML Peak area	CSF_19_Sample_pos.mzXML Peak area	CSF_25_Sample_pos.mzXML Peak area	CSF_N6_Sample_pos.mzXML Peak area	CSF_N1_Sample_pos.mzXML Peak area	CSF_N5_Sample_pos.mzXML Peak area	CSF_P_10_Sample_pos.mzXML Peak area	CSF_N3_Sample_pos.mzXML Peak area	CSF_N2_Sample_pos.mzXML Peak area	CSF_P_1_Sample_pos.mzXML Peak area
	MB	MB	MB	MB	MB	MB	MB	MB	MB	MB	MB	MB	MB	MB	MB	MB	MB	MB	MB	MB	MB	MB	MB	MB	MB	MB	MB	Normal	Normal	Normal	MB	Normal	Normal	MB
1_AcCar(14:2)+H_368.2804_0.40$Pos	464076	365080	440708	476697	511223	404352	1.13038e+06	463300	710378	413967	468000	487206	588316	545796	490283	506656	433516	527666	404323	464469	425678	531181	466795	696197	432955	522059	623360	448516	417589	395506	4.1957e+06	356389	362299	654750
1_AcCar(8:1)+H_286.2015_0.33$Pos	527702	356974	533599	538983	537611	626736	769520	716425	576207	481640	490909	527398	537027	561357	557885	534178	428942	568679	512283	474570	567635	457730	503712	721421	437392	534549	531405	127799	503213	363642	1.86919e+06	383742	478088	591233
1_LPC(16:0)+H_496.3406_1.05$Pos	912963	1.95141e+06	1.00437e+06	1.17214e+06	1.07439e+06	1.12565e+06	14600000	24000000	1.03625e+06	1.14073e+06	1.02549e+06	1.10534e+06	570416	147387	1.23924e+06	1.16661e+06	5.5143e+06	1.0988e+06	1.14727e+06	1.57965e+06	815763	2.0867e+06	976890	3.34315e+06	906521	3.28646e+06	2.50701e+06	115011	1.11005e+06	82546	41200000	1.08341e+06	1.14667e+06	13500000
1_LPC(17:0)+H_510.3560_1.32$Pos	117000000	106000000	94400000	92700000	98300000	99400000	2.59587e+06	104000000	92500000	6.47629e+06	6.52483e+06	96800000	107000000	89300000	104000000	105000000	94600000	95500000	103000000	101000000	103000000	77100000	6.52019e+06	5.82631e+06	5.53497e+06	7.6274e+06	7.65814e+06	2.75615e+06	6.56114e+06	2.18103e+06	117000000	6.86994e+06	7.51119e+06	65800000
1_LPC(19:0)+H_538.3872_2.35$Pos	711000000	634000000	584000000	582000000	556000000	567000000	945000000	639000000	589000000	704000000	649000000	663000000	605000000	36431.9	688000000	676000000	571000000	36977.7	631000000	757000000	703000000	600000000	660000000	600000000	649000000	686000000	710000000	866000000	943000000	721000000	783000000	834000000	760000000	531000000
1_LPC(19:0)+H_538.3871_2.55$Pos	3.1016e+06	3.24582e+06	4.80768e+06	569000000	527000000	539000000	71900000	2.26945e+06	589000000	8.5999e+06	96700000	659000000	2.27233e+06	600000000	5.17513e+06	638000000	540000000	597000000	5.74569e+06	3.37789e+06	3.39362e+06	602000000	6.8186e+06	566000000	10300000	622000000	563000000	823000000	883000000	2.7117e+06	3.63777e+06	45600000	13800000	524000000
1_PC(18:0_20:4)+H_810.6001_7.68$Pos	535386	898197	6430.23	326124	67221.7	119505	1.96659e+06	71300000	58633.3	1.14194e+06	26851.7	43131.9	490853	28104.5	416321	94508.2	1.1533e+06	51950.1	180766	1.64567e+06	6.12405e+06	145250	99652	1.47817e+06	531811	379728	1.18212e+06	251453	190095	2.84653e+06	104000000	609761	172670	2.1256e+06
1_Plasmenyl-PC(P-16:0/18:1)+H | 1_Plasmanyl-PC(O-16:0/18:2)+H | 1_Plasmanyl-PC(O-16:1/18:1)+H | 1_Plasmanyl-PC(O-18:1/16:1)+H | 1_Plasmenyl-PC(P-16:1/18:0)+H | 1_Plasmenyl-PC(P-18:1/16:0)+H_744.5907_7.89$Pos	31641.3	28954.4	0	29402.8	0	17298.7	3.23105e+06	5.29396e+06	3329.82	21199.2	3172.01	2766.21	98188.1	0	0	6279.73	268925	1690.36	7928.47	308798	650443	4657.52	0	587076	11169.4	185079	320225	42473.4	44266.8	620421	2.62254e+06	46849.7	6586.38	93657
1_So(d17:1)+H | 2_So(d17:1)+H_286.2741_0.65$Pos	96400000	89100000	86100000	79500000	86500000	84900000	41400000	89000000	83500000	82100000	78100000	83900000	94200000	79100000	88400000	90000000	107000000	84600000	91200000	82900000	87500000	71800000	82800000	88200000	70600000	88800000	82800000	210826	79600000	224898	118000000	83600000	87900000	56000000
1_TG(16:0_17:0_17:0)+NH4 | 1_TG(16:0_16:0_18:0)+NH4_852.8010_15.02$Pos	5.81814e+06	6.22295e+06	5.40859e+06	266128	637223	322985	7.18127e+06	14600000	269751	6.11163e+06	5.42541e+06	341618	4.1938e+06	233106	6.16539e+06	2.3e+06	468311	233964	5.9701e+06	6.73652e+06	5.15251e+06	212745	5.76039e+06	5.12646e+06	5.52527e+06	11400000	6.25458e+06	361866	4.45506e+06	4.88292e+06	7.68461e+06	6.53139e+06	6.56331e+06	322766
1_TG(16:0_18:1_20:4)+NH4_898.7846_13.67$Pos	145811	1.80086e+06	349057	130094	440886	185532	25200000	16200000	6223.36	684952	737536	6895.52	101410	16133	1.32631e+06	1.30766e+06	11000000	23803.6	542883	1.54089e+06	214757	873209	505426	40800000	763216	39500000	6.31315e+06	778034	807896	167811	5.65133e+06	964101	752159	2.85163e+06
1_TG(16:0_18:2_20:4)+NH4 | 1_TG(18:2_18:2_18:2)+NH4_896.7684_13.05$Pos	10058.2	1.87151e+06	26151.3	0	0	0	5.56756e+06	8.95859e+06	0	53572.7	169360	0	866.353	0	243084	66569.6	31468.6	0	64459.8	592766	80523.1	161319	61421.5	10400000	133446	19600000	745926	0	125971	35934.9	2.16565e+06	199273	115270	259764
1_TG(17:0_17:0_17:0)+NH4_866.8176_15.34$Pos	23800000	53900000	413000000	866000000	831000000	832000000	1130000000	10900000	904000000	759000000	895000000	954000000	11300000	897000000	410000000	925000000	868000000	891000000	556000000	51100000	15500000	893000000	665000000	882000000	818000000	930000000	967000000	1160000000	1110000000	13100000	63200000	1070000000	936000000	813000000
1_TG(17:0_17:0_19:0)+NH4 | 2_TG(17:0_17:0_19:0)+NH4 | 1_TG(17:0_18:0_18:0)+NH4 | 2_TG(15:0_19:0_19:0)+NH4 | 2_TG(15:0_15:0_23:0)+NH4_894.8484_15.64$Pos	17300000	15400000	13900000	6.95473e+06	14600000	12400000	22600000	15600000	4.83763e+06	16900000	16300000	5.81889e+06	14900000	2.81149e+06	16600000	18700000	14500000	2.88842e+06	12900000	18100000	17000000	3.5936e+06	14900000	17200000	15100000	18700000	19600000	20300000	24200000	16700000	17500000	20500000	17900000	7.09623e+06
1_TG(17:0_17:0_19:0)+NH4 | 1_TG(17:0_18:0_18:0)+NH4_894.8476_15.31$Pos	261340	229094	1.37617e+06	72255.5	261673	80910.1	3.69509e+06	1.23548e+06	71814.1	2.44078e+06	2.52334e+06	67661.9	966515	78162.7	1.40498e+06	1.17552e+06	135623	73816.9	1.66878e+06	250427	411781	78479.3	2.02232e+06	1.68901e+06	2.55579e+06	2.45728e+06	2.6055e+06	91809.4	2.37072e+06	718742	318891	3.47422e+06	2.81165e+06	104671
1_TG(18:1_18:1_18:2)+NH4 | 1_TG(18:0_18:1_18:3)+NH4 | 1_TG(18:0_18:2_18:2)+NH4 | 1_TG(16:0_18:1_20:3)+NH4_900.8010_14.00$Pos	2.86969e+06	22700000	1.55265e+06	9547.01	29202.6	24080.8	12600000	67400000	4540.78	1.46934e+06	214834	16741.9	2.00222e+06	2451.56	6.00003e+06	59839.2	20141.2	0	1.98383e+06	20700000	3.24731e+06	0	1.4993e+06	0	1.73599e+06	0	63143.8	44968.8	24936.3	4.38865e+06	29000000	724001	1.38829e+06	102003
2_BMP(14:0_14:0)+NH4_684.4813_6.18$Pos	34400000	32700000	30100000	9.10372e+06	10100000	9.90561e+06	14900000	29500000	9.82798e+06	27300000	33400000	9.85738e+06	30800000	9.14554e+06	32100000	10300000	8.93479e+06	9.63337e+06	26800000	29300000	30400000	8.05997e+06	26600000	8.44091e+06	22900000	36500000	34000000	0	29400000	27299.1	32700000	32400000	30500000	5.88832e+06
2_Cer-NS(d18:1/24:0)+H_650.6452_10.84$Pos	0	0	0	0	0	0	809965	0	0	7531.5	9103.72	0	0	0	691.067	588.205	0	0	2301.75	0	0	0	17089.3	47647.1	13985.8	100239	140539	0	0	0	710.026	21324	7301.4	602.502
2_LPC(19:0)+Na | 1_LPC(19:0)+Na_560.3687_2.13$Pos	38100000	35800000	34000000	0	271988	68918	694003	37600000	0	530017	439388	482.872	35200000	1259.16	38100000	447476	206329	641.581	400073	39400000	38400000	0	403740	391494	424469	458152	584111	207912	592462	38500000	43100000	543460	516807	0
2_PEtOH(36:2)+NH4_746.5670_7.82$Pos	2912.18	27146.7	7401.38	646925	38473.9	281622	257049	221698	12648.1	10636.7	8627	95767.9	6394.36	86893.5	8398.38	32042.5	1.16157e+06	117148	9159.84	29017.7	12823.8	442094	7223.35	620352	22426.2	169386	151554	294450	66858	9997.48	948059	19920.9	9732.85	2.98598e+06
2_PG(14:0_14:0)+H | 1_PG(14:0_14:0)+H_667.4547_6.05$Pos	4.92057e+06	4.80188e+06	5.49653e+06	3.80209e+06	10400000	9.72727e+06	4.1495e+06	4.34914e+06	1.33464e+06	8.98552e+06	9.4472e+06	1.85838e+06	4.50479e+06	64328	5.16899e+06	11000000	9.37356e+06	534977	7.46466e+06	4.26055e+06	4.4559e+06	925479	7.97346e+06	8.95959e+06	8.00957e+06	10700000	9.28484e+06	0	9.68219e+06	0	4.76207e+06	9.35346e+06	10300000	2.06613e+06
2_PG(14:0_14:0)+H_667.4548_6.24$Pos	8541.24	21227.1	2.12691e+06	8.66124e+06	3.25108e+06	6.81502e+06	1.83226e+06	1424.95	9.85524e+06	3.80667e+06	3.96289e+06	9.5873e+06	747.349	9.44744e+06	1.50561e+06	4.45927e+06	3.38808e+06	9.59801e+06	3.05826e+06	11852.2	2707.49	8.12253e+06	3.65991e+06	3.65364e+06	3.32139e+06	4.47304e+06	3.96393e+06	538.674	4.11889e+06	0	36416.4	4.16865e+06	4.32918e+06	5.68982e+06
2_PG(14:0_14:0)+H_667.4546_5.92$Pos	205402	47247.9	4.18137e+06	0	62926.6	14257.4	4.14024e+06	3.44278e+06	0	8.02987e+06	8.82661e+06	0	3.31856e+06	0	2.56998e+06	608409	25666.5	0	6.77768e+06	18718	1.16536e+06	0	7.34081e+06	785488	6.96787e+06	1.74468e+06	3.12829e+06	0	1.15366e+06	0	52143.7	9.40108e+06	9.16888e+06	0
2_plasmanyl-TG(O-18:1_16:0_16:0)+NH4 | 2_plasmenyl-TG(P-18:0_16:0_16:0)+NH4_836.8063_15.20$Pos	0	0	0	0	0	0	1.24345e+06	0	0	2482.49	0	0	0	0	985.231	988.968	2519.51	0	1596.4	0	0	0	0	22609.8	8590.71	18372.1	36807.2	0	0	1294.8	39067.9	1322.31	0	2788.23
2_TG(14:0_18:2_18:2)+NH4 | 2_TG(16:1_16:1_18:2)+NH4_844.7397_13.44$Pos	0	0	0	223489	0	102506	92153.2	0	2971.86	0	0	4865.32	0	2919.94	0	2695.27	536632	3508.84	0	0	0	421660	0	191145	0	390101	89951.2	12659	947.286	0	0	809.221	733.848	4.59147e+06
2_TG(14:0_16:1_18:2)+NH4 | 2_TG(16:1_16:1_16:1)+NH4_818.7231_13.25$Pos	1587.11	707.858	0	83596.1	52348.8	93979.2	46057.5	1263.73	2846.91	1392.14	7205.32	9995.12	934.896	0	0	56784.4	528009	829.039	0	0	0	195569	886.165	239678	1910.25	311003	82373.7	53525	41721.7	0	937.6	4037.72	2539.58	6.13502e+06
2_TG(15:0_15:0_15:0)+NH4_782.7232_13.92$Pos	501811	798396	25600000	78100000	77800000	80600000	33400000	320248	77300000	53400000	65100000	79100000	380269	74000000	18300000	81500000	77500000	76700000	33900000	647752	419942	69900000	44700000	70800000	50600000	82500000	74700000	2.23246e+06	70900000	155221	1.09082e+06	70700000	70900000	52000000
2_TG(15:0_15:0_17:1)+NH4_808.7395_13.95$Pos	165992	218752	473466	862493	980791	1.06663e+06	1.5533e+06	128486	640163	612912	876776	727145	133499	293100	460683	994730	1.44423e+06	478305	506276	178789	143447	748624	571194	1.58318e+06	819683	1.99907e+06	1.12836e+06	973336	967442	134884	183916	912775	815187	4.10008e+06
2_TG(16:0_18:0_18:0)+NH4 | 2_TG(17:0_17:0_18:0)+NH4_880.8326_15.50$Pos	9.89725e+06	9.40169e+06	8.8079e+06	9.25591e+06	9.26309e+06	9.74595e+06	9.78773e+06	10000000	9.32007e+06	9.61936e+06	8.92814e+06	9.72456e+06	7.72386e+06	8.60616e+06	9.6596e+06	9.87964e+06	13200000	9.17992e+06	8.1031e+06	10500000	9.04687e+06	9.50375e+06	8.59035e+06	9.86898e+06	8.40034e+06	12200000	10400000	11600000	10800000	8.47383e+06	10400000	10500000	10200000	13200000
2_TG(16:0_16:1_20:4)+NH4 | 2_TG(16:1_18:1_18:3)+NH4 | 2_TG(16:1_18:2_18:2)+NH4 | 2_TG(16:0_18:2_18:3)+NH4_870.7547_13.67$Pos	0	0	0	157094	814.347	71547.5	23105.8	0	10130.2	0	0	7730.16	0	23579.1	0	860.881	350566	9146.42	0	0	0	267357	0	112588	0	69780.6	9129.11	11190.1	0	0	0	0	0	3.69367e+06
2_TG(16:1_18:2_18:2)+NH4_870.7546_13.48$Pos	0	0	0	1.44426e+06	25605.4	211025	450216	1084.59	43079.7	0	0	63809.1	0	48259.8	0	43878.8	3.49673e+06	54719.4	0	0	0	2.27895e+06	0	1.29117e+06	0	1.43638e+06	343739	263116	826.102	0	2413.23	823.279	0	18000000
2_TG(18:1_18:2_18:3)+NH4 | 2_TG(18:2_18:2_18:2)+NH4_896.7697_13.67$Pos	0	0	0	901839	2537.21	222728	395700	0	25954.9	2029.24	0	23906	0	159744	5181.38	171762	2.19949e+06	86469.8	0	0	0	1.26162e+06	0	1.52347e+06	2650.34	754719	252409	361379	2506.01	0	0	5891.91	0	8.69502e+06
2_TG(18:1_18:2_18:2)+NH4 | 2_TG(16:0_18:1_20:4)+NH4 | 2_TG(16:0_18:2_20:3)+NH4 | 2_TG(18:1_18:1_18:3)+NH4 | 2_TG(16:0_18:3_20:2)+NH4 | 2_TG(16:0_16:0_22:5)+NH4_898.7861_14.26$Pos	59501.6	60414.3	65401.8	1.64669e+06	125557	732618	300191	45608.3	200915	72921.3	57209.3	209909	60994.1	511022	63370.9	283209	3.98991e+06	351920	56299	57916.5	51837.5	2.55937e+06	61025.7	1.4619e+06	71915	830783	276694	644031	97977.8	55947.8	34958.4	78258.2	49440.5	17800000
2_TG(18:2_22:1_22:1)+NH4_1,012.9270_16.03$Pos	105002	104174	123643	558959	336554	404361	161397	96463.4	679144	131246	167031	616490	89982.1	1.11437e+06	113397	250858	390499	869275	120349	115261	105289	747580	131629	221724	132529	212078	200483	391706	212915	98568.3	110174	161892	129729	570793
2_TG(19:0_19:0_19:0)+NH4_950.9114_15.34$Pos	15600000	23600000	95800000	150000000	144000000	146000000	162000000	6.71405e+06	155000000	137000000	149000000	158000000	6.72911e+06	159000000	92800000	153000000	149000000	154000000	114000000	28300000	8.8789e+06	154000000	126000000	147000000	136000000	151000000	153000000	174000000	164000000	7.68998e+06	32800000	156000000	150000000	144000000
3_PS(34:0)+H_764.5438_8.14$Pos	84105.6	379734	927519	16900000	31200000	30600000	23000000	18680.9	4.03989e+06	3.49351e+06	18600000	8.92967e+06	227497	0	1.41029e+06	27400000	30100000	43557.6	1.41971e+06	368867	333541	1.40162e+06	1.59249e+06	40100000	3.83645e+06	31700000	28500000	16700000	27300000	17914.5	649436	17300000	8.73749e+06	14200000
4_AcCa(10:1)+H | 4_PEG(n=3_NH4+_CH2=11_DBE=4_)_314.2327_0.34$Pos	441103	488596	503910	507483	408174	1.01953e+06	1.01928e+06	835604	500208	454632	446577	466637	469142	489498	495394	538999	353250	508794	493620	517699	594077	498554	563522	1.00663e+06	416785	502416	523484	341601	466776	325531	2.71293e+06	423826	493319	859361
4_AcCa(10:2)+H | 4_PEG(n=3_NH4+_CH2=11_DBE=5_)_312.2174_0.34$Pos	491642	455148	500154	470598	506888	522641	340035	582689	533274	459442	460293	479981	428366	412643	531912	495499	370969	465756	458180	422140	444713	441553	434979	498019	427216	520629	426559	234577	476845	353566	565968	299866	472020	472891
4_AcCa(10:3)+H | 4_PEG(n=3_NH4+_CH2=11_DBE=6_)_310.2016_0.33$Pos	438611	508817	395812	433460	384534	445314	742015	601348	340463	404801	390255	419324	399767	410990	425118	384626	350495	383268	415904	377391	404788	364628	429876	523516	321777	454038	368265	274344	431611	329496	1.67895e+06	378293	395633	806902
4_AcCa(10:0)+H | 4_PEG(n=3_NH4+_CH2=11_DBE=3_)_316.2488_0.40$Pos	77474.2	80990.3	85872.8	82661.2	89664.1	150271	164657	128144	89242	82791.5	76799.1	90907.8	70743.9	99404.4	234569	95591.6	97144.5	89393	74676.1	88608	116407	101049	194629	101565	77394.8	92660.8	90894.2	349952	88010.7	76304.1	315266	92479.9	100220	149455
4_AcCa(12:1)+H | 4_PEG(n=3_NH4+_CH2=13_DBE=4_)_342.2644_0.38$Pos	394330	427686	448907	461893	477101	537816	1.25732e+06	523447	429432	427777	393671	655803	378550	487247	381330	528068	353130	687690	419646	477841	667717	496643	436905	556644	369732	475882	506958	234754	421580	340061	4.56772e+06	360946	417835	576207
4_AcCa(12:0)+H | 4_PEG(n=3_NH4+_CH2=13_DBE=3_)_344.2800_0.48$Pos	277884	282775	265230	250007	261171	314392	1.02241e+06	441197	243876	259855	240338	237562	142413	235753	455695	106427	189644	253339	263704	307397	347419	224872	491285	298855	107361	292704	279941	923100	254559	39059.7	3.70111e+06	83045.8	282797	499158
4_AcCa(12:0)+H | 4_PEG(n=3_NH4+_CH2=13_DBE=3_)_344.2799_0.73$Pos	56067.4	70270.3	104284	113315	79536.5	134557	75090.9	118712	115899	75874.2	100406	118776	88390.7	112447	184216	119961	62677.1	114333	105756	93128.1	92872.8	90580.4	222842	108457	80162.8	119320	113043	2.02643e+06	108669	73715.1	122618	118053	124523	138269
4_AcCa(14:1DC)+H | 4_AcCa(16:1-OH)+H | 4_PEG(n=3_NH4+_CH2=17_DBE=3_(1=O)) | 4_PEG(n=3_NH4+_CH2=17_DBE=4_(1-OH)) | 4_PEG(n=4_NH4+_CH2=15_DBE=4_)_414.3218_0.99$Pos	576192	604388	621270	702697	792285	172743	593440	789300	788750	1.06193e+06	579086	799799	781688	141930	731254	873382	854077	127810	692081	771340	657588	114852	760006	720075	554776	959896	819763	721364	803171	969897	622079	688223	840976	997302
4_AcCa(14:1)+H | 4_MG(18:3)+NH4 | 4_PEG(n=3_NH4+_CH2=15_DBE=4_)_370.2955_1.04$Pos	748225	748355	823682	609346	592293	544300	703137	771083	597118	1.01646e+06	806253	583882	434104	521061	397155	601029	584088	689349	333508	636406	392495	516971	780905	503517	655588	843557	759296	446744	746497	128636	831401	800796	965201	794023
4_AcCa(14:1)+H | 4_MG(18:3)+NH4 | 4_PEG(n=3_NH4+_CH2=15_DBE=4_)_370.2958_0.47$Pos	527577	574722	537470	556973	545796	562518	1.70266e+06	492647	554161	533120	440810	559188	477898	451168	582615	602561	424674	544365	530315	552797	602971	491004	508143	488275	387049	476420	557478	624533	412808	350779	7.00689e+06	556947	494553	886505
4_AcCa(14:1-OH)+H | 4_PEG(n=3_NH4+_CH2=15_DBE=3_(1=O)) | 4_PEG(n=3_NH4+_CH2=15_DBE=4_(1-OH)) | 4_PEG(n=4_NH4+_CH2=13_DBE=4_)_386.2909_0.37$Pos	493803	512059	525940	541629	539818	690157	389979	544430	530343	580490	491658	609376	460841	590563	604465	588588	406142	554680	479468	437971	750270	529247	1.01215e+06	510870	512183	527886	525666	748765	536783	366720	813423	383448	471073	463750
4_AcCa(14:1)+H | 4_MG(18:3)+NH4 | 4_PEG(n=3_NH4+_CH2=15_DBE=4_)_370.2954_1.18$Pos	467096	489585	477741	563578	570719	571268	155882	471897	643704	341475	416870	618729	411726	584852	456712	513638	442228	717396	429551	375039	80423.6	471352	268852	345465	246176	278602	285506	197730	343133	60910	76902.8	279339	315179	619920
4_AcCa(14:1DC)+H | 4_AcCa(16:1-OH)+H | 4_PEG(n=3_NH4+_CH2=17_DBE=3_(1=O)) | 4_PEG(n=3_NH4+_CH2=17_DBE=4_(1-OH)) | 4_PEG(n=4_NH4+_CH2=15_DBE=4_)_414.3220_0.40$Pos	174918	344608	260596	298399	239948	421255	264583	356574	310037	303177	265087	268193	224701	383612	290226	314956	206597	285533	379364	313308	585873	266030	323616	233775	207113	390704	218356	1.21012e+06	247474	277568	373066	180939	218427	180212
4_AcCa(14:0)+H | 4_MG(18:2)+NH4 | 4_PEG(n=3_NH4+_CH2=15_DBE=3_)_372.3103_0.61$Pos	211516	218533	187857	163341	198924	246986	679702	354620	186198	190673	90290.8	154444	198744	174754	299927	210532	179201	71874	209865	216650	45791.2	185673	294954	262153	135642	208794	141265	1.85839e+06	219457	167447	2.89836e+06	201896	206974	452044
4_AcCa(14:1)+H | 4_MG(18:3)+NH4 | 4_PEG(n=3_NH4+_CH2=15_DBE=4_)_370.2954_1.46$Pos	167445	178979	216569	286338	284269	257336	98592.4	125925	341614	148586	271687	310469	121160	325598	165171	267727	177929	324297	173274	124548	150399	181271	157210	145829	160059	183902	127384	77858.4	113260	60685.3	144869	176910	211555	150638
4_AcCa(14:1DC)+H | 4_AcCa(16:1-OH)+H | 4_PEG(n=3_NH4+_CH2=17_DBE=3_(1=O)) | 4_PEG(n=3_NH4+_CH2=17_DBE=4_(1-OH)) | 4_PEG(n=4_NH4+_CH2=15_DBE=4_)_414.3220_0.54$Pos	74340.5	170146	90580.5	170389	177954	113145	101366	105107	88514.9	169092	164989	155952	101601	171820	181393	77996.4	52521.3	179750	178071	158945	240622	76543	178899	162236	142095	183707	126236	193927	188708	149192	248125	91970.4	175888	116343
4_AcCa(14:1)+H | 4_MG(18:3)+NH4 | 4_PEG(n=3_NH4+_CH2=15_DBE=4_)_370.2954_1.60$Pos	105249	105092	140809	243888	150797	223779	99989.6	90628.9	279879	125795	214551	244933	87672.3	261233	120005	253619	176531	268618	123132	88095.1	88376.2	142016	119608	148087	139163	167700	172704	83630.6	248025	78428.8	92358	148063	169473	141291
4_AcCa(14:0)+H | 4_MG(18:2)+NH4 | 4_PEG(n=3_NH4+_CH2=15_DBE=3_)_372.3103_0.77$Pos	36076.5	34876.3	30181.2	45038.7	42927.6	54018.5	31724.6	28282	50479.6	45332.2	44394.1	48041.9	28123.9	37716.5	62575.1	47565.2	42489.4	48547.6	34296.3	29149.6	34843	37030.5	69014.4	43862	33340.7	52316.5	47168.7	789010	35984.5	22531.7	41062.5	48942.7	51406	62500.4
4_AcCa(14:1)+H | 4_MG(18:3)+NH4 | 4_PEG(n=3_NH4+_CH2=15_DBE=4_)_370.2959_0.69$Pos	25808.9	24184.7	24550.5	51197.4	41639.3	38912.9	22702.6	28296	44423.8	24490.4	29674.1	59246.8	27510.1	49929.1	27708.9	44286.7	27123.5	44143.7	27182.3	29632.9	25567.7	39405.5	27910.4	30728.5	26965.2	37475.9	32203.3	56429.1	30669.9	24638.3	28393.1	32185.5	25766.7	48747.5
4_AcCa(14:1DC)+H | 4_AcCa(16:1-OH)+H | 4_PEG(n=3_NH4+_CH2=17_DBE=3_(1=O)) | 4_PEG(n=3_NH4+_CH2=17_DBE=4_(1-OH)) | 4_PEG(n=4_NH4+_CH2=15_DBE=4_)_414.3215_0.77$Pos	141103	132035	96596.5	19244	22850.9	23288.8	26893.9	131402	21279	62230.4	27156.9	20882.7	134187	24070.7	87478.1	21475.6	9998.61	19185.1	89029.9	119724	142151	23597.6	82669	21106.5	49068.9	24027	24400.6	17953.3	22888.1	112497	136933	38551.1	51085.1	24858.1
4_AcCa(14:2)+H | 4_MG(18:4)+NH4 | 4_PEG(n=3_NH4+_CH2=15_DBE=5_)_368.2801_0.77$Pos	40578.4	39896.4	28991.2	21387.7	23455.9	27161.2	12667.7	36028.3	25145.5	24693.5	18273	24202.1	42702	26073.4	33774.4	23454.9	22788.9	32064.6	26734	33922.6	40649.3	26986.4	22212.1	24534.9	14418.3	39869.5	22071.1	21204.9	16630.7	36235.5	40096.7	21190.2	23634.5	31376.2
4_AcCa(16:0)+H | 4_MG(20:2)+NH4 | 4_PEG(n=3_NH4+_CH2=17_DBE=3_)_400.3419_0.81$Pos	376199	374345	352190	170025	311473	272065	187335	354467	160780	321068	317603	158563	352284	99169.8	516746	342242	248516	106310	340716	343839	348005	128463	326518	336218	270014	369985	338065	309531	457213	252740	358698	346768	340056	201404
4_AcCa(16:2)+H | 4_MG(20:4)+NH4 | 4_PEG(n=3_NH4+_CH2=17_DBE=5_)_396.3115_0.55$Pos	215418	209093	331492	288231	298773	336088	449237	315352	281744	239883	261396	291292	256990	295698	289105	329088	258786	303088	242906	253097	233319	265265	276240	363143	240122	343514	317107	341997	311436	239609	1.43407e+06	290516	314040	721772
4_AcCa(16:1)+H | 4_MG(20:3)+NH4 | 4_PEG(n=3_NH4+_CH2=17_DBE=4_)_398.3269_1.01$Pos	214463	202295	198411	164921	186771	191342	217863	188302	163168	240172	179021	180270	184691	150398	212696	152383	192474	188038	197762	228008	195688	146481	205600	167353	184189	167779	194976	228712	188351	180784	226090	197121	237178	256450
4_AcCa(16:0)+H | 4_MG(20:2)+NH4 | 4_PEG(n=3_NH4+_CH2=17_DBE=3_)_400.3422_0.50$Pos	154408	166091	81685.1	41485.9	86459.1	276099	51965.1	493476	152320	104536	117801	137547	58931.8	49945.2	295931	35807.6	112963	36128.2	145003	155217	348902	132029	236311	93357	126407	94755.8	146302	7.53722e+06	150443	160590	67920	102709	132283	142132
4_AcCa(16:1)+H | 4_MG(20:3)+NH4 | 4_PEG(n=3_NH4+_CH2=17_DBE=4_)_398.3268_0.67$Pos	108087	107401	101756	117328	116331	127300	906284	136094	104636	106536	95439.3	125860	97173	64709	74585.9	111362	103199	116191	115371	82040	131399	109558	115299	176376	90264.9	126421	118452	115732	112695	37503.2	3.33223e+06	109084	34931.3	572565
4_AcCa(16:2)+H | 4_MG(20:4)+NH4 | 4_PEG(n=3_NH4+_CH2=17_DBE=5_)_396.3110_2.19$Pos	7579.35	8730.91	37417.1	210784	456938	299297	13505.3	5246.11	283832	73459	409203	326647	12292	57462.8	9494.35	454871	45346	151644	46645.3	3818.61	10158.3	78922.4	32926.7	73652	101082	65699.3	173015	1422.33	548182	2870.72	6115.66	152860	125165	22368.3
4_AcCa(16:0)+H | 4_MG(20:2)+NH4 | 4_PEG(n=3_NH4+_CH2=17_DBE=3_)_400.3417_1.00$Pos	18379.2	41516.8	19491	56701.4	32400.3	54740.7	1.31185e+06	267529	50498.1	22006.5	31677.7	49954.6	40812.4	89891.5	178189	46826.6	174298	76638	25307.6	83389.1	46201.1	67575.5	22493.9	542976	99153.4	227830	52633.8	34876.2	39676.9	24491.7	4.44773e+06	35121.4	82677.1	485171
4_AcCa(16:2)+H | 4_MG(20:4)+NH4 | 4_PEG(n=3_NH4+_CH2=17_DBE=5_)_396.3111_2.06$Pos	22992	23967	258797	10165.4	74019	26501.6	14524.6	1718.08	8093.45	302474	473089	9416.1	13001.1	12284.6	28411.1	118204	10562.9	5629.63	276541	10405	10809.6	7737.33	202462	25704.7	333482	50621.5	135898	972.041	261728	1311.22	8209.53	206928	284452	2933.44
4_AcCa(18-OH)+H | 4_DG(8:0_14:1)+NH4 | 4_PEG(n=3_NH4+_CH2=19_DBE=2_(1=O)) | 4_PEG(n=3_NH4+_CH2=19_DBE=3_(1-OH)) | 4_PEG(n=4_NH4+_CH2=17_DBE=3_)_444.3683_0.78$Pos	449808	350555	246500	214025	318204	233395	53887.5	239679	280890	163831	320211	266765	406952	216220	149225	305279	43405	273191	293854	122050	215457	142846	158408	126089	203669	151463	181900	85538	277609	60580.2	249035	182759	280527	170063
4_AcCa(18-OH)+H | 4_DG(8:0_14:1)+NH4 | 4_PEG(n=3_NH4+_CH2=19_DBE=2_(1=O)) | 4_PEG(n=3_NH4+_CH2=19_DBE=3_(1-OH)) | 4_PEG(n=4_NH4+_CH2=17_DBE=3_)_444.3684_1.00$Pos	47862.2	36415.5	43601.3	105052	130463	162497	60267.2	19887.3	123048	51057.9	120886	149916	49372.1	136014	30621	137559	121740	124423	48912.6	15643	52859.1	91340.3	46632.5	103052	71136.1	125122	115619	118920	121600	8962.25	79013.5	90622.2	91469.8	143244
4_AcCa(18:2)+H | 4_MG(22:4)+NH4 | 4_PEG(n=3_NH4+_CH2=19_DBE=5_)_424.3424_0.72$Pos	253114	267601	219195	254554	268829	261010	1.30218e+06	767535	244912	223554	236226	251662	240450	248747	513114	282675	316446	38350.1	246522	270852	238420	259049	228975	734699	200522	563090	307538	248027	242248	190029	4.03682e+06	245712	248872	1.60631e+06
4_AcCa(18:0)+H | 4_MG(22:2)+NH4 | 4_PEG(n=3_NH4+_CH2=19_DBE=3_)_428.3730_1.31$Pos	33571.1	97146.3	46175.6	111028	73551.7	77535	45761.7	365075	108016	60523.5	116639	91268.3	131275	66788.6	1.66101e+06	92846	93360.6	75866.2	58487.9	55081.1	102286	244693	57494.9	764622	74614.7	118777	75988	71815	2.43518e+06	65549.8	206095	264292	82170.2	73668.4
4_AcCa(18:1)+H | 4_PEG(n=3_NH4+_CH2=19_DBE=4_)_426.3576_1.10$Pos	21416	34682.8	17752.7	40470.4	35589.1	41537.3	1.88811e+06	131617	33281.5	27721.7	31734.7	35303.5	21684.3	33694	137881	46630.3	163438	39919.4	35469.5	74166.6	29471.7	30320.3	26035.5	613863	29459.4	231325	85462.7	34922.6	32946	8217.54	4.27346e+06	29761.8	32742.1	331235
4_AcCa(2:0)+H | 4_PEG(n=3_NH4+_CH2=3_DBE=3_)_204.1233_0.29$Pos	60197.6	139055	64511.2	231635	58402.5	56996.6	1.64556e+06	414796	60894.4	93519.7	35416.1	89987.8	81314.1	84495.9	283059	83372.5	385264	75301.4	75208.9	480945	189320	159592	291757	714487	117158	131638	329086	88448.6	59094.7	49569.2	3.43555e+06	169474	152564	1.53333e+06
4_AcCa(4:0)+H | 4_PEG(n=3_NH4+_CH2=5_DBE=3_)_232.1546_0.31$Pos	139220	199507	147578	223950	162617	156851	2.04224e+06	346224	156292	177386	165082	166291	172448	168603	171074	167533	161252	234362	196123	287787	201586	163950	218707	220883	165178	159454	153612	139493	164388	110004	3.43546e+06	171685	184635	2.47719e+06
4_AcCa(5:0)+H | 4_PEG(n=3_NH4+_CH2=6_DBE=3_)_246.1703_0.31$Pos	263773	306384	239026	339075	230220	230258	794315	568748	246566	290551	203722	272927	301295	279115	297143	308437	290515	371690	329548	366124	291673	249836	398984	392952	300068	277551	254213	133468	218894	142271	1.45944e+06	232899	256958	896698
4_AcCa(6:0)+H | 4_PEG(n=3_NH4+_CH2=7_DBE=3_)_260.1859_0.33$Pos	185789	201420	181079	210349	219079	240357	945085	232708	216374	202477	198450	224797	224846	229690	219583	217324	151759	333393	205203	195845	224293	176023	359265	247427	188549	197692	199986	160641	197859	172926	1.34339e+06	79678	224526	1.35778e+06
4_AcCa(7:0)+H | 4_PEG(n=3_NH4+_CH2=8_DBE=3_)_274.2016_0.34$Pos	315170	262655	267873	257987	334121	300649	187439	234824	319585	277114	268109	341787	323493	296257	290915	318566	182771	371476	294768	188278	318052	219087	265490	203846	238183	311487	268784	455963	288849	198941	260288	121038	325945	261396
4_AcCa(8:0)+H | 4_PEG(n=3_NH4+_CH2=9_DBE=3_)_288.2172_0.33$Pos	161657	185955	180917	216861	161925	260295	783223	352799	106242	164396	156373	188241	140651	215356	241171	221898	138605	191528	186342	224782	264397	174823	236114	336214	164704	175476	220193	106468	184048	120591	1.78591e+06	177546	204867	867631
4_AcCa(8:1-OH)+H | 4_PEG(n=3_NH4+_CH2=9_DBE=3_(1=O)) | 4_PEG(n=3_NH4+_CH2=9_DBE=4_(1-OH)) | 4_PEG(n=4_NH4+_CH2=7_DBE=4_)_302.1967_0.33$Pos	588230	986919	640852	639753	586757	741000	268854	684243	608873	527827	583082	632037	514994	658282	585183	638178	450738	884744	552243	1.17323e+06	772197	541912	527962	448176	586102	2.31709e+06	1.7975e+06	337917	557740	402910	425275	443546	499064	347639
4_CE(16:1)+NH4_640.6040_13.67$Pos	0	0	0	0	0	0	1.76446e+06	0	0	108370	0	0	0	0	8028.04	0	0	0	0	0	0	0	0	399253	82667.6	161331	200575	0	32267.6	0	149960	81879.8	90642.7	0
4_CE(18:1)+NH4_668.6347_14.44$Pos	0	0	0	3366	3733.03	66407	9.33269e+06	0	0	43365	864.315	0	0	0	6746.53	239837	1.38901e+06	0	0	0	0	928.164	0	7.89486e+06	101853	3.65084e+06	4.59579e+06	519017	1.43877e+06	0	57023.6	1.52234e+06	216339	22696.7
4_CE(18:2)+NH4_666.6190_13.80$Pos	0	93888.6	45116.4	994594	332989	2.7102e+06	81200000	228538	0	4.53371e+06	154119	0	0	0	1.68212e+06	3.76828e+06	24500000	0	282187	64308.7	0	0	355127	49500000	4.0417e+06	13500000	33300000	9.48072e+06	5.13795e+06	0	2.46497e+06	7.22088e+06	5.28616e+06	1.59216e+06
4_CE(18:3)+NH4_664.6036_13.27$Pos	0	0	0	19977	0	124258	1.35602e+06	0	0	1611.61	0	0	0	0	0	102746	1.62615e+06	0	0	0	0	0	0	1.87269e+06	0	739350	697423	234563	37568.6	0	12293.3	73006.2	14965.3	169165
4_CE(18:3)+NH4_664.6038_13.14$Pos	0	0	0	0	0	0	3.07209e+06	1079.88	0	74357.9	0	0	0	0	11315.8	7805.64	5606.92	0	0	0	0	0	0	656313	33003.5	511828	580182	0	21036	0	144739	172800	93516.4	0
4_CE(20:2)+NH4_694.6517_14.46$Pos	0	0	0	5405.33	0	2520.9	293950	0	0	6649.24	0	0	0	0	0	0	46502.8	0	0	0	0	840.78	0	54284.4	0	24378.1	25266.2	14938.7	2284.83	0	0	7161.51	944.175	44342.9
4_CE(20:3)+NH4_692.6317_13.74$Pos	0	215951	0	1.03293e+06	0	110471	725543	139616	0	316927	0	8819.1	0	1833.23	228484	7958.33	937458	10168.3	7007.54	172014	0	39295.2	40070.5	105194	149091	45647.7	69735.2	533115	0	0	3.96677e+06	222686	292722	175480
4_CE(20:3)+NH4_692.6340_13.98$Pos	0	0	0	113652	2126.57	128671	2.78796e+06	0	0	35436.7	0	0	0	0	0	109217	1.05162e+06	0	0	0	0	25490.9	0	2.18093e+06	27474.2	562409	957448	558461	150885	0	27610.8	185239	85748.4	682479
4_CE(20:4)+NH4_690.6191_13.37$Pos	0	9996.13	32309.5	0	8617.45	1408.5	23600000	18745.7	0	2.06782e+06	74744	0	0	0	618859	731369	195645	0	89899.3	17633.7	0	0	194002	13700000	1.97301e+06	4.408e+06	8.36491e+06	22126.4	1.71906e+06	0	435652	3.78122e+06	2.75912e+06	0
4_CE(20:5)+NH4_688.6030_12.65$Pos	0	0	0	0	0	0	427479	0	0	835.192	0	0	0	0	0	0	0	0	0	0	0	0	0	1860.34	2920.66	12509.1	31458.9	0	0	580.738	26849.1	38591	16760	0
4_CE(22:4)+NH4_718.6504_14.11$Pos	0	0	0	0	0	45743	111395	0	0	0	0	0	0	0	0	0	28089.5	0	0	0	0	0	0	168371	0	56931.2	28887.3	14142.5	0	0	0	782.18	0	4697.79
4_CE(22:4)+NH4_718.6504_13.96$Pos	0	0	0	0	0	0	590387	0	0	15921.8	0	0	0	0	0	0	0	0	0	0	0	0	10400.5	18134.4	3130.65	15246.2	13410.1	0	0	0	1002.44	15802.4	5272.77	0
4_CE(22:5)+NH4_716.6342_13.71$Pos	0	0	0	36808.9	0	2061.55	680738	0	0	899.739	0	0	0	0	0	5176.91	79768.1	0	0	0	0	2459.07	0	226060	0	91101.5	135390	69191.8	3650.18	0	0	7907.73	745.042	212210
4_CE(22:6)+NH4 | 4_PEG(n=10_NH4+_CH2=17_DBE=0_(2-NH3))_714.6192_12.95$Pos	0	0	0	0	0	0	2.54951e+06	0	0	122546	1504.95	0	733.87	0	20742.9	2235.64	0	0	938.857	0	902.481	0	12508.1	196217	118156	243146	333439	0	74742.1	826.338	20044.3	330384	186218	0
4_Cer(d10:0_10:0)+H | 4_Cer(d12:0_8:0)+H | 4_Cer(d8:0_12:0)+H_344.3163_0.59$Pos	2.057e+06	1.917e+06	1.89947e+06	1.7373e+06	1.90291e+06	2.00965e+06	1.08157e+06	1.81531e+06	1.82605e+06	1.68983e+06	1.68078e+06	1.81672e+06	1.92583e+06	1.74516e+06	2.40469e+06	1.97346e+06	1.56185e+06	1.7883e+06	1.89539e+06	1.76525e+06	1.70241e+06	1.5452e+06	1.75072e+06	1.67247e+06	1.43158e+06	1.98939e+06	1.85098e+06	2.13227e+06	1.77433e+06	1.41671e+06	2.12759e+06	1.8629e+06	1.93309e+06	2.45384e+06
4_Cer(d10:0_14:1)+H | 4_Cer(d14:1_10:0)+H | 4_Cer(d16:1_8:0)+H | 4_Cer(d8:0_16:1)+H_398.3633_0.82$Pos	1.79497e+06	1.75597e+06	1.69663e+06	1.26652e+06	1.79567e+06	1.82097e+06	985794	1.64337e+06	1.7805e+06	1.60748e+06	1.57969e+06	1.81857e+06	1.65616e+06	1.27772e+06	2.42187e+06	1.91302e+06	1.7784e+06	1.3673e+06	1.78147e+06	1.66806e+06	1.65611e+06	1.23157e+06	1.65959e+06	1.55502e+06	1.35476e+06	1.79566e+06	1.67094e+06	1.84142e+06	1.67424e+06	1.39653e+06	1.74271e+06	1.67565e+06	1.8023e+06	1.84662e+06
4_Cer(d10:0_8:0)+H | 4_Cer(d8:0_10:0)+H_316.2849_0.46$Pos	562056	548758	513096	555882	520066	560762	330712	451928	553494	487267	448419	470976	535922	475658	585856	591527	444981	486850	523589	462992	500592	422950	478193	390151	403638	542277	510675	505970	508265	425159	468958	561250	1.57666e+06	683802
4_Cer(d10:0_12:0)+H | 4_Cer(d12:0_10:0)+H | 4_Cer(d14:0_8:0)+H | 4_Cer(d8:0_14:0)+H_372.3476_1.14$Pos	162773	95382.3	255108	99400.5	172392	129499	115906	248678	88419.9	193950	309122	113875	172701	92966.8	2.74117e+06	169051	351850	94622.5	121350	868112	173156	90482.2	336591	267258	190199	198430	144855	274790	171256	133066	202103	1.28001e+06	170601	126636
4_Cer(d10:0_12:0)+H | 4_Cer(d12:0_10:0)+H | 4_Cer(d14:0_8:0)+H | 4_Cer(d8:0_14:0)+H_372.3475_1.34$Pos	134346	135573	156860	187076	174237	171074	137179	131614	209364	144550	138321	254462	126805	124795	181096	117610	233326	156804	149511	123350	120752	103427	148575	58531.4	134351	104187	154586	188667	148055	124531	137498	149866	145892	211908
4_Cer(d10:0_12:0)+H | 4_Cer(d12:0_10:0)+H | 4_Cer(d14:0_8:0)+H | 4_Cer(d8:0_14:0)+H_372.3473_1.99$Pos	116759	117107	111716	28681.1	105173	107009	107729	113187	107933	146471	106162	108398	120055	99464	121522	121077	101746	95900	106132	121751	103781	105893	110055	110418	114347	105297	105442	108185	113886	98943.1	133523	115149	115574	111039
4_Cer(d10:0_12:0)+H | 4_Cer(d12:0_10:0)+H | 4_Cer(d14:0_8:0)+H | 4_Cer(d8:0_14:0)+H_372.3474_1.53$Pos	88321.1	89450	92216.9	54433	112082	109871	79828.5	93966.7	116249	84376.7	82242.9	90341.7	95448.2	94080.7	98892.9	98791	106019	103396	90059.8	86189.2	90207	89373.8	89067.7	94588.9	86856	95931.3	93383.4	81363	90109.7	92880.9	92757.4	83150.8	89006.7	118290
4_Cer(d10:0_12:0)+H | 4_Cer(d12:0_10:0)+H | 4_Cer(d14:0_8:0)+H | 4_Cer(d8:0_14:0)+H_372.3473_2.24$Pos	81805.7	84774.6	84250.8	99530.6	78340.5	68389	82297.6	75810.3	76315.3	69720.5	74400.5	75815.6	91680.8	77278.8	91837	51339.7	81811.6	75538.4	65362.1	92718.3	85684.5	69678.7	78016.9	83416.8	63519	85639.8	81381.9	83192.8	83360.5	112632	71945.5	90009.8	62896.5	94458.6
4_Cer(d10:0_10:0)+H | 4_Cer(d12:0_8:0)+H | 4_Cer(d8:0_12:0)+H_344.3161_1.33$Pos	79024.3	93793.8	92521	63553.1	60231.5	64824.2	63819	64439.1	72333.6	119272	74354.3	62991.2	106614	69302.1	93413.5	72370.9	65214.2	64912	108296	451650	80710	53879.5	115002	64487.3	74953	69975.3	74683.1	99212.1	67581.9	134704	122278	74331.8	98366.8	76120.3
4_Cer(d10:0_12:0)+H | 4_Cer(d12:0_10:0)+H | 4_Cer(d14:0_8:0)+H | 4_Cer(d8:0_14:0)+H_372.3473_2.41$Pos	62808.1	75664.9	68664.3	90889.1	65658.8	69017.6	64892.4	65855	67359.8	78533.7	70886.7	64736.4	63585.7	70802.3	70825.1	78498	69810.8	61078.4	79199.8	106141	60924.3	61198.1	77960.2	73031.7	82560.3	61647.8	46970	69001.9	57798.9	67325	72669.8	70839.2	75727	80050.6
4_Cer(d10:0_24:1)+H | 4_Cer(d12:0_22:1)+H | 4_Cer(d14:0_20:1)+H | 4_Cer(d14:1_20:0)+H | 4_Cer(d15:1_19:0)+H | 4_Cer(d16:0_18:1)+H | 4_Cer(d16:1_18:0)+H | 4_Cer(d17:0_17:1)+H | 4_Cer(d17:1_17:0)+H | 4_Cer(d18:0_16:1)+H | 4_Cer(d18:1_16:0)+H | 4_Cer(d19:0_15:1)+H | 4_Cer(d20:0_14:1)+H | 4_Cer(d20:1_14:0)+H | 4_Cer(d22:1_12:0)+H | 4_Cer(d24:1_10:0)+H_538.5195_7.83$Pos	0	0	47902.5	2197.08	3582.08	6962.55	3.33933e+06	0	903.709	85787.1	71442.9	5985.73	0	777.451	95697.2	15018.4	2248.35	5636.98	107130	3872.43	0	3281.59	121236	92551.7	85814.1	161427	210107	1480.02	23398.6	0	744752	74754.2	68494.1	15802.9
4_Cer(d10:0_14:0)+H | 4_Cer(d12:0_12:0)+H | 4_Cer(d14:0_10:0)+H | 4_Cer(d16:0_8:0)+H | 4_Cer(d8:0_16:0)+H_400.3789_2.01$Pos	25148.9	27304.2	183108	31520.7	52545.8	38958.6	169671	37724.6	24797.5	199771	340299	29251.2	24071.2	28185.2	1.59034e+06	97225.8	51443.2	32022	100233	45476.9	21849.7	25759.8	329256	202005	167145	193106	111624	37882.3	149945	23047.5	41248.2	1.62897e+06	192315	37442.5
4_Cer(d10:0_12:0)+H | 4_Cer(d12:0_10:0)+H | 4_Cer(d14:0_8:0)+H | 4_Cer(d8:0_14:0)+H_372.3474_1.74$Pos	28558	43596.6	31426.7	28930.3	31851.4	28686.2	31124.2	31549.3	26985.7	25038.4	27846.1	28504.7	42050.1	31993.9	27027.9	31810.9	31673.5	31005.4	31704	44533.3	32382.8	25422.5	28246.4	30037.2	29684	33534.3	31672.7	29402.5	34080.1	36867.6	45089.1	29354.6	27561.5	26877.4
4_Cer(d10:0_8:0)+H | 4_Cer(d8:0_10:0)+H_316.2848_0.77$Pos	26309.5	35506.9	26826	21978.6	26102.8	25042.9	49004.7	30688.9	55457	98172.3	20152.9	22128.6	40196.4	36711.4	27824.6	19880.6	7313.12	25255.1	27477.1	108581	29711.3	22900.3	23256.2	26008.5	21392.4	23942.1	17123.5	22405.3	17448.9	59507.1	33896	17426.9	22717.8	97336.7
4_Cer(d10:0_20:1)+H | 4_Cer(d12:0_18:1)+H | 4_Cer(d13:0_17:1)+H | 4_Cer(d14:0_16:1)+H | 4_Cer(d14:1_16:0)+H | 4_Cer(d15:0_15:1)+H | 4_Cer(d15:1_15:0)+H | 4_Cer(d16:0_14:1)+H | 4_Cer(d16:1_14:0)+H | 4_Cer(d17:1_13:0)+H | 4_Cer(d18:1_12:0)+H | 4_Cer(d20:1_10:0)+H | 4_Cer(d22:1_8:0)+H | 4_Cer(d8:0_22:1)+H_482.4568_5.86$Pos	7637.58	15426.6	335871	15782.4	17100.5	14468.5	323247	7977.37	10099.5	699360	729819	13691.4	12115.1	16303.9	228688	39954.7	10965.6	15388.2	598003	8731.52	12584.4	12911.9	646505	102619	596724	633798	647555	8956.75	312276	6785.93	13672	772180	806490	18494.7
4_Cer(d10:0_24:1)+H | 4_Cer(d12:0_22:1)+H | 4_Cer(d14:0_20:1)+H | 4_Cer(d14:1_20:0)+H | 4_Cer(d15:1_19:0)+H | 4_Cer(d16:0_18:1)+H | 4_Cer(d16:1_18:0)+H | 4_Cer(d17:0_17:1)+H | 4_Cer(d17:1_17:0)+H | 4_Cer(d18:0_16:1)+H | 4_Cer(d18:1_16:0)+H | 4_Cer(d19:0_15:1)+H | 4_Cer(d20:0_14:1)+H | 4_Cer(d20:1_14:0)+H | 4_Cer(d22:1_12:0)+H | 4_Cer(d24:1_10:0)+H_538.5193_7.95$Pos	0	0	0	2629.22	71034.7	17601.8	960435	0	2284.75	2162.01	36546.6	684.308	0	2681.39	0	113475	119406	4503.46	0	0	0	5253.08	0	490270	0	273716	279620	25468.3	65868.2	1375.95	0	17496.3	5795.47	6626.71
4_Cer(d12:0_24:1)+H | 4_Cer(d14:0_22:1)+H | 4_Cer(d14:1_22:0)+H | 4_Cer(d15:1_21:0)+H | 4_Cer(d16:0_20:1)+H | 4_Cer(d16:1_20:0)+H | 4_Cer(d17:1_19:0)+H | 4_Cer(d18:0_18:1)+H | 4_Cer(d18:1_18:0)+H | 4_Cer(d19:0_17:1)+H | 4_Cer(d20:0_16:1)+H | 4_Cer(d20:1_16:0)+H | 4_Cer(d21:0_15:1)+H | 4_Cer(d22:0_14:1)+H | 4_Cer(d22:1_14:0)+H | 4_Cer(d24:1_12:0)+H_566.5510_8.50$Pos	0	6572	53556.3	1286.74	1774.72	2540.61	1.35937e+06	0	923.7	184131	102538	804.176	0	1910.9	131141	28166.6	7304.01	2051	315089	4157.54	0	829.279	110276	92550	128578	437124	215573	759.781	61580	0	471916	139473	118080	4505.12
4_Cer(d13:0_22:1)+H | 4_Cer(d14:1_21:0)+H | 4_Cer(d15:0_20:1)+H | 4_Cer(d15:1_20:0)+H | 4_Cer(d16:1_19:0)+H | 4_Cer(d17:0_18:1)+H | 4_Cer(d17:1_18:0)+H | 4_Cer(d18:0_17:1)+H | 4_Cer(d18:1_17:0)+H | 4_Cer(d19:0_16:1)+H | 4_Cer(d20:0_15:1)+H | 4_Cer(d20:1_15:0)+H | 4_Cer(d21:0_14:1)+H | 4_Cer(d22:1_13:0)+H_552.5352_8.26$Pos	119487	158946	1.09061e+06	87500000	103000000	101000000	38200000	78982.3	66400000	8.16139e+06	85500000	80600000	62880.5	301170	933086	112000000	98000000	13500000	2.41786e+06	129157	91300.3	41800000	3.84161e+06	92300000	9.46012e+06	112000000	105000000	43284.1	108000000	932.846	282808	70700000	23500000	55000000
4_Cer(d13:0_22:4)+H | 4_Cer(d15:0_20:4)+H | 4_Cer(d15:1_20:3)+H | 4_Cer(d17:0_18:4)+H | 4_Cer(d17:1_18:3)+H | 4_Cer(d17:2_18:2)+H | 4_Cer(d18:2_17:2)+H | 4_Cer(d18:3_17:1)+H | 4_Cer(d18:4_17:0)+H | 4_Cer(d20:3_15:1)+H | 4_Cer(d20:4_15:0)+H | 4_Cer(d22:4_13:0)+H_546.4886_6.76$Pos	162198	168116	192989	321538	52687.8	103030	1.35041e+06	179938	376677	434863	248174	385586	157021	454628	347201	295645	943438	409749	224688	172753	166986	510351	210907	1.09853e+06	269683	757630	734729	561658	291142	162616	336721	320177	245494	1.50034e+06
4_Cer(d13:0_22:4)+H | 4_Cer(d15:0_20:4)+H | 4_Cer(d15:1_20:3)+H | 4_Cer(d17:0_18:4)+H | 4_Cer(d17:1_18:3)+H | 4_Cer(d17:2_18:2)+H | 4_Cer(d18:2_17:2)+H | 4_Cer(d18:3_17:1)+H | 4_Cer(d18:4_17:0)+H | 4_Cer(d20:3_15:1)+H | 4_Cer(d20:4_15:0)+H | 4_Cer(d22:4_13:0)+H_546.4880_7.51$Pos	12035.8	37725.7	71712.1	42716.8	41677.8	40591.7	233639	8810.69	48264.3	169373	127845	37178.2	1853.09	46000.8	130076	60010.3	53723	34880.9	111900	22724.9	9197.39	40053	132463	98081.3	115851	113645	127889	36810.3	93678.1	5987.34	91837.8	185952	183480	62619.5
4_Cer(d13:0_20:1)+H | 4_Cer(d14:1_19:0)+H | 4_Cer(d15:0_18:1)+H | 4_Cer(d15:1_18:0)+H | 4_Cer(d16:0_17:1)+H | 4_Cer(d16:1_17:0)+H | 4_Cer(d17:0_16:1)+H | 4_Cer(d17:1_16:0)+H | 4_Cer(d18:0_15:1)+H | 4_Cer(d18:1_15:0)+H | 4_Cer(d19:0_14:1)+H | 4_Cer(d20:1_13:0)+H_524.5039_7.53$Pos	6158.8	12108.2	134675	2593.72	5218.32	0	320081	920.674	2372.77	305924	201583	4557.93	1052.44	3345.87	180613	58537.8	2836.84	3805.16	178445	5553.35	3316.06	2605.53	214291	110298	170543	162061	179612	1830.17	115678	1580.07	77325.1	330909	336885	3171.5
4_Cer(d14:1_26:0)+H | 4_Cer(d15:1_25:0)+H | 4_Cer(d16:0_24:1)+H | 4_Cer(d16:1_24:0)+H | 4_Cer(d17:1_23:0)+H | 4_Cer(d18:0_22:1)+H | 4_Cer(d18:1_22:0)+H | 4_Cer(d20:0_20:1)+H | 4_Cer(d20:1_20:0)+H | 4_Cer(d22:0_18:1)+H | 4_Cer(d22:1_18:0)+H | 4_Cer(d23:0_17:1)+H | 4_Cer(d24:0_16:1)+H | 4_Cer(d24:1_16:0)+H | 4_Cer(d25:0_15:1)+H | 4_Cer(d26:0_14:1)+H_622.6143_9.94$Pos	0	843.898	797.829	0	0	0	2.62129e+06	0	944.034	9090.32	40882.6	0	0	0	2330.67	0	803.944	0	18422.9	609.802	638.363	0	24914.4	62997	15076.2	96212.3	134309	0	0	0	6500.36	14302.2	8727.12	2332.45
4_Cer(d14:0_22:2)+H | 4_Cer(d14:1_22:1)+H | 4_Cer(d16:0_20:2)+H | 4_Cer(d16:1_20:1)+H | 4_Cer(d17:2_19:0)+H | 4_Cer(d18:0_18:2)+H | 4_Cer(d18:1_18:1)+H | 4_Cer(d18:2_18:0)+H | 4_Cer(d19:0_17:2)+H | 4_Cer(d20:1_16:1)+H | 4_Cer(d20:2_16:0)+H | 4_Cer(d22:1_14:1)+H | 4_Cer(d22:2_14:0)+H_564.5351_7.90$Pos	0	820.963	0	0	0	756.371	309371	0	0	20968.9	728.304	0	0	1013.76	7907.15	0	0	800.867	31546.7	0	0	685.982	3175.69	1121.22	11446.3	13385.4	14831.3	0	894.531	0	113926	10895.1	961.538	0
4_Cer(d14:0_24:1)+H | 4_Cer(d14:1_24:0)+H | 4_Cer(d15:1_23:0)+H | 4_Cer(d16:0_22:1)+H | 4_Cer(d16:1_22:0)+H | 4_Cer(d17:1_21:0)+H | 4_Cer(d18:0_20:1)+H | 4_Cer(d18:1_20:0)+H | 4_Cer(d20:0_18:1)+H | 4_Cer(d20:1_18:0)+H | 4_Cer(d21:0_17:1)+H | 4_Cer(d22:0_16:1)+H | 4_Cer(d22:1_16:0)+H | 4_Cer(d23:0_15:1)+H | 4_Cer(d24:0_14:1)+H | 4_Cer(d24:1_14:0)+H_594.5819_9.12$Pos	1376.91	777.929	6972.06	0	747.743	763.189	158882	0	1437.99	25169.9	2980.87	0	0	0	17657.3	999.909	824.702	0	79168.1	1944.54	1089.09	849.551	60173.8	0	19366.4	715.835	759.684	700.604	737.111	0	136491	1259.7	11530.2	0
4_Cer(d14:1_24:1)+H | 4_Cer(d16:0_22:2)+H | 4_Cer(d16:1_22:1)+H | 4_Cer(d17:2_21:0)+H | 4_Cer(d18:0_20:2)+H | 4_Cer(d18:1_20:1)+H | 4_Cer(d18:2_20:0)+H | 4_Cer(d20:0_18:2)+H | 4_Cer(d20:1_18:1)+H | 4_Cer(d20:2_18:0)+H | 4_Cer(d21:0_17:2)+H | 4_Cer(d22:1_16:1)+H | 4_Cer(d22:2_16:0)+H | 4_Cer(d24:1_14:1)+H_592.5665_8.59$Pos	664.239	0	0	0	0	0	636524	0	0	1299.7	6541.4	0	0	1042.59	0	899.187	0	648.837	0	598.815	0	0	1043.82	7182.83	652.095	2456.74	5413.2	0	0	722.692	23750.2	722.672	699.829	0
4_Cer(d15:0_22:4)+H | 4_Cer(d15:1_22:3)+H | 4_Cer(d17:0_20:4)+H | 4_Cer(d17:1_20:3)+H | 4_Cer(d17:2_20:2)+H | 4_Cer(d18:4_19:0)+H | 4_Cer(d19:0_18:4)+H | 4_Cer(d20:2_17:2)+H | 4_Cer(d20:3_17:1)+H | 4_Cer(d20:4_17:0)+H | 4_Cer(d22:3_15:1)+H | 4_Cer(d22:4_15:0)+H_574.5171_8.19$Pos	297869	818946	11700000	24638.8	10200000	3.22486e+06	10300000	72386.5	0	15500000	16400000	0	71172.5	0	11300000	17300000	5.7707e+06	0	14500000	548932	140167	0	15700000	16100000	14500000	17900000	16900000	0	15900000	0	2.15267e+06	16100000	16600000	11788
4_Cer(d15:1_26:0)+H | 4_Cer(d16:1_25:0)+H | 4_Cer(d17:0_24:1)+H | 4_Cer(d17:1_24:0)+H | 4_Cer(d18:1_23:0)+H | 4_Cer(d19:0_22:1)+H | 4_Cer(d20:1_21:0)+H | 4_Cer(d21:0_20:1)+H | 4_Cer(d22:1_19:0)+H | 4_Cer(d23:0_18:1)+H | 4_Cer(d24:0_17:1)+H | 4_Cer(d24:1_17:0)+H | 4_Cer(d25:0_16:1)+H | 4_Cer(d26:0_15:1)+H_636.6291_10.40$Pos	0	0	0	0	0	0	328960	0	0	654.838	823.963	0	606.73	0	0	0	0	0	0	0	0	0	0	35977.7	0	43309.2	45360.2	0	0	0	0	7516.94	0	0
4_Cer(d16:1_26:0)+H | 4_Cer(d17:1_25:0)+H | 4_Cer(d18:0_24:1)+H | 4_Cer(d18:1_24:0)+H | 4_Cer(d20:0_22:1)+H | 4_Cer(d20:1_22:0)+H | 4_Cer(d22:0_20:1)+H | 4_Cer(d22:1_20:0)+H | 4_Cer(d24:0_18:1)+H | 4_Cer(d24:1_18:0)+H | 4_Cer(d25:0_17:1)+H | 4_Cer(d26:0_16:1)+H_650.6449_10.98$Pos	0	0	0	0	0	0	300001	0	0	0	4691.18	0	0	0	0	4792.39	0	0	0	0	0	0	0	423423	0	268348	263995	0	6891.96	0	0	2400.31	0	0
4_Cer(d16:0_22:4)+H | 4_Cer(d16:1_22:3)+H | 4_Cer(d18:0_20:4)+H | 4_Cer(d18:1_20:3)+H | 4_Cer(d18:2_20:2)+H | 4_Cer(d18:3_20:1)+H | 4_Cer(d18:4_20:0)+H | 4_Cer(d20:0_18:4)+H | 4_Cer(d20:1_18:3)+H | 4_Cer(d20:2_18:2)+H | 4_Cer(d20:3_18:1)+H | 4_Cer(d20:4_18:0)+H | 4_Cer(d22:3_16:1)+H | 4_Cer(d22:4_16:0)+H_588.5329_8.55$Pos	0	0	0	8428.73	14734.5	650.011	282477	969.323	2336.28	12817.9	29532.7	5095.48	0	7837.77	2616.15	46142.1	5971.28	9092.94	6452.49	0	0	4338.52	1823.23	147640	12579.5	400855	144204	1035.47	55354.1	0	0	11086.8	25902.9	1046.07
4_Cer(d16:1_24:1)+H | 4_Cer(d17:2_23:0)+H | 4_Cer(d18:0_22:2)+H | 4_Cer(d18:1_22:1)+H | 4_Cer(d18:2_22:0)+H | 4_Cer(d20:0_20:2)+H | 4_Cer(d20:1_20:1)+H | 4_Cer(d20:2_20:0)+H | 4_Cer(d22:0_18:2)+H | 4_Cer(d22:1_18:1)+H | 4_Cer(d22:2_18:0)+H | 4_Cer(d23:0_17:2)+H | 4_Cer(d24:1_16:1)+H_620.5978_9.38$Pos	657.093	0	0	754.522	1695.73	782.417	47878	0	0	931.267	2725.7	0	682.559	0	0	3797.29	11016.9	0	0	0	0	0	0	54867.9	0	18260.8	8598.44	1328.75	0	0	10967.2	0	953.546	14564.3
4_Cer(d16:1_24:1)+H | 4_Cer(d17:2_23:0)+H | 4_Cer(d18:0_22:2)+H | 4_Cer(d18:1_22:1)+H | 4_Cer(d18:2_22:0)+H | 4_Cer(d20:0_20:2)+H | 4_Cer(d20:1_20:1)+H | 4_Cer(d20:2_20:0)+H | 4_Cer(d22:0_18:2)+H | 4_Cer(d22:1_18:1)+H | 4_Cer(d22:2_18:0)+H | 4_Cer(d23:0_17:2)+H | 4_Cer(d24:1_16:1)+H_620.5980_9.26$Pos	0	891.58	0	754.522	0	0	663924	0	0	664.178	4790.73	0	682.559	0	0	711.712	722.518	0	7117.5	0	0	0	8202.6	45491.5	832.07	16970.2	23669.4	0	0	0	141154	805.118	953.546	600.17
4_Cer(d17:2_25:0)+H | 4_Cer(d18:1_24:1)+H | 4_Cer(d18:2_24:0)+H | 4_Cer(d20:0_22:2)+H | 4_Cer(d20:1_22:1)+H | 4_Cer(d20:2_22:0)+H | 4_Cer(d22:0_20:2)+H | 4_Cer(d22:1_20:1)+H | 4_Cer(d22:2_20:0)+H | 4_Cer(d24:0_18:2)+H | 4_Cer(d24:1_18:1)+H | 4_Cer(d25:0_17:2)+H_648.6281_9.94$Pos	0	0	0	787.502	5078.49	17801.3	2.05338e+06	1436.03	781.654	1071.5	114353	2641.07	0	0	17256.6	1052.98	283470	615.915	29089	824.927	0	2360.81	4396.58	1.18548e+06	8789.23	554194	325375	59057.8	0	0	218405	4731.05	0	4705.69
4_Cer(d18:4_8:0)+H | 4_Cer(d8:0_18:4)+H_420.3469_0.82$Pos	88316.4	564111	545303	487480	513888	522896	308115	543001	507661	494769	480540	514161	68870.8	450438	578503	564088	440763	479233	563489	510653	61264.8	434614	529208	484436	414443	588701	530255	518027	510520	105577	142593	497401	566717	673594
4_Cer(d18:4_8:0)+H | 4_Cer(d8:0_18:4)+H_420.3471_1.01$Pos	142061	138621	145627	168577	41726.9	189719	34986.3	125998	180907	63076.4	67915.4	165958	128393	182451	165374	191008	172321	196056	75205.3	75870.7	127675	45153.8	138261	102891	55261.7	63360.5	82373.4	184258	66317	101568	153156	64222.9	61829.4	231674
4_Cer(d18:3_24:1)+H | 4_Cer(d18:4_24:0)+H | 4_Cer(d20:0_22:4)+H | 4_Cer(d20:1_22:3)+H | 4_Cer(d20:2_22:2)+H | 4_Cer(d20:3_22:1)+H | 4_Cer(d20:4_22:0)+H | 4_Cer(d22:0_20:4)+H | 4_Cer(d22:1_20:3)+H | 4_Cer(d22:2_20:2)+H | 4_Cer(d22:3_20:1)+H | 4_Cer(d22:4_20:0)+H | 4_Cer(d24:0_18:4)+H | 4_Cer(d24:1_18:3)+H_644.5971_9.96$Pos	0	0	0	0	0	0	1.19771e+06	0	0	1371.53	14388.7	0	0	0	0	0	0	0	0	0	0	0	1815.01	183937	2411.88	15397	41081.1	0	0	0	0	1050.15	955.523	0
4_Cer(d18:0_22:4)+H | 4_Cer(d18:1_22:3)+H | 4_Cer(d18:2_22:2)+H | 4_Cer(d18:3_22:1)+H | 4_Cer(d18:4_22:0)+H | 4_Cer(d20:0_20:4)+H | 4_Cer(d20:1_20:3)+H | 4_Cer(d20:2_20:2)+H | 4_Cer(d20:3_20:1)+H | 4_Cer(d20:4_20:0)+H | 4_Cer(d22:0_18:4)+H | 4_Cer(d22:1_18:3)+H | 4_Cer(d22:2_18:2)+H | 4_Cer(d22:3_18:1)+H | 4_Cer(d22:4_18:0)+H_616.5640_9.22$Pos	0	0	0	0	0	0	592150	0	0	0	1762.23	0	0	0	0	0	0	0	3401.9	0	0	0	4986.75	882.216	0	3697.85	1267.2	0	751.007	0	0	0	0	0
4_Cer(d18:2_24:1)+H | 4_Cer(d18:3_24:0)+H | 4_Cer(d20:0_22:3)+H | 4_Cer(d20:1_22:2)+H | 4_Cer(d20:2_22:1)+H | 4_Cer(d20:3_22:0)+H | 4_Cer(d22:0_20:3)+H | 4_Cer(d22:1_20:2)+H | 4_Cer(d22:2_20:1)+H | 4_Cer(d22:3_20:0)+H | 4_Cer(d24:0_18:3)+H | 4_Cer(d24:1_18:2)+H_646.6140_9.22$Pos	0	0	0	0	0	0	345239	0	0	0	1710.22	0	0	0	776.229	767.462	0	0	0	0	0	0	794.827	84731.3	882.872	53265.7	38664.2	0	614.303	0	23383.7	1512.17	2927.26	0
4_Cer(d18:0_22:5)+H | 4_Cer(d18:1_22:4)+H | 4_Cer(d18:2_22:3)+H | 4_Cer(d18:3_22:2)+H | 4_Cer(d18:4_22:1)+H | 4_Cer(d20:0_20:5)+H | 4_Cer(d20:1_20:4)+H | 4_Cer(d20:2_20:3)+H | 4_Cer(d20:3_20:2)+H | 4_Cer(d20:4_20:1)+H | 4_Cer(d20:5_20:0)+H | 4_Cer(d22:1_18:4)+H | 4_Cer(d22:2_18:3)+H | 4_Cer(d22:3_18:2)+H | 4_Cer(d22:4_18:1)+H | 4_Cer(d22:5_18:0)+H_614.5488_8.54$Pos	0	0	0	0	0	0	443757	0	0	719.996	0	0	0	0	0	0	0	0	0	0	0	0	746.052	1748.28	0	0	0	0	0	0	4802.24	664.284	0	0
4_CerG1(d18:1_24:1)+H | 4_CerG1(d18:2_24:0)+H | 4_OxTG(14:0_16:0_15:1(COOH))+NH4 | 4_OxTG(14:0_16:1_15:0(COOH))+NH4 | 4_OxTG(14:0_18:0_13:1(COOH))+NH4 | 4_OxTG(14:0_18:1_13:0(COOH))+NH4 | 4_OxTG(14:1_16:0_15:0(COOH))+NH4 | 4_OxTG(14:1_18:0_13:0(COOH))+NH4 | 4_OxTG(16:0_16:0_13:1(COOH))+NH4 | 4_OxTG(16:0_16:1_13:0(COOH))+NH4 | 4_OxTG(16:0_18:0_11:1(COOH))+NH4 | 4_OxTG(16:0_18:1_11:0(COOH))+NH4 | 4…	1155.83	5341.48	0	0	5800.98	0	1.27103e+06	2174.56	0	85527.8	557182	0	0	0	13831.3	5939.54	0	0	236654	0	0	0	112568	164582	31246	52972.2	61311.7	0	108442	0	264545	327436	253224	13435.9
4_CerG1(d18:1_20:0)+H | 4_OxTG(14:0_14:0_13:0(COOH))+NH4 | 4_OxTG(14:0_16:0_11:0(COOH))+NH4 | 4_OxTG(14:0_18:0_9:0(COOH))+NH4 | 4_OxTG(16:0_16:0_9:0(COOH))+NH4 | 4_OxTG(16:0_18:0_7:0(COOH))+NH4 | 4_OxTG(18:0_18:0_5:0(COOH))+NH4_756.6335_8.81$Pos	76513.7	69717.9	78406.7	783.798	1036.79	0	284173	92229.6	610.192	55878.3	2027.17	1056.93	82906.1	0	94603.1	0	1807.41	0	78618	146052	123991	813.668	73253.4	17179.8	52830.6	791.502	0	0	0	90575	106766	14013.5	49855.7	12839.9
4_CerG1(d18:1_24:0)+H | 4_OxTG(14:0_16:0_15:0(COOH))+NH4 | 4_OxTG(14:0_18:0_13:0(COOH))+NH4 | 4_OxTG(16:0_16:0_13:0(COOH))+NH4 | 4_OxTG(16:0_18:0_11:0(COOH))+NH4 | 4_OxTG(18:0_18:0_9:0(COOH))+NH4 | 4_OxTG(14:0_14:0_17:1(OO))+NH4 | 4_OxTG(14:0_16:0_15:1(OO))+NH4_812.6975_10.11$Pos	10211.4	14669.6	10340.8	0	0	0	530350	4904.36	0	34559.7	185074	0	7009.39	783.875	14154.4	0	0	834.352	67211.8	14442.8	11489.9	0	36324.7	22078.8	10146.8	18274	27167.6	0	22462.6	9136.75	29226.8	118135	93776.5	6244.7
4_CerG1(d18:1_22:0)+H | 4_OxTG(14:0_14:0_15:0(COOH))+NH4 | 4_OxTG(14:0_16:0_13:0(COOH))+NH4 | 4_OxTG(14:0_18:0_11:0(COOH))+NH4 | 4_OxTG(16:0_16:0_11:0(COOH))+NH4 | 4_OxTG(16:0_18:0_9:0(COOH))+NH4 | 4_OxTG(18:0_18:0_7:0(COOH))+NH4 | 4_OxTG(14:0_14:0_15:1(OO))+NH4_784.6671_9.39$Pos	32570.2	32648.2	7009.89	687.206	0	707.285	566259	29949.8	668.699	4406.39	35206.2	1723.93	43642.2	668.383	12392.8	865.808	0	0	6733.14	36583.3	46972.8	789.949	0	22732.8	5468.91	10230.3	31210.8	614.721	8973.43	40333.3	49280.7	38746.2	41303.5	964.785
4_CerG1(d18:1_16:0)+H | 4_OxTG(14:0_14:0_9:0(COOH))+NH4 | 4_OxTG(14:0_16:0_7:0(COOH))+NH4 | 4_OxTG(14:0_18:0_5:0(COOH))+NH4 | 4_OxTG(16:0_16:0_5:0(COOH))+NH4 | 4_OxTG(16:0_18:0_3:0(COOH))+NH4_700.5733_7.47$Pos	11882.5	7155.83	22913.1	2536.77	7919.66	7256.88	830622	26121.9	0	13056.7	16786.4	684.841	7132.16	0	12332.8	27852.8	13942.3	0	5565.04	11210.9	5985.29	843.717	13038.5	197261	14958.5	61729.5	57055.4	8011.59	22296.5	4244.18	28202	27005.5	18222.9	3946.71
4_CerG1(d18:1_18:0)+H | 4_OxTG(14:0_14:0_11:0(COOH))+NH4 | 4_OxTG(14:0_16:0_9:0(COOH))+NH4 | 4_OxTG(14:0_18:0_7:0(COOH))+NH4 | 4_OxTG(16:0_16:0_7:0(COOH))+NH4 | 4_OxTG(16:0_18:0_5:0(COOH))+NH4 | 4_OxTG(18:0_18:0_3:0(COOH))+NH4_728.6032_8.05$Pos	2956.54	2462.82	5583.4	6890.47	12770.1	17826	1.09394e+06	4597.6	2593.15	41163.9	130804	4535.66	4548.53	0	13294	10982.4	6976.15	1877.94	86794.2	2802.75	1158	10524.5	71728.6	24552.6	16370	14755	18757.5	18017.7	6555.45	7747.16	304107	67919.3	29154.8	1863.84
4_Co(Q10)+NH4_880.7181_12.20$Pos	0	0	0	0	0	0	1.39705e+06	0	0	15495.9	58207	0	0	0	0	0	0	0	1405.87	0	0	0	4116.48	1728.24	44045	26991.8	62440.3	0	3010.75	0	603.506	61455	39494.1	0
4_Co(Q8)+NH4 | 4_Plasmanyl-PC(O-16:0/18:2)+H | 4_Plasmanyl-PE(O-20:0/17:2)+H | 4_Plasmenyl-PC(P-16:0/18:1)+H | 4_Plasmenyl-PC(P-16:1/18:0)+H | 4_Plasmenyl-PC(P-18:0/16:1)+H | 4_Plasmenyl-PC(P-18:1/16:0)+H | 4_Plasmenyl-PC(P-20:0/14:1)+H | 4_Plasmenyl-PC(P-20:1/14:0)+H | 4_Plasmenyl-PE(P-16:1/21:0)+H | 4_Plasmenyl-PE(P-18:1/19:0)+H | 4_Plasmenyl-PE(P-20:0/17:1)+H | 4_Plasmenyl-PE(P-20:1/17:0)+H_74…	1614.1	155018	51943.1	88463.2	32557.6	369309	28700000	54504.8	0	2.29434e+06	150985	0	0	903.622	1.39518e+06	263424	1.98933e+06	0	299127	275828	21787.5	154389	200256	5.17613e+06	1.24908e+06	1.8165e+06	2.83056e+06	316178	1.51914e+06	12299	16300000	4.08229e+06	2.40071e+06	661557
4_DG(10:0_26:0)+NH4 | 4_DG(12:0_24:0)+NH4 | 4_DG(13:0_23:0)+NH4 | 4_DG(14:0_22:0)+NH4 | 4_DG(15:0_21:0)+NH4 | 4_DG(16:0_20:0)+NH4 | 4_DG(17:0_19:0)+NH4 | 4_DG(18:0_18:0)+NH4_642.6037_10.43$Pos	3513.62	16302.2	307847	0	776.194	0	463464	731.065	0	804178	613545	0	893.612	0	236909	96537.6	0	0	367085	11705.7	0	0	464507	227929	467418	484836	552704	0	338482	2204.07	26842.5	669352	637876	0
4_DG(10:0_26:0)+NH4 | 4_DG(12:0_24:0)+NH4 | 4_DG(13:0_23:0)+NH4 | 4_DG(14:0_22:0)+NH4 | 4_DG(15:0_21:0)+NH4 | 4_DG(16:0_20:0)+NH4 | 4_DG(17:0_19:0)+NH4 | 4_DG(18:0_18:0)+NH4_642.6035_10.55$Pos	857.377	1372.86	5613.9	0	182205	24505.1	249878	621.7	0	52694.5	421220	0	0	0	4389.54	500389	50472	0	9335.9	643.197	0	0	21459.7	535217	47231.4	704963	673186	24050.7	594236	590.897	653.366	263614	86789.6	0
4_DG(10:0_24:1)+NH4 | 4_DG(12:0_22:1)+NH4 | 4_DG(14:0_20:1)+NH4 | 4_DG(14:1_20:0)+NH4 | 4_DG(15:1_19:0)+NH4 | 4_DG(16:0_18:1)+NH4 | 4_DG(16:1_18:0)+NH4 | 4_DG(17:0_17:1)+NH4_612.5569_9.00$Pos	673.573	0	813.754	0	9254.11	5558.21	425137	0	1436.13	6130.17	17172.2	0	0	866.276	4318.38	10731.6	23583.2	0	3139.58	0	0	0	2181.55	120253	12160.4	84497	75427.4	8343.22	8173.06	0	6521.46	24728.9	10208.9	1550.68
4_DG(12:0_24:1)+NH4 | 4_DG(14:0_22:1)+NH4 | 4_DG(14:1_22:0)+NH4 | 4_DG(15:1_21:0)+NH4 | 4_DG(16:0_20:1)+NH4 | 4_DG(16:1_20:0)+NH4 | 4_DG(17:1_19:0)+NH4 | 4_DG(18:0_18:1)+NH4_640.5873_7.40$Pos	9826	21571.5	31816.1	105714	78095.9	111280	125428	990.203	88416	41529.6	100636	76609.8	5295.32	40005.1	34762.8	79772.4	234055	83997.4	31189.2	10928.1	3021.15	94707.3	36855.4	318688	60273.6	114860	83744.2	135922	358692	2559.49	2511.77	141146	60945.8	179283
4_DG(14:0_24:1)+NH4 | 4_DG(14:1_24:0)+NH4 | 4_DG(15:1_23:0)+NH4 | 4_DG(16:0_22:1)+NH4 | 4_DG(16:1_22:0)+NH4 | 4_DG(17:1_21:0)+NH4 | 4_DG(18:0_20:1)+NH4 | 4_DG(18:1_20:0)+NH4_668.6196_7.88$Pos	3094.85	14916.3	58146.3	17003	127556	74727	230254	2216.11	903.332	154119	226887	0	3416.32	2972.1	132110	165727	187143	0	81223.8	15307.6	2668.2	843.876	106112	404933	438803	206329	119536	142676	505645	3036.36	0	635540	312095	4961.86
4_DG(14:0_22:2)+NH4 | 4_DG(14:1_22:1)+NH4 | 4_DG(16:0_20:2)+NH4 | 4_DG(16:1_20:1)+NH4 | 4_DG(17:2_19:0)+NH4 | 4_DG(18:0_18:2)+NH4 | 4_DG(18:1_18:1)+NH4_638.5722_8.99$Pos	920.031	0	973.38	0	2245.27	0	340333	810.494	0	2823.98	15514.5	0	0	0	18942	13105.2	0	0	1718.25	1255.95	0	0	2330.38	114879	7014.62	97403.1	68004.9	0	11546.8	0	27112.1	28192.3	10450.5	0
4_DG(14:0_22:3)+NH4 | 4_DG(14:1_22:2)+NH4 | 4_DG(16:0_20:3)+NH4 | 4_DG(16:1_20:2)+NH4 | 4_DG(18:0_18:3)+NH4 | 4_DG(18:1_18:2)+NH4_636.5562_8.37$Pos	639.08	992.407	5868.26	0	0	0	17434.6	19333.4	0	7147.52	932.581	0	788.589	0	15559	0	0	0	6503.36	4807.66	956.808	0	4121.03	0	2361.47	0	82958.4	0	0	0	72119.7	915.147	3875.54	0
4_DG(14:0_22:3)+NH4 | 4_DG(14:1_22:2)+NH4 | 4_DG(16:0_20:3)+NH4 | 4_DG(16:1_20:2)+NH4 | 4_DG(18:0_18:3)+NH4 | 4_DG(18:1_18:2)+NH4_636.5563_8.49$Pos	0	0	843.598	0	4677.01	847.281	316105	1002.27	0	4988.6	2361.42	0	0	0	1185.66	19105.2	32285.8	0	2419.45	1009.88	0	0	848.669	258794	4387.3	147759	77112.8	12797.1	4373.14	0	40898.6	9453.77	4664.95	1305.61
4_DG(14:1_26:0)+NH4 | 4_DG(15:1_25:0)+NH4 | 4_DG(16:0_24:1)+NH4 | 4_DG(16:1_24:0)+NH4 | 4_DG(17:1_23:0)+NH4 | 4_DG(18:0_22:1)+NH4 | 4_DG(18:1_22:0)+NH4 | 4_DG(20:0_20:1)+NH4_696.6498_8.35$Pos	14215.7	35616.3	62257	0	739.074	0	104138	5817.75	0	72727.2	131641	0	7594.18	0	172496	33385.9	0	0	79385.8	20834.3	12777.2	0	93749.1	94215.2	396987	81381.7	64454.6	876.346	146982	1538.01	25066.7	395726	182358	0
4_DG(18:4_22:6)+NH4 | 4_DG(20:5_20:5)+NH4 | 4_PC(8:0_20:0)+H | 4_PC(10:0_18:0)+H | 4_PC(12:0_16:0)+H | 4_PC(13:0_15:0)+H | 4_PC(14:0_14:0)+H | 4_PC(4:0_24:0)+H | 4_PC(5:0_23:0)+H | 4_PC(6:0_22:0)+H | 4_PC(7:0_21:0)+H | 4_PC(8:0_20:0)+H | 4_PC(9:0_19:0)+H | 4_PC(10:0_18:0)+H | 4_PC(11:0_17:0)+H | 4_PC(12:0_16:0)+H | 4_PC(13:0_15:0)+H | 4_PC(14:0_14:0)+H | 4_PE(8:0_23:0)+H | 4_PE(10:0_21:0)+H | 4_P…	0	0	0	0	0	0	555550	770.852	0	83721.7	0	0	0	954.951	4160.79	563.077	0	694.337	6262.29	721.584	0	803.971	3392.67	30146.8	28278.7	95341.7	52343.1	0	2840.75	0	389559	15616.6	11985.6	0
4_DG(20:4_22:6)+NH4 | 4_DG(20:5_22:5)+NH4 | 4_PC(8:0_22:0)+H | 4_PC(10:0_20:0)+H | 4_PC(12:0_18:0)+H | 4_PC(13:0_17:0)+H | 4_PC(14:0_16:0)+H | 4_PC(15:0_15:0)+H | 4_PC(4:0_26:0)+H | 4_PC(5:0_25:0)+H | 4_PC(6:0_24:0)+H | 4_PC(7:0_23:0)+H | 4_PC(8:0_22:0)+H | 4_PC(9:0_21:0)+H | 4_PC(10:0_20:0)+H | 4_PC(11:0_19:0)+H | 4_PC(12:0_18:0)+H | 4_PC(13:0_17:0)+H | 4_PC(14:0_16:0)+H | 4_PC(15:0_15:0)+H | 4_…	7235.91	12682	1956.26	123786	74192.7	278230	8.92522e+06	5205.15	0	145747	54954.6	3550.97	942.582	0	9843.65	84994.3	1.49999e+06	0	7605.59	24089.9	8361.51	0	7624.89	4.99264e+06	85638.5	2.65227e+06	2.35456e+06	535126	511954	6078.92	506620	415442	99724.7	643143
4_DG(20:4_22:6)+NH4 | 4_DG(20:5_22:5)+NH4 | 4_PC(8:0_22:0)+H | 4_PC(10:0_20:0)+H | 4_PC(12:0_18:0)+H | 4_PC(13:0_17:0)+H | 4_PC(14:0_16:0)+H | 4_PC(15:0_15:0)+H | 4_PC(4:0_26:0)+H | 4_PC(5:0_25:0)+H | 4_PC(6:0_24:0)+H | 4_PC(7:0_23:0)+H | 4_PC(8:0_22:0)+H | 4_PC(9:0_21:0)+H | 4_PC(10:0_20:0)+H | 4_PC(11:0_19:0)+H | 4_PC(12:0_18:0)+H | 4_PC(13:0_17:0)+H | 4_PC(14:0_16:0)+H | 4_PC(15:0_15:0)+H | 4_…	0	0	0	0	125708	25646.1	129875	790.637	0	3014.74	129881	0	0	0	0	253875	69050.1	0	8339.25	0	0	0	0	239213	3339.58	248118	262260	54572.9	343764	0	1419.39	103122	11678.4	0
4_DG(20:5_22:6)+NH4 | 4_PEG(n=13_NH4+_CH2=7_DBE=1_(2-NH3))_704.5254_6.70$Pos	4126.17	18019	24295	37768.1	25966.1	37215.8	5.2753e+06	16761	33421.5	296822	33540.2	28952.6	0	28965.5	37841.2	29495.2	86472.5	35360.7	37310.6	59152.5	1942.88	27388.4	31393.9	1.00063e+06	64838.7	432438	186480	54548.1	39908.5	0	6.33578e+06	59392.7	26740.9	45115.9
4_DG(21:0_22:6)+NH4_728.6184_4.22$Pos	0	0	0	0	0	0	209560	0	0	243611	502655	0	0	0	0	0	0	0	18480.6	0	0	0	73667.1	0	381460	0	12161.6	0	0	0	0	555994	648249	0
4_DG(22:1_26:0)+NH4 | 4_DG(24:0_24:1)+NH4_808.7765_14.84$Pos	0	0	0	0	0	0	558320	0	0	0	0	0	0	0	910.587	0	47962.6	0	0	0	957.82	0	0	15439.4	0	3327.21	7604.38	0	955.252	0	81906.5	0	0	0
4_DG(22:4_22:6)+NH4 | 4_DG(22:5_22:5)+NH4 | 4_PC(8:0_24:0)+H | 4_PC(10:0_22:0)+H | 4_PC(12:0_20:0)+H | 4_PC(13:0_19:0)+H | 4_PC(14:0_18:0)+H | 4_PC(15:0_17:0)+H | 4_PC(16:0_16:0)+H | 4_PC(4:0_28:0)+H | 4_PC(5:0_27:0)+H | 4_PC(6:0_26:0)+H | 4_PC(7:0_25:0)+H | 4_PC(8:0_24:0)+H | 4_PC(9:0_23:0)+H | 4_PC(10:0_22:0)+H | 4_PC(11:0_21:0)+H | 4_PC(12:0_20:0)+H | 4_PC(13:0_19:0)+H | 4_PC(14:0_18:0)+H | 4_…	2264.73	74710.4	9561.83	2.51958e+06	800092	3.09322e+06	62700000	289426	10432.9	1.85901e+06	521416	122132	0	26700.5	211916	665604	16300000	20936.5	122206	248345	63260.5	91780.2	75249.8	24000000	1.23024e+06	13600000	20100000	4.29679e+06	4.63572e+06	67138.4	2.39286e+06	4.96382e+06	2.15656e+06	13800000
4_DG(22:5_22:6)+NH4 | 4_PC(8:0_24:1)+H | 4_PC(10:0_22:1)+H | 4_PC(12:0_20:1)+H | 4_PC(14:0_18:1)+H | 4_PC(14:1_18:0)+H | 4_PC(15:0_17:1)+H | 4_PC(15:1_17:0)+H | 4_PC(16:0_16:1)+H | 4_PC(4:0_28:1)+H | 4_PC(4:1_28:0)+H | 4_PC(5:0_27:1)+H | 4_PC(5:1_27:0)+H | 4_PC(6:0_26:1)+H | 4_PC(6:1_26:0)+H | 4_PC(7:0_25:1)+H | 4_PC(7:1_25:0)+H | 4_PC(8:0_24:1)+H | 4_PC(8:1_24:0)+H | 4_PC(9:0_23:1)+H | 4_PC(9:1_…	80620.6	634338	150007	4.53106e+06	347105	2.98618e+06	57600000	1.14095e+06	84712.5	7.40667e+06	204008	897752	82883.5	224260	1.08343e+06	264329	7.87197e+06	406395	703151	1.37277e+06	232468	2.05447e+06	574537	15200000	2.80074e+06	8.42733e+06	6.98975e+06	2.516e+06	1.32654e+06	86799.3	41400000	2.01048e+06	1.94771e+06	25900000
4_DG(8:0_18:4)+NH4_494.3846_1.18$Pos	6.04919e+06	5.71551e+06	2.68297e+06	2.56413e+06	2.82983e+06	2.88146e+06	1.58578e+06	2.23576e+06	2.39912e+06	2.61962e+06	2.46921e+06	2.585e+06	4.42805e+06	1.20484e+06	2.9016e+06	3.23216e+06	2.6719e+06	1.9612e+06	2740149	5.1751e+06	2.20431e+06	1.98349e+06	2.66296e+06	2.94832e+06	2.27503e+06	4.08018e+06	3.98582e+06	2.91606e+06	3.41057e+06	2.13509e+06	5.52172e+06	2.64831e+06	2.88237e+06	3.35785e+06
4_DG(8:0_18:4)+NH4_494.3846_1.30$Pos	2.41157e+06	2.2055e+06	2.0132e+06	2.55708e+06	4.84034e+06	4.98243e+06	1.43975e+06	2.10914e+06	2.55049e+06	4.18969e+06	2.11725e+06	2.63455e+06	3.51168e+06	2.53872e+06	2.28266e+06	4.75627e+06	4.72271e+06	2.59656e+06	2.22333e+06	3.03482e+06	2.43621e+06	2.30806e+06	4.2808e+06	1.90863e+06	3.52392e+06	2.41801e+06	2.22528e+06	4.99146e+06	3.83727e+06	2.8483e+06	2.14116e+06	2.22823e+06	2.29908e+06	4.89663e+06
4_DG(8:0_18:4)+NH4_494.3845_1.46$Pos	1.97974e+06	3.14279e+06	3.59192e+06	2.16708e+06	2.27245e+06	2.3183e+06	1.31377e+06	1.80308e+06	2.19339e+06	3.32865e+06	2.08143e+06	2.26082e+06	1.96543e+06	3.9983e+06	3.99428e+06	4.78414e+06	3.97954e+06	3.70767e+06	3.84577e+06	2.89124e+06	1.92811e+06	2.96018e+06	3.49834e+06	2.00649e+06	2.62142e+06	2.49536e+06	2.3201e+06	3.66055e+06	4.06402e+06	1.83159e+06	3.23113e+06	2.25817e+06	2.35574e+06	2.89033e+06
4_DG(8:0_18:4)+NH4_494.3844_1.60$Pos	1.53543e+06	1.82855e+06	1.67715e+06	2.20888e+06	2.27224e+06	2.4385e+06	1.62753e+06	469351	2.26732e+06	1.74434e+06	2.61041e+06	3.3214e+06	539496	4.17872e+06	2.02195e+06	4.27252e+06	2.18833e+06	4.20972e+06	1.6156e+06	1.62437e+06	896406	3.49485e+06	1.66636e+06	3.55912e+06	1.54399e+06	4.01398e+06	3.48771e+06	1.92075e+06	3.63078e+06	737331	1.96264e+06	2.6726e+06	2.0784e+06	2.90636e+06
4_DG(8:0_20:0)+NH4 | 4_DG(10:0_18:0)+NH4 | 4_DG(12:0_16:0)+NH4 | 4_DG(13:0_15:0)+NH4 | 4_DG(14:0_14:0)+NH4_530.4780_7.73$Pos	24371.9	36888.7	227077	1.28246e+06	8.07465e+06	5.02946e+06	2.88866e+06	1534.83	155774	978076	6.42672e+06	472418	11850.1	612.702	188419	9.17065e+06	6.439e+06	0	418436	20250.3	8932.82	57055.7	622738	7.82262e+06	1.73497e+06	9.48271e+06	8.05144e+06	5554.8	7.98182e+06	1434	23296.7	5.67913e+06	2.8619e+06	677356
4_DG(8:0_25:0)+NH4 | 4_DG(10:0_23:0)+NH4 | 4_DG(12:0_21:0)+NH4 | 4_DG(13:0_20:0)+NH4 | 4_DG(14:0_19:0)+NH4 | 4_DG(15:0_18:0)+NH4 | 4_DG(16:0_17:0)+NH4_600.5565_7.67$Pos	0	1957.36	233827	11373.4	37238.5	33349.7	158010	0	627.11	277832	310834	6366.35	0	0	218633	52049.6	39330.4	0	274846	0	0	0	289483	129475	218234	277622	312278	55902.6	219518	0	9909.37	304384	332604	22348.9
4_DG(8:0_26:0)+NH4 | 4_DG(10:0_24:0)+NH4 | 4_DG(12:0_22:0)+NH4 | 4_DG(13:0_21:0)+NH4 | 4_DG(14:0_20:0)+NH4 | 4_DG(15:0_19:0)+NH4 | 4_DG(16:0_18:0)+NH4 | 4_DG(17:0_17:0)+NH4_614.5722_9.65$Pos	42699.5	62991.3	452866	681.395	94202.9	3409.91	777274	21980.3	3909.34	1.1013e+06	835517	2046.47	27463.2	888.686	350984	473839	19966.5	1520.34	498063	41252.3	27437.6	1860.04	622262	537976	671007	836131	829502	15405.6	727462	24626.1	71282.6	929113	857963	729.034
4_LPC(13:0)+H | 4_LPE(16:0)+H_454.2926_4.20$Pos	0	0	30208.6	0	0	0	403184	0	0	387634	718495	0	0	0	12719.9	591.056	0	0	109960	0	0	0	192463	0	513227	70017.8	211610	0	3419.27	0	0	657562	688547	0
4_LPC(17:0)+Na | 4_LPE(22:3)+H | 4_LPE(20:0)+Na_532.3377_1.39$Pos	9286.44	9112.59	75440.7	1.3121e+06	1.81853e+06	1.92013e+06	378008	2334.71	650835	223025	1.3642e+06	936451	1917.95	51763.2	94819.3	2.15506e+06	1.72251e+06	61070.9	147727	11280.5	4979.94	255486	144795	1.57826e+06	230494	2.26165e+06	1.85459e+06	21700	1.8121e+06	1361.98	13815.8	1.25822e+06	643512	632818
4_LPC(18:0)+H | 4_LPE(21:0)+H_524.3723_1.75$Pos	240594	807675	399039	57069.6	472070	264152	6.92242e+06	1.78667e+06	44395.8	663393	548228	50397.7	72658.2	41486.4	799077	34663.7	248443	44747.5	577151	624150	163761	95929.8	585776	2.02275e+06	601545	2.0736e+06	1.84358e+06	75086.4	840151	104489	14400000	711272	646334	471278
4_LPC(18:1)+H_522.3578_1.11$Pos	36241.6	125167	37008.6	64647.5	50692.7	71560	3.58554e+06	1.76949e+06	49088.2	61330.6	54380.5	51785.1	19475.3	60943.8	70428.2	61394.3	1.40324e+06	64527.4	46960.6	116503	29266.2	60686.6	38948.4	732494	40925.5	558974	312475	63247.5	59963.8	21866	3.53457e+06	62601.8	57528.1	10100000
4_LPC(19:0)+Na | 4_LPE(22:0)+Na | 4_PEG(n=9_NH4+_CH2=10_DBE=6_(1-NH3))_560.3688_2.37$Pos	92001.6	118340	6.34709e+06	372592	326492	334084	44800000	51877.7	352520	24400000	36000000	418679	51054.7	131966	4.32228e+06	33100000	388677	318805	11800000	106078	65445.9	368246	16800000	33200000	32200000	38300000	38700000	606500	45200000	62457.1	143878	41100000	36500000	368047
4_LPC(20:0)+H | 4_LPE(23:0)+H_552.4034_3.15$Pos	1536.7	1343.31	42846.2	6535.94	14069.1	19854.2	406404	557.959	3308.88	180215	241009	5056.91	2129.64	1182.45	36296.3	11796.3	14532.7	652.363	78242.4	1770.86	455.545	1398.15	122510	15846	215195	92687.4	167931	20789.9	53292	0	4115.35	321249	260071	12597
4_LPC(21:0)+H | 4_LPE(24:0)+H | 4_Plasmanyl-PE(O-16:0/8:0)+H_566.4186_4.07$Pos	1019.37	3579.21	91691.1	32679.1	53572.1	40431.1	1.22066e+06	519.866	2840.38	470351	879123	12354.5	1681.97	3085.05	79620.3	42020	55008.3	1077.43	168688	457.333	1955.71	1720.26	281069	26095	657261	240652	446657	78793	116480	579.732	7023.83	1.18418e+06	846334	18353.9
4_LPC(21:0)+H | 4_LPE(24:0)+H | 4_Plasmanyl-PE(O-16:0/8:0)+H_566.4182_4.23$Pos	0	0	566.455	50448.9	45428.2	10332.6	287151	487.204	59489.5	1538.16	321362	64841.4	0	543.395	0	578431	6046.57	25570.2	947.554	0	522.502	51083.7	1974.91	672096	7088.45	918343	979916	9215.52	1.14151e+06	0	582.06	194461	13056.3	47389.7
4_MG(13:0)+NH4 | 4_PEG(n=3_NH4+_CH2=10_DBE=1_)_306.2645_0.53$Pos	12000000	12300000	8.17305e+06	10400000	9.1585e+06	12000000	5.33289e+06	7.12963e+06	10700000	12700000	8.56284e+06	12400000	9.59603e+06	9.87619e+06	11100000	10900000	11400000	11500000	8.72064e+06	11000000	9.01526e+06	10800000	10900000	11800000	11700000	9.08568e+06	11600000	6.38593e+06	8.74371e+06	7.63493e+06	11500000	9.87344e+06	9.73199e+06	8.11256e+06
4_MG(15:0)+NH4_334.2954_0.53$Pos	208256	211247	163754	148417	144490	214741	101756	151368	173253	201389	139333	181159	174719	142867	197904	170481	178679	171413	169892	195168	167236	161705	202974	192369	187657	159275	198327	985114	147642	143385	196104	167657	171514	176777
4_MG(15:1)+NH4_332.2796_1.61$Pos	22048.9	23932.6	30349.2	44848.4	372857	299053	118031	20226.8	13987.3	39455.5	172725	24654.2	19537.2	12354.5	27794.8	369448	331141	5903.93	31874.7	20787.1	21556.3	10541.9	38848	355832	59145.5	417797	310727	144194	194283	16068.1	26788.8	127598	56810.7	43256.2
4_MG(17:1)+NH4 | 4_PEG(n=3_NH4+_CH2=14_DBE=2_)_360.3113_0.43$Pos	366378	360020	345482	331453	340295	361514	188934	399285	319319	343806	297670	316009	319159	300937	348914	364493	309724	311254	350289	312681	315320	297928	330740	286876	277513	331301	297668	293556	299803	281555	325302	313256	331595	349943
4_MG(17:1)+NH4 | 4_PEG(n=3_NH4+_CH2=14_DBE=2_)_360.3108_1.60$Pos	33464.6	42315	30761.4	39506.7	430853	322046	173939	33961.1	20199.3	64268.6	244399	27849.2	27993.1	29314.8	36477.7	414510	373607	26680.2	37275.6	29339.9	33821.1	18956.2	51494.7	391812	108621	460675	381478	166440	246209	25775.7	42603.5	187269	102064	50290.4
4_MG(17:2)+NH4 | 4_PEG(n=3_NH4+_CH2=14_DBE=3_)_358.2955_0.42$Pos	788304	764946	813748	725489	745968	1.53627e+06	562098	3.42016e+06	729705	803454	702814	753098	788642	708522	2.03837e+06	794049	660659	725669	761349	768285	982354	668595	1.55946e+06	668309	637324	815198	724122	48800000	752351	675147	762898	648486	789299	934064
4_MG(17:2)+NH4 | 4_PEG(n=3_NH4+_CH2=14_DBE=3_)_358.2954_0.79$Pos	353504	344041	281190	391966	400203	449152	132901	264583	382711	278474	306638	399888	281118	341163	351143	98290.1	337324	381205	343254	326745	289682	337467	329242	358868	204508	64098.2	378432	2.12262e+06	421051	238054	308490	404701	310460	204505
4_MG(20:1)+NH4 | 4_PEG(n=3_NH4+_CH2=17_DBE=2_)_402.3576_1.10$Pos	92515.9	1.62663e+06	166449	57823.5	158142	118075	166097	112769	39160.2	153638	353443	46800.2	204472	24663.6	2.07876e+06	167238	394879	32265.5	230932	475042	81398.9	31534.8	247411	1.27203e+06	1.04243e+06	284943	134471	234509	1.90221e+06	196886	381474	1.01396e+06	569216	63971.9
4_MG(20:1)+NH4 | 4_PEG(n=3_NH4+_CH2=17_DBE=2_)_402.3576_1.54$Pos	77069.2	85941.9	213455	21993.7	41817.7	18373	159489	46755.6	20350.4	270422	190294	23040	40595.2	24135.9	252372	104618	27317.5	17571.2	211572	79070	38095.2	15858.4	300304	129003	260746	226286	226521	13222.3	122693	38195.2	121621	184053	197037	12077.8
4_MG(20:5)+NH4 | 4_PEG(n=3_NH4+_CH2=17_DBE=6_)_394.2955_0.44$Pos	333925	347055	335900	566349	532331	697872	435256	361263	781666	330027	388324	662474	314642	459411	358801	658022	365648	505425	352910	323924	301552	748398	358118	393074	307533	544131	510674	562409	368949	285113	1.36841e+06	383921	394492	721307
4_MG(20:5)+NH4 | 4_PEG(n=3_NH4+_CH2=17_DBE=6_)_394.2952_0.63$Pos	166857	162334	150716	133110	175547	160139	108980	175599	152042	157883	154666	135716	151078	152299	171213	152639	118615	180654	146556	149776	151444	170104	159076	146007	152750	218455	171058	166318	166672	137492	173871	162129	164038	214463
4_MG(20:5)+NH4 | 4_PEG(n=3_NH4+_CH2=17_DBE=6_)_394.2951_0.85$Pos	143481	148659	112679	138369	136068	109045	55130.3	153655	143099	108232	102934	124767	127633	103894	120568	157911	134724	123387	119112	78341.1	129654	109202	100867	120861	92088.4	134608	117324	129424	119921	94725	120997	137694	123124	145377
4_MG(21:0)+NH4 | 4_PEG(n=3_NH4+_CH2=18_DBE=1_)_418.3898_5.98$Pos	4656.16	4072.55	213463	1227.84	2313.78	1104	204923	642.079	2285.45	316964	341947	1775.55	4801.12	2677.81	144868	4685.57	828.211	1782.38	299856	3955.78	2367.89	648.159	298727	23232.2	260152	210870	257809	2127.97	80141.1	1187.68	5367.36	347597	370490	1960.76
4_MG(22:1)+NH4 | 4_PEG(n=3_NH4+_CH2=19_DBE=2_)_430.3891_1.89$Pos	107600	113518	185602	111140	142932	115356	215172	184822	96827	177528	432871	154096	99093.3	68190.2	916750	59144.3	142971	136783	219945	99734.9	140255	87800.1	258843	72634.7	1.71745e+06	298094	143525	134746	1.08575e+06	122425	187699	1.34176e+06	582702	154241
4_MG(22:1)+NH4 | 4_PEG(n=3_NH4+_CH2=19_DBE=2_)_430.3890_2.13$Pos	28787.5	9590.18	19791.2	105850	126602	188311	74933.6	100872	37635.5	37316.4	62205	51360.9	47144.8	36279.3	20055.6	53869.6	358942	41503.7	27914.1	13085.6	54469.2	29876.4	27408.3	109965	61860.7	67475.7	61226.5	333993	93879.1	67470.6	29683.9	62401.7	37107.5	86015.7
4_MG(22:5)+NH4 | 4_PEG(n=3_NH4+_CH2=19_DBE=6_)_422.3269_0.53$Pos	542733	537769	538955	557649	532344	595899	244053	507106	544804	509729	493083	541252	503874	563959	695429	619497	513592	552766	526602	525441	481696	532096	521266	580651	466793	695600	185407	317987	547904	458143	1.10321e+06	523091	543582	351213
4_MG(22:5)+NH4 | 4_PEG(n=3_NH4+_CH2=19_DBE=6_)_422.3266_0.72$Pos	84942.1	86465.7	81262.6	95855.1	94804.9	103355	52476.2	69825.3	100338	78780.2	79000.3	93531	79330.3	107438	136946	105753	77357.4	105365	84846.2	84079.2	74658.2	104459	79665.9	107711	53181	134181	106527	94292.1	87786.2	59091.7	83280.2	81720.4	84782.5	135602
4_MG(23:0)+NH4_446.4210_6.85$Pos	0	0	552.355	0	308724	30489.9	149864	0	0	2621.1	378096	0	0	0	7793.61	586391	157932	0	1143.98	0	0	0	2749.33	556322	6492.19	683851	650783	78317.5	579061	0	0	194035	18493.7	575.532
4_MG(26:1)+NH4_486.4525_6.22$Pos	34972.2	58590.5	815549	62483.5	964979	472180	578137	33061.9	64271.6	944323	929894	65365.8	28119.7	57049.1	777948	1.06429e+06	784826	54234.3	990253	37174	30125.6	23021.8	985050	873012	792988	1.08276e+06	972925	625458	962286	28549.5	93132.1	976554	1.01668e+06	68830.4
4_MGDG(10:0_20:3)+H | 4_MGDG(12:0_18:3)+H | 4_MGDG(18:3_12:0)+H | 4_MGDG(20:3_10:0)+H_697.4907_0.52$Pos	0	1029.85	0	9994.61	946.728	1015.02	2.04566e+06	3171.1	1170.31	1846.31	844.669	1274.61	10676.3	0	3246.14	4364.02	6183.87	5198.99	5174.26	5111.34	8626.26	7603.5	23516.3	1407.36	22716.1	32695.5	4120.63	4229.77	23703.4	25502	8.05632e+06	19866.3	42207.3	876.978
4_MGDG(10:0_22:2)+Na | 4_MGDG(12:0_20:2)+Na | 4_MGDG(14:0_18:2)+Na | 4_MGDG(14:1_18:1)+Na | 4_MGDG(15:0_17:2)+Na | 4_MGDG(15:1_17:1)+Na | 4_MGDG(16:1_16:1)+Na | 4_PEG(n=13_Na+_CH2=10_DBE=2_(2-NH3)) | 4_PEG(n=15_H+_CH2=5_DBE=0_(1-NH3))_749.5154_0.38$Pos	0	0	1928.63	1866.48	1057.88	0	1.87155e+06	2181.38	0	0	0	4454.23	6222.91	1991.83	2595.73	2045.41	0	0	3974.81	4142.87	2879.58	3453.54	2245.42	0	413092	2997.52	0	2025.3	2593.2	3235.8	1.37999e+06	2573.33	7835.07	4.04982e+06
4_MGDG(11:0_22:5)+NH4-CO | 4_MGDG(13:0_20:5)+NH4-CO | 4_MGDG(15:1_18:4)+NH4-CO | 4_MGDG(18:4_15:1)+NH4-CO | 4_MGDG(20:5_13:0)+NH4-CO | 4_MGDG(22:5_11:0)+NH4-CO_724.5335_7.72$Pos	62692.7	116243	162782	0	3150.83	0	4.8349e+06	3245.97	0	294405	183049	0	30543.9	794.581	188535	59849	20069.9	0	206532	63648.9	53323.1	0	197695	1.20974e+06	281267	782105	1.13571e+06	0	67617.1	36043.6	224649	234867	67939.8	2427.69
4_MGDG(11:0_20:3)+H | 4_MGDG(13:0_18:3)+H | 4_MGDG(14:1_17:2)+H | 4_MGDG(17:2_14:1)+H | 4_MGDG(18:3_13:0)+H | 4_MGDG(20:3_11:0)+H_711.5062_0.68$Pos	0	1670.09	0	779.983	0	999.926	1.46787e+06	1805.53	1764.06	950.601	892.718	789.5	8020.08	1101.02	850.115	0	0	713.8	953.057	3295.13	11319.3	2637.9	13336.5	29536.2	9415.17	25567.8	1728.04	11185.2	14918.9	16495.2	5.66312e+06	12225.6	12374.8	856.019
4_MGDG(13:0_26:1)+NH4-CO | 4_MGDG(14:1_25:0)+NH4-CO | 4_MGDG(15:0_24:1)+NH4-CO | 4_MGDG(15:1_24:0)+NH4-CO | 4_MGDG(16:1_23:0)+NH4-CO | 4_MGDG(17:0_22:1)+NH4-CO | 4_MGDG(17:1_22:0)+NH4-CO | 4_MGDG(18:1_21:0)+NH4-CO | 4_MGDG(19:0_20:1)+NH4-CO | 4_MGDG(20:1_19:0)+NH4-CO | 4_MGDG(21:0_18:1)+NH4-CO | 4_MGDG(22:0_17:1)+NH4-CO | 4_MGDG(22:1_17:0)+NH4-CO | 4_MGDG(23:0_16:1)+NH4-CO | 4_MGDG(24:0_15:1)+NH4…	0	866.391	0	0	0	0	587750	0	0	19271.8	8972.67	0	0	0	22252.4	1500.6	58539.6	0	2522.52	7811.47	0	0	0	310992	11770.8	137145	116270	14769.3	16351.8	0	168146	54742.8	41093.8	1298.56
4_MGDG(14:1_24:4)+NH4-CO | 4_MGDG(16:0_22:5)+NH4-CO | 4_MGDG(16:1_22:4)+NH4-CO | 4_MGDG(18:0_20:5)+NH4-CO | 4_MGDG(18:1_20:4)+NH4-CO | 4_MGDG(18:2_20:3)+NH4-CO | 4_MGDG(18:3_20:2)+NH4-CO | 4_MGDG(18:4_20:1)+NH4-CO | 4_MGDG(20:1_18:4)+NH4-CO | 4_MGDG(20:2_18:3)+NH4-CO | 4_MGDG(20:3_18:2)+NH4-CO | 4_MGDG(20:4_18:1)+NH4-CO | 4_MGDG(20:5_18:0)+NH4-CO | 4_MGDG(22:4_16:1)+NH4-CO | 4_MGDG(22:5_16:0)+NH4…	140749	221439	956750	4.79521e+06	3.3329e+06	5.06915e+06	1.75106e+06	41112.3	4.80068e+06	1.53995e+06	2.84241e+06	4.94563e+06	50156.6	1.88925e+06	904091	3.76878e+06	3.32342e+06	2.01083e+06	1.14598e+06	166543	70490.8	4.17374e+06	1.36284e+06	3.5205e+06	1.5555e+06	3.98685e+06	3.52308e+06	3.51918e+06	3.78889e+06	56424.5	270238	2.74238e+06	2.22457e+06	6.17096e+06
4_MGDG(14:1_24:4)+NH4-CO | 4_MGDG(16:0_22:5)+NH4-CO | 4_MGDG(16:1_22:4)+NH4-CO | 4_MGDG(18:0_20:5)+NH4-CO | 4_MGDG(18:1_20:4)+NH4-CO | 4_MGDG(18:2_20:3)+NH4-CO | 4_MGDG(18:3_20:2)+NH4-CO | 4_MGDG(18:4_20:1)+NH4-CO | 4_MGDG(20:1_18:4)+NH4-CO | 4_MGDG(20:2_18:3)+NH4-CO | 4_MGDG(20:3_18:2)+NH4-CO | 4_MGDG(20:4_18:1)+NH4-CO | 4_MGDG(20:5_18:0)+NH4-CO | 4_MGDG(22:4_16:1)+NH4-CO | 4_MGDG(22:5_16:0)+NH4…	2477.85	0	1727.42	2.84664e+06	1.28036e+06	2.12744e+06	23478	755.167	3.23149e+06	5842.85	74403	3.12143e+06	820.159	3.44852e+06	3647	764774	1.74669e+06	3.37255e+06	3373.3	0	0	2.87887e+06	7211.16	447997	12074.8	361171	244479	1.93907e+06	392934	0	0	44363.4	17028.8	3.70963e+06
4_MGDG(15:0_22:5)+NH4-CO | 4_MGDG(15:1_22:4)+NH4-CO | 4_MGDG(17:0_20:5)+NH4-CO | 4_MGDG(17:1_20:4)+NH4-CO | 4_MGDG(17:2_20:3)+NH4-CO | 4_MGDG(20:3_17:2)+NH4-CO | 4_MGDG(20:4_17:1)+NH4-CO | 4_MGDG(20:5_17:0)+NH4-CO | 4_MGDG(22:4_15:1)+NH4-CO | 4_MGDG(22:5_15:0)+NH4-CO | 4_OxTG(14:1(OH)_14:1(Ke,OH)_14:1)+NH4 | 4_OxTG(14:1(OO)_14:1(Ke)_14:1)+NH4 | 4_OxTG(14:1(Ke)_14:1(Ke,OH)_14:0)+NH4_780.5964_9.11$…	94684.9	99088.9	122659	220898	123416	140260	109858	53081.5	76015.8	131295	157159	115268	43239.2	115068	126563	176923	223342	231345	133935	86269.9	78252	135546	130755	185857	118294	213287	189131	126107	164300	56346.3	101199	164843	156973	467294
4_MGDG(16:1_24:4)+NH4-CO | 4_MGDG(18:0_22:5)+NH4-CO | 4_MGDG(18:1_22:4)+NH4-CO | 4_MGDG(18:3_22:2)+NH4-CO | 4_MGDG(18:4_22:1)+NH4-CO | 4_MGDG(20:0_20:5)+NH4-CO | 4_MGDG(20:1_20:4)+NH4-CO | 4_MGDG(20:2_20:3)+NH4-CO | 4_MGDG(20:3_20:2)+NH4-CO | 4_MGDG(20:4_20:1)+NH4-CO | 4_MGDG(20:5_20:0)+NH4-CO | 4_MGDG(22:1_18:4)+NH4-CO | 4_MGDG(22:2_18:3)+NH4-CO | 4_MGDG(22:4_18:1)+NH4-CO | 4_MGDG(22:5_18:0)+NH4…	167469	231906	661080	1.4343e+06	1.61338e+06	1.6198e+06	688935	45084.3	1.34823e+06	831343	1.18882e+06	1.44484e+06	52373.6	349689	627835	1.62678e+06	1.1078e+06	472660	743281	194808	88061.4	354996	778311	1.37066e+06	791574	1.59845e+06	1.3937e+06	1.22761e+06	1.46669e+06	57199.5	278309	1.17043e+06	1.06775e+06	1.86889e+06
4_MGDG(16:1_24:4)+NH4-CO | 4_MGDG(18:0_22:5)+NH4-CO | 4_MGDG(18:1_22:4)+NH4-CO | 4_MGDG(18:3_22:2)+NH4-CO | 4_MGDG(18:4_22:1)+NH4-CO | 4_MGDG(20:0_20:5)+NH4-CO | 4_MGDG(20:1_20:4)+NH4-CO | 4_MGDG(20:2_20:3)+NH4-CO | 4_MGDG(20:3_20:2)+NH4-CO | 4_MGDG(20:4_20:1)+NH4-CO | 4_MGDG(20:5_20:0)+NH4-CO | 4_MGDG(22:1_18:4)+NH4-CO | 4_MGDG(22:2_18:3)+NH4-CO | 4_MGDG(22:4_18:1)+NH4-CO | 4_MGDG(22:5_18:0)+NH4…	0	0	932.48	1.01948e+06	526979	793306	0	0	1.14271e+06	0	11575.6	1.11494e+06	0	1.26331e+06	2611.58	343161	622845	1.19512e+06	0	0	0	1.04494e+06	1050.39	225024	0	142981	88407	735250	190247	0	0	0	0	1.33284e+06
4_MGDG(16:1_22:2)+H | 4_MGDG(18:0_20:3)+H | 4_MGDG(18:1_20:2)+H | 4_MGDG(18:2_20:1)+H | 4_MGDG(18:3_20:0)+H | 4_MGDG(20:0_18:3)+H | 4_MGDG(20:1_18:2)+H | 4_MGDG(20:2_18:1)+H | 4_MGDG(20:3_18:0)+H | 4_MGDG(22:2_16:1)+H | 4_MGDG(10:0_26:0)+Na | 4_MGDG(12:0_24:0)+Na | 4_MGDG(13:0_23:0)+Na | 4_MGDG(14:0_22:0)+Na | 4_MGDG(15:0_21:0)+Na | 4_MGDG(16:0_20:0)+Na | 4_MGDG(17:0_19:0)+Na | 4_MGDG(18:0_18:0)+…	824.447	3953.94	11807.1	26717	45759.3	55013.8	29382.3	1017.49	16843.3	20802.6	42485.3	29428.7	0	2702.6	17171.8	61617.7	63339.9	7761.24	12821.7	735.032	639.403	106831	21288.4	52659.8	30566	58400.7	43275.3	50719.5	69828.9	722.543	3039.83	70556.5	32213.9	34391.9
4_MGDG(2:0_22:1)+NH4 | 4_MGDG(4:0_20:1)+NH4 | 4_MGDG(6:0_18:1)+NH4 | 4_MGDG(7:0_17:1)+NH4 | 4_MGDG(8:0_16:1)+NH4 | 4_MGDG(9:0_15:1)+NH4 | 4_MGDG(10:0_14:1)+NH4 | 4_MGDG(14:1_10:0)+NH4 | 4_MGDG(15:1_9:0)+NH4 | 4_MGDG(16:1_8:0)+NH4 | 4_MGDG(17:1_7:0)+NH4 | 4_MGDG(18:1_6:0)+NH4 | 4_MGDG(20:1_4:0)+NH4 | 4_MGDG(22:1_2:0)+NH4 | 4_PEG(n=7_NH4+_CH2=19_DBE=2_(2=O)) | 4_PEG(n=7_NH4+_CH2=19_DBE=4_(2-OH)) | …	500629	577391	799654	932683	963394	820089	682278	265418	2.09305e+06	844281	808211	1.61666e+06	396276	877957	1.17553e+06	1.01726e+06	1.47743e+06	2.43597e+06	1.07449e+06	1.88462e+06	406692	712235	1.40932e+06	798475	815825	1.44004e+06	1.05647e+06	712799	1.04634e+06	1.5102e+06	812845	1.02676e+06	1.6774e+06	1.00204e+06
4_MGDG(2:0_20:2)+NH4-CO | 4_MGDG(4:0_18:2)+NH4-CO | 4_MGDG(5:0_17:2)+NH4-CO | 4_MGDG(17:2_5:0)+NH4-CO | 4_MGDG(18:2_4:0)+NH4-CO | 4_MGDG(20:2_2:0)+NH4-CO | 4_PEG(n=6_NH4+_CH2=18_DBE=2_(2=O)) | 4_PEG(n=6_NH4+_CH2=18_DBE=4_(2-OH)) | 4_PEG(n=7_NH4+_CH2=16_DBE=3_(1=O)) | 4_PEG(n=7_NH4+_CH2=16_DBE=4_(1-OH)) | 4_PEG(n=8_NH4+_CH2=14_DBE=4_)_576.4095_0.73$Pos	606861	1.35059e+06	546930	552729	485027	539260	435210	472654	496754	567911	503611	491018	495927	444426	623868	574006	33800000	458211	491316	824263	545610	453556	537693	4.50236e+06	453624	555421	541919	520303	609603	569507	604808	602580	653393	566563
4_MGDG(2:0_17:0)+H | 4_MGDG(3:0_16:0)+H | 4_MGDG(4:0_15:0)+H | 4_MGDG(5:0_14:0)+H | 4_MGDG(6:0_13:0)+H | 4_MGDG(7:0_12:0)+H | 4_MGDG(8:0_11:0)+H | 4_MGDG(9:0_10:0)+H | 4_MGDG(10:0_9:0)+H | 4_MGDG(11:0_8:0)+H | 4_MGDG(12:0_7:0)+H | 4_MGDG(13:0_6:0)+H | 4_MGDG(14:0_5:0)+H | 4_MGDG(15:0_4:0)+H | 4_MGDG(16:0_3:0)+H | 4_MGDG(17:0_2:0)+H | 4_PEG(n=5_H+_CH2=18_DBE=3_(4-OH)) | 4_PEG(n=6_H+_CH2=16_DBE=3_(…	287043	200348	205376	159559	213596	139697	18705.6	83458.8	244981	158481	211342	222707	308611	172505	66432.3	219843	54800.7	217877	231787	75964.8	241766	82741.9	168345	29295.5	139839	72474.2	89156.9	25429.3	254223	45387.2	35398.2	196169	296400	74049.8
4_MGDG(2:0_20:3)+NH4-CO | 4_MGDG(4:0_18:3)+NH4-CO | 4_MGDG(18:3_4:0)+NH4-CO | 4_MGDG(20:3_2:0)+NH4-CO_574.3971_0.38$Pos	10363.7	22026	11153.9	17330.3	14628.2	14740.3	355797	27353.4	22995.6	5573.23	19697.9	19451.4	34433.3	21715	17460.8	15451.9	8906.48	16239.5	11385.6	14624.3	37919.3	17549.3	36930	17864.1	23190.6	19745.9	5917.18	117423	18422.9	31421.4	1.15002e+06	6770.46	13909.9	6578.57
4_MGDG(2:0_22:2)+NH4 | 4_MGDG(4:0_20:2)+NH4 | 4_MGDG(6:0_18:2)+NH4 | 4_MGDG(7:0_17:2)+NH4 | 4_MGDG(17:2_7:0)+NH4 | 4_MGDG(18:2_6:0)+NH4 | 4_MGDG(20:2_4:0)+NH4 | 4_MGDG(22:2_2:0)+NH4 | 4_PEG(n=7_NH4+_CH2=19_DBE=3_(2=O)) | 4_PEG(n=7_NH4+_CH2=19_DBE=5_(2-OH)) | 4_PEG(n=8_NH4+_CH2=17_DBE=4_(1=O)) | 4_PEG(n=8_NH4+_CH2=17_DBE=5_(1-OH)) | 4_PEG(n=9_NH4+_CH2=15_DBE=5_)_632.4382_0.43$Pos	1802.35	0	1944.44	0	1368.13	3091.07	568903	2386.8	2036.83	2016.45	1250.07	1019.99	2009.12	1954.87	3637.94	0	4302.73	0	1255.01	2194.66	6966.63	0	1709.21	0	11601.8	20338.1	6687.81	4473.04	13198.8	6842.49	2.0423e+06	7241.78	7234.18	2365.24
4_MGDG(3:0_20:2)+NH4-CO | 4_MGDG(5:0_18:2)+NH4-CO | 4_MGDG(6:0_17:2)+NH4-CO | 4_MGDG(17:2_6:0)+NH4-CO | 4_MGDG(18:2_5:0)+NH4-CO | 4_MGDG(20:2_3:0)+NH4-CO | 4_PEG(n=6_NH4+_CH2=19_DBE=2_(2=O)) | 4_PEG(n=6_NH4+_CH2=19_DBE=4_(2-OH)) | 4_PEG(n=7_NH4+_CH2=17_DBE=3_(1=O)) | 4_PEG(n=7_NH4+_CH2=17_DBE=4_(1-OH)) | 4_PEG(n=8_NH4+_CH2=15_DBE=4_)_590.4259_0.96$Pos	1.14354e+06	1.20903e+06	1.19497e+06	1.10503e+06	1.25363e+06	1.10498e+06	843241	833021	2.05722e+06	1.27277e+06	1.07025e+06	1.72366e+06	1.12506e+06	654097	1.63029e+06	1.38387e+06	1.70617e+06	2.02593e+06	1.44414e+06	3.4195e+06	1.0643e+06	822141	1.8222e+06	1.11063e+06	1.08035e+06	1.86996e+06	1.37557e+06	926502	1.35877e+06	3.5239e+06	1.44701e+06	1.34523e+06	2.0824e+06	1.23955e+06
4_MGDG(3:0_20:1)+NH4 | 4_MGDG(5:0_18:1)+NH4 | 4_MGDG(6:0_17:1)+NH4 | 4_MGDG(7:0_16:1)+NH4 | 4_MGDG(8:0_15:1)+NH4 | 4_MGDG(9:0_14:1)+NH4 | 4_MGDG(14:1_9:0)+NH4 | 4_MGDG(15:1_8:0)+NH4 | 4_MGDG(16:1_7:0)+NH4 | 4_MGDG(17:1_6:0)+NH4 | 4_MGDG(18:1_5:0)+NH4 | 4_MGDG(20:1_3:0)+NH4 | 4_PEG(n=7_NH4+_CH2=18_DBE=2_(2=O)) | 4_PEG(n=7_NH4+_CH2=18_DBE=4_(2-OH)) | 4_PEG(n=8_NH4+_CH2=16_DBE=3_(1=O)) | 4_PEG(n=8_N…	392363	1.20055e+06	359614	414760	336423	336900	374245	361071	371386	407322	356892	348266	376932	335061	436627	399338	50600000	372794	362072	607455	366199	312321	390641	5.69445e+06	361118	367238	355131	368350	450326	420033	515717	512171	475073	344183
4_MGDG(3:0_20:3)+NH4-CO | 4_MGDG(5:0_18:3)+NH4-CO | 4_MGDG(18:3_5:0)+NH4-CO | 4_MGDG(20:3_3:0)+NH4-CO | 4_PEG(n=6_NH4+_CH2=19_DBE=3_(2=O)) | 4_PEG(n=6_NH4+_CH2=19_DBE=5_(2-OH)) | 4_PEG(n=7_NH4+_CH2=17_DBE=4_(1=O)) | 4_PEG(n=7_NH4+_CH2=17_DBE=5_(1-OH)) | 4_PEG(n=8_NH4+_CH2=15_DBE=5_)_588.4118_0.43$Pos	56312.3	50185.8	46786.4	57879.4	46237.9	51340.9	1.31839e+06	51410.9	33105.2	50194.8	37449	43078.3	64296.9	27027.4	52501.9	47828	39793.7	43186.3	55061.2	63518.7	73404.4	42823.6	66438.8	38602.9	33759.9	70151.1	36455.3	114119	65927.2	84633.9	4.52784e+06	89333.1	97029.7	36187.9
4_MGDG(3:0_22:2)+NH4 | 4_MGDG(5:0_20:2)+NH4 | 4_MGDG(7:0_18:2)+NH4 | 4_MGDG(8:0_17:2)+NH4 | 4_MGDG(17:2_8:0)+NH4 | 4_MGDG(18:2_7:0)+NH4 | 4_MGDG(20:2_5:0)+NH4 | 4_MGDG(22:2_3:0)+NH4 | 4_PEG(n=9_NH4+_CH2=16_DBE=5_)_646.4543_0.50$Pos	1261.3	0	2082.07	6564.31	1906.7	2758.21	2.07192e+06	0	2261.54	1263.25	1157.28	5687.2	16137.1	1043.56	0	3532.07	1241.62	0	2315.71	0	21313.5	6057.75	11737.7	4145.57	26669.3	45043.6	0	2414.91	32159.4	31034.5	7.50483e+06	24336.4	41053.8	1066.24
4_MGDG(4:0_20:3)+NH4-CO | 4_MGDG(6:0_18:3)+NH4-CO | 4_MGDG(18:3_6:0)+NH4-CO | 4_MGDG(20:3_4:0)+NH4-CO | 4_PEG(n=7_NH4+_CH2=18_DBE=4_(1=O)) | 4_PEG(n=7_NH4+_CH2=18_DBE=5_(1-OH)) | 4_PEG(n=8_NH4+_CH2=16_DBE=5_)_602.4275_0.51$Pos	25391	41611.5	39537.7	39817.7	39862.7	42485.5	3.36815e+06	33697.6	28525.5	38414.9	36866.5	36023.8	40383.5	39688.2	33858.6	31212.2	14632.5	41192.7	49242.3	37168.7	64733.3	23006.6	83665.7	27593.2	52722.2	71716.1	40303.6	24141.4	76548.4	81650.2	11900000	76573.3	72901.3	28830.2
4_MGDG(4:0_22:2)+NH4 | 4_MGDG(6:0_20:2)+NH4 | 4_MGDG(8:0_18:2)+NH4 | 4_MGDG(9:0_17:2)+NH4 | 4_MGDG(17:2_9:0)+NH4 | 4_MGDG(18:2_8:0)+NH4 | 4_MGDG(20:2_6:0)+NH4 | 4_MGDG(22:2_4:0)+NH4 | 4_PEG(n=8_NH4+_CH2=19_DBE=4_(1=O)) | 4_PEG(n=8_NH4+_CH2=19_DBE=5_(1-OH)) | 4_PEG(n=9_NH4+_CH2=17_DBE=5_)_660.4696_0.64$Pos	0	0	0	0	823.898	2315.15	2.35058e+06	3092.72	0	0	2009.56	992.69	6122.05	878.235	0	0	0	0	1104.93	1028.65	8212.71	744.563	4997.2	0	9209.99	4330.36	0	8023.19	7066.5	16774.1	8.89759e+06	3268.94	13310.1	0
4_MGDG(5:0_20:3)+NH4-CO | 4_MGDG(7:0_18:3)+NH4-CO | 4_MGDG(18:3_7:0)+NH4-CO | 4_MGDG(20:3_5:0)+NH4-CO | 4_PEG(n=7_NH4+_CH2=19_DBE=4_(1=O)) | 4_PEG(n=7_NH4+_CH2=19_DBE=5_(1-OH)) | 4_PEG(n=8_NH4+_CH2=17_DBE=5_)_616.4437_0.68$Pos	17340.8	10854.4	13012.2	914.987	5062.6	66698.9	2.55984e+06	16370.4	5768.16	8525.88	4012.78	2980.7	17621.9	6420.41	7578.29	5963.65	1766.68	1254.48	7087.78	11326.1	30685.3	3886.76	33171.5	3568.5	15213	14639.9	5363.52	10885.2	11868.7	28740.1	9.90757e+06	15256.2	9890.54	0
4_MGDG(6:0_20:3)+NH4-CO | 4_MGDG(8:0_18:3)+NH4-CO | 4_MGDG(18:3_8:0)+NH4-CO | 4_MGDG(20:3_6:0)+NH4-CO_630.4596_0.92$Pos	4246.15	4689.15	4832.7	747.147	4540.68	23956	455747	10431.8	776.397	2417.33	1635.73	746.058	7988.51	0	1840.07	1070.86	1506.63	883.82	4028	4922.42	7091.83	923.707	6386.45	866.929	2113.46	4501.02	1547.37	868.135	4631.58	4496.47	1.23362e+06	3697.25	2008.61	1173.7
4_MGDG(7:0_22:5)+NH4-CO | 4_MGDG(9:0_20:5)+NH4-CO | 4_MGDG(20:5_9:0)+NH4-CO | 4_MGDG(22:5_7:0)+NH4-CO | 4_PEG(n=12_NH4+_CH2=8_DBE=4_(2-NH3))_668.4709_0.46$Pos	2266.02	1058.12	2139.74	6409.21	2164.66	0	1.97885e+06	1619.82	1015.89	1502.71	1384.69	4689.86	5251.79	1831.05	0	1122.27	11553.7	1942.8	1182.52	4880.15	12632.7	6297.17	17425.1	898.706	14829.3	21642.1	1595.41	13043.8	23280.8	26893.8	7.58032e+06	9684.49	36252.1	1099.09
4_MGDG(9:0_20:3)+H | 4_MGDG(11:0_18:3)+H | 4_MGDG(18:3_11:0)+H | 4_MGDG(20:3_9:0)+H_683.4750_0.43$Pos	0	2143.3	1423.8	3996.57	0	0	917927	4846.49	2626.98	0	2212.34	0	8327.06	0	5517.08	1869.32	12896.5	1231.72	0	1777.16	4874.2	2247.69	10196.9	4378.43	13215.7	21683.2	983.533	124642	22900.7	10390.1	3.398e+06	8231.14	16241.4	8607.16
4_OxLPC(22:1(OOOO))+H_642.4002_1.88$Pos	0	1833.71	188616	0	634.85	0	195865	0	0	300983	307457	0	0	616.956	158055	29984.2	0	0	227576	0	0	0	260489	53793.8	248804	198450	261316	0	120322	0	3117.12	337593	341140	0
4_OxLPC(22:3(OO))+Na | 4_OxLPC(22:2(Ke,OH))+Na | 4_OxPC(8:0_14:1(CHO))+Na | 4_OxPC(10:0_12:1(CHO))+Na | 4_OxPC(12:0_10:1(CHO))+Na | 4_OxPC(13:0_9:1(CHO))+Na | 4_OxPC(14:1_8:0(CHO))+Na | 4_OxPC(14:0_8:1(CHO))+Na | 4_OxPC(15:1_7:0(CHO))+Na | 4_OxPC(15:0_7:1(CHO))+Na | 4_OxPC(16:1_6:0(CHO))+Na | 4_OxPC(16:0_6:1(CHO))+Na | 4_OxPC(17:1_5:0(CHO))+Na | 4_OxPC(18:1_4:0(CHO))+Na | 4_OxPC(8:0_14:1(Ke))+Na …	490.604	643.027	123964	29435.1	31431.9	30844.4	731608	0	16080.1	364937	568739	23772.9	511.19	0	85408.7	27358.6	29140.3	0	221551	520.997	440.546	7936.66	272067	50144.8	503673	274136	380986	40729.2	205333	553.48	4557.28	613557	555490	24505.3
4_OxLPE(24:1(OOOO))+H_628.3840_0.33$Pos	38505.6	4533.8	54670.5	2874.85	95005.1	8425.05	3.88973e+06	8587.17	2460.15	4069.02	4810.11	28809.1	11253.9	5833.56	8444.19	4055.66	4610.02	1361.92	1574.34	1798.81	19038.9	2075.72	12104.2	3998.59	63463.8	3775.75	651.504	34549	135616	3084.07	728.853	71919.1	14020.5	11300000
4_OxPC(10:0_15:0(COOH))+H | 4_OxPC(12:0_13:0(COOH))+H | 4_OxPC(13:0_12:0(COOH))+H | 4_OxPC(14:0_11:0(COOH))+H | 4_OxPC(15:0_10:0(COOH))+H | 4_OxPC(16:0_9:0(COOH))+H | 4_OxPC(17:0_8:0(COOH))+H | 4_OxPC(18:0_7:0(COOH))+H | 4_OxPC(19:0_6:0(COOH))+H | 4_OxPC(20:0_5:0(COOH))+H | 4_OxPC(21:0_4:0(COOH))+H | 4_OxPC(22:0_3:0(COOH))+H | 4_OxPC(8:0_17:1(OO)) | 4_OxPC(10:0_15:1(OO)) | 4_OxPE(13:0_15:0(COOH))…	2.42836e+06	3.66745e+06	18700000	5.77776e+06	17100000	30200000	13800000	635919	24200000	17200000	18500000	24500000	892833	15700000	23400000	21300000	19600000	29200000	26800000	3.09596e+06	1.11063e+06	21900000	20700000	18900000	11900000	28000000	30900000	19574.3	18400000	1392.23	8.8017e+06	20400000	23900000	7.13068e+06
4_OxPC(10:0_14:0(COOH))+H | 4_OxPC(12:0_12:0(COOH))+H | 4_OxPC(13:0_11:0(COOH))+H | 4_OxPC(14:0_10:0(COOH))+H | 4_OxPC(15:0_9:0(COOH))+H | 4_OxPC(16:0_8:0(COOH))+H | 4_OxPC(17:0_7:0(COOH))+H | 4_OxPC(18:0_6:0(COOH))+H | 4_OxPC(19:0_5:0(COOH))+H | 4_OxPC(20:0_4:0(COOH))+H | 4_OxPC(21:0_3:0(COOH))+H | 4_OxPC(8:0_16:1(OO)) | 4_OxPC(10:0_14:1(OO)) | 4_OxPE(12:0_15:0(COOH))+H | 4_OxPE(13:0_14:0(COOH))…	28632.8	35256.3	221403	480568	523636	744443	341459	14369.3	322556	338190	403911	371281	16554.8	144455	314766	614886	486822	215847	389727	36406.6	28278.4	147034	328530	490925	252107	676743	585829	13926.2	441704	10841.4	87445.5	451810	494892	214686
4_OxPC(12:0_14:0(COOH))+H | 4_OxPC(13:0_13:0(COOH))+H | 4_OxPC(14:0_12:0(COOH))+H | 4_OxPC(15:0_11:0(COOH))+H | 4_OxPC(16:0_10:0(COOH))+H | 4_OxPC(17:0_9:0(COOH))+H | 4_OxPC(18:0_8:0(COOH))+H | 4_OxPC(19:0_7:0(COOH))+H | 4_OxPC(20:0_6:0(COOH))+H | 4_OxPC(21:0_5:0(COOH))+H | 4_OxPC(22:0_4:0(COOH))+H | 4_OxPC(23:0_3:0(COOH))+H | 4_OxPC(8:0_18:1(OO)) | 4_OxPC(10:0_16:1(OO)) | 4_OxPC(12:0_14:1(OO)) |…	118961	256379	3.14998e+06	455213	6.40793e+06	5.41287e+06	4.19325e+06	105294	0	4.2511e+06	4.93672e+06	26041.9	157834	0	2.46715e+06	5.75686e+06	5.19588e+06	900.746	4.9961e+06	171274	174029	0	4.43284e+06	5.69059e+06	3.41665e+06	6.61554e+06	5.23965e+06	3156.39	4.90664e+06	549.846	476510	4.9442e+06	6.39244e+06	322728
4_OxPC(12:0_14:0(COOH))+H | 4_OxPC(13:0_13:0(COOH))+H | 4_OxPC(14:0_12:0(COOH))+H | 4_OxPC(15:0_11:0(COOH))+H | 4_OxPC(16:0_10:0(COOH))+H | 4_OxPC(17:0_9:0(COOH))+H | 4_OxPC(18:0_8:0(COOH))+H | 4_OxPC(19:0_7:0(COOH))+H | 4_OxPC(20:0_6:0(COOH))+H | 4_OxPC(21:0_5:0(COOH))+H | 4_OxPC(22:0_4:0(COOH))+H | 4_OxPC(23:0_3:0(COOH))+H | 4_OxPC(8:0_18:1(OO)) | 4_OxPC(10:0_16:1(OO)) | 4_OxPC(12:0_14:1(OO)) |…	117013	78397.2	705794	944921	1.07624e+06	1.39654e+06	662502	60771.7	549260	817256	920103	690100	203348	187208	794509	1.26963e+06	1.21172e+06	334835	1.06478e+06	71295.1	113404	368977	954597	1.14309e+06	587672	1.69134e+06	1.48298e+06	1325.21	1.15028e+06	0	154249	1.02045e+06	1.15834e+06	999660
4_OxPC(12:0_15:0(COOH))+H | 4_OxPC(13:0_14:0(COOH))+H | 4_OxPC(14:0_13:0(COOH))+H | 4_OxPC(15:0_12:0(COOH))+H | 4_OxPC(16:0_11:0(COOH))+H | 4_OxPC(17:0_10:0(COOH))+H | 4_OxPC(18:0_9:0(COOH))+H | 4_OxPC(19:0_8:0(COOH))+H | 4_OxPC(20:0_7:0(COOH))+H | 4_OxPC(21:0_6:0(COOH))+H | 4_OxPC(22:0_5:0(COOH))+H | 4_OxPC(23:0_4:0(COOH))+H | 4_OxPC(24:0_3:0(COOH))+H | 4_OxPC(10:0_17:1(OO)) | 4_OxPC(12:0_15:1(O…	24689.3	44980.1	788599	0	157879	42861.6	763779	2058.94	0	918579	1.07095e+06	0	10539.7	0	829118	351483	127380	0	1.17755e+06	37623.7	7296.47	0	998809	408065	651626	1.09341e+06	1.20658e+06	0	611166	0	128256	1.17078e+06	1.26817e+06	0
4_OxPC(12:0_14:0(COOH))+H | 4_OxPC(13:0_13:0(COOH))+H | 4_OxPC(14:0_12:0(COOH))+H | 4_OxPC(15:0_11:0(COOH))+H | 4_OxPC(16:0_10:0(COOH))+H | 4_OxPC(17:0_9:0(COOH))+H | 4_OxPC(18:0_8:0(COOH))+H | 4_OxPC(19:0_7:0(COOH))+H | 4_OxPC(20:0_6:0(COOH))+H | 4_OxPC(21:0_5:0(COOH))+H | 4_OxPC(22:0_4:0(COOH))+H | 4_OxPC(23:0_3:0(COOH))+H | 4_OxPC(8:0_18:1(OO)) | 4_OxPC(10:0_16:1(OO)) | 4_OxPC(12:0_14:1(OO)) |…	61214.6	95238.8	899277	8143.18	189364	146297	675807	13739.5	0	855770	779266	0	20095.6	0	1.02305e+06	331291	196329	0	1.23657e+06	77132.3	24831.2	623.566	1.00214e+06	380348	584334	974620	1.11178e+06	546.693	572513	0	265363	1.0334e+06	1.1729e+06	6400.39
4_OxPC(12:0_15:0(COOH))+H | 4_OxPC(13:0_14:0(COOH))+H | 4_OxPC(14:0_13:0(COOH))+H | 4_OxPC(15:0_12:0(COOH))+H | 4_OxPC(16:0_11:0(COOH))+H | 4_OxPC(17:0_10:0(COOH))+H | 4_OxPC(18:0_9:0(COOH))+H | 4_OxPC(19:0_8:0(COOH))+H | 4_OxPC(20:0_7:0(COOH))+H | 4_OxPC(21:0_6:0(COOH))+H | 4_OxPC(22:0_5:0(COOH))+H | 4_OxPC(23:0_4:0(COOH))+H | 4_OxPC(24:0_3:0(COOH))+H | 4_OxPC(10:0_17:1(OO)) | 4_OxPC(12:0_15:1(O…	2433.63	4447.79	135793	243268	1.03435e+06	863828	669903	845.026	116610	418067	960268	163693	1856.5	0	124143	1.35131e+06	1.08447e+06	10654.6	284769	8790.45	2324.18	63494.1	288031	1.28124e+06	427812	1.80151e+06	1.55874e+06	0	1.23659e+06	0	17343.4	1.00418e+06	910724	237075
4_OxPC(12:0_16:3(COOH))+H | 4_OxPC(13:0_15:3(COOH))+H | 4_OxPC(14:1_14:2(COOH))+H | 4_OxPC(14:0_14:3(COOH))+H | 4_OxPC(15:1_13:2(COOH))+H | 4_OxPC(15:0_13:3(COOH))+H | 4_OxPC(16:1_12:2(COOH))+H | 4_OxPC(16:0_12:3(COOH))+H | 4_OxPC(17:2_11:1(COOH))+H | 4_OxPC(17:1_11:2(COOH))+H | 4_OxPC(18:3_10:0(COOH))+H | 4_OxPC(18:2_10:1(COOH))+H | 4_OxPC(18:1_10:2(COOH))+H | 4_OxPC(20:3_8:0(COOH))+H | 4_OxPC(2…	0	1165.03	165665	0	0	0	213903	0	0	222023	255185	0	0	0	125387	0	0	0	266860	841.288	1035.17	0	234743	9315.73	186556	168536	190162	0	46349	0	9278.97	259264	340084	0
4_OxPC(12:0_15:3(COOH))+H | 4_OxPC(13:0_14:3(COOH))+H | 4_OxPC(14:1_13:2(COOH))+H | 4_OxPC(14:0_13:3(COOH))+H | 4_OxPC(15:1_12:2(COOH))+H | 4_OxPC(15:0_12:3(COOH))+H | 4_OxPC(16:1_11:2(COOH))+H | 4_OxPC(17:2_10:1(COOH))+H | 4_OxPC(17:1_10:2(COOH))+H | 4_OxPC(18:3_9:0(COOH))+H | 4_OxPC(18:2_9:1(COOH))+H | 4_OxPC(18:1_9:2(COOH))+H | 4_OxPC(20:3_7:0(COOH))+H | 4_OxPC(20:2_7:1(COOH))+H | 4_OxPC(22:3_…	7539.43	16202.6	166714	210857	201560	416843	165315	0	135850	217020	245369	111379	1261.91	97768.8	229685	384937	249652	167616	318926	12891.1	2627	92238	272660	253137	152706	576102	332819	825.677	329058	0	39721.2	278725	371129	108700
4_OxPC(12:0_14:0(COOH))+H | 4_OxPC(13:0_13:0(COOH))+H | 4_OxPC(14:0_12:0(COOH))+H | 4_OxPC(15:0_11:0(COOH))+H | 4_OxPC(16:0_10:0(COOH))+H | 4_OxPC(17:0_9:0(COOH))+H | 4_OxPC(18:0_8:0(COOH))+H | 4_OxPC(19:0_7:0(COOH))+H | 4_OxPC(20:0_6:0(COOH))+H | 4_OxPC(21:0_5:0(COOH))+H | 4_OxPC(22:0_4:0(COOH))+H | 4_OxPC(23:0_3:0(COOH))+H | 4_OxPC(8:0_18:1(OO)) | 4_OxPC(10:0_16:1(OO)) | 4_OxPC(12:0_14:1(OO)) |…	0	552.086	69730.4	0	18319.7	0	80364.7	0	523.753	325299	563226	0	592.88	1874.32	55020.7	69970.1	3683.98	2361.94	274036	805.503	533.727	472.915	178271	36299.6	358603	76265.5	121094	0	58217.8	0	625.143	579604	863495	874.131
4_OxPC(12:0_14:0(COOH))+H | 4_OxPC(13:0_13:0(COOH))+H | 4_OxPC(14:0_12:0(COOH))+H | 4_OxPC(15:0_11:0(COOH))+H | 4_OxPC(16:0_10:0(COOH))+H | 4_OxPC(17:0_9:0(COOH))+H | 4_OxPC(18:0_8:0(COOH))+H | 4_OxPC(19:0_7:0(COOH))+H | 4_OxPC(20:0_6:0(COOH))+H | 4_OxPC(21:0_5:0(COOH))+H | 4_OxPC(22:0_4:0(COOH))+H | 4_OxPC(23:0_3:0(COOH))+H | 4_OxPC(8:0_18:1(OO)) | 4_OxPC(10:0_16:1(OO)) | 4_OxPC(12:0_14:1(OO)) |…	506.711	0	2839.68	11718.6	135617	35174.3	74251.4	454.876	483.813	34236.4	609115	3601.89	0	0	1553.91	604412	50677.1	478.723	15497.4	0	0	529.636	6648.17	366472	117876	536027	522616	0	725376	0	1182.09	523273	304894	497.482
4_OxPC(12:0_14:0(COOH))+H | 4_OxPC(13:0_13:0(COOH))+H | 4_OxPC(14:0_12:0(COOH))+H | 4_OxPC(15:0_11:0(COOH))+H | 4_OxPC(16:0_10:0(COOH))+H | 4_OxPC(17:0_9:0(COOH))+H | 4_OxPC(18:0_8:0(COOH))+H | 4_OxPC(19:0_7:0(COOH))+H | 4_OxPC(20:0_6:0(COOH))+H | 4_OxPC(21:0_5:0(COOH))+H | 4_OxPC(22:0_4:0(COOH))+H | 4_OxPC(23:0_3:0(COOH))+H | 4_OxPC(8:0_18:1(OO)) | 4_OxPC(10:0_16:1(OO)) | 4_OxPC(12:0_14:1(OO)) |…	0	539.525	0	58792	749207	314305	0	0	66275.7	1207.07	5376.47	81651	0	0	0	759109	495667	31035	1507.68	0	0	26848.7	0	361262	2076.98	395473	218531	532.965	599099	0	468.557	597.145	1085.3	14762.9
4_OxPC(12:0_15:3(COOH))+H | 4_OxPC(13:0_14:3(COOH))+H | 4_OxPC(14:1_13:2(COOH))+H | 4_OxPC(14:0_13:3(COOH))+H | 4_OxPC(15:1_12:2(COOH))+H | 4_OxPC(15:0_12:3(COOH))+H | 4_OxPC(16:1_11:2(COOH))+H | 4_OxPC(17:2_10:1(COOH))+H | 4_OxPC(17:1_10:2(COOH))+H | 4_OxPC(18:3_9:0(COOH))+H | 4_OxPC(18:2_9:1(COOH))+H | 4_OxPC(18:1_9:2(COOH))+H | 4_OxPC(20:3_7:0(COOH))+H | 4_OxPC(20:2_7:1(COOH))+H | 4_OxPC(22:3_…	0	684.501	0	228101	22195.9	118777	510.647	0	221012	839.283	0	241732	626.415	149198	639.323	1530.25	56370.7	280221	0	0	505.895	197271	0	2859.46	696.703	638.048	4690.14	0	12556.7	476.563	0	791.212	661.347	311586
4_OxPC(14:0_15:0(CHO))+H | 4_OxPC(15:0_14:0(CHO))+H | 4_OxPC(16:0_13:0(CHO))+H | 4_OxPC(17:0_12:0(CHO))+H | 4_OxPC(18:0_11:0(CHO))+H | 4_OxPC(19:0_10:0(CHO))+H | 4_OxPC(20:0_9:0(CHO))+H | 4_OxPC(21:0_8:0(CHO))+H | 4_OxPC(22:0_7:0(CHO))+H | 4_OxPC(23:0_6:0(CHO))+H | 4_OxPC(24:0_5:0(CHO))+H | 4_OxPC(25:0_4:0(CHO))+H | 4_OxPC(26:0_3:0(CHO))+H | 4_OxPC(12:0_17:1(OH)) | 4_OxPC(13:0_16:1(OH)) | 4_OxPC(…	142725	243174	859762	1.79647e+06	1.6796e+06	2.27462e+06	980315	25117.7	603751	1.18814e+06	1.58725e+06	1.6952e+06	41825.6	736072	882374	1.71131e+06	1.43152e+06	781240	1.05282e+06	185333	75578.5	666566	1.11667e+06	1.43542e+06	1.12059e+06	2.10151e+06	1.85186e+06	2.24196e+06	1.94923e+06	47894.1	303078	1.68087e+06	1.52746e+06	2.30857e+06
4_OxPC(14:0_15:0(CHO))+H | 4_OxPC(15:0_14:0(CHO))+H | 4_OxPC(16:0_13:0(CHO))+H | 4_OxPC(17:0_12:0(CHO))+H | 4_OxPC(18:0_11:0(CHO))+H | 4_OxPC(19:0_10:0(CHO))+H | 4_OxPC(20:0_9:0(CHO))+H | 4_OxPC(21:0_8:0(CHO))+H | 4_OxPC(22:0_7:0(CHO))+H | 4_OxPC(23:0_6:0(CHO))+H | 4_OxPC(24:0_5:0(CHO))+H | 4_OxPC(25:0_4:0(CHO))+H | 4_OxPC(26:0_3:0(CHO))+H | 4_OxPC(12:0_17:1(OH)) | 4_OxPC(13:0_16:1(OH)) | 4_OxPC(…	0	0	9197.99	1.60362e+06	1.6262e+06	1.71849e+06	133916	0	1.89802e+06	44923.8	274826	1.74781e+06	0	2.05256e+06	8161.58	1.4473e+06	1.61819e+06	2.05936e+06	23310.4	0	0	1.78728e+06	30680.3	1.0312e+06	52999.5	960854	735589	1.56873e+06	1.03595e+06	0	660.313	193509	93612.4	2.16775e+06
4_OxPC(15:1_16:2(CHO))+H | 4_OxPC(15:0_16:3(CHO))+H | 4_OxPC(16:1_15:2(CHO))+H | 4_OxPC(16:0_15:3(CHO))+H | 4_OxPC(17:2_14:1(CHO))+H | 4_OxPC(17:1_14:2(CHO))+H | 4_OxPC(17:0_14:3(CHO))+H | 4_OxPC(18:3_13:0(CHO))+H | 4_OxPC(18:2_13:1(CHO))+H | 4_OxPC(18:1_13:2(CHO))+H | 4_OxPC(18:0_13:3(CHO))+H | 4_OxPC(19:0_12:3(CHO))+H | 4_OxPC(20:3_11:0(CHO))+H | 4_OxPC(20:2_11:1(CHO))+H | 4_OxPC(20:1_11:2(CHO)…	0	1054.24	47678.6	1.17681e+06	1.07089e+06	1.04297e+06	254406	0	1.16231e+06	117771	436120	1.20703e+06	0	655015	39960	1.19175e+06	1.02261e+06	963946	63821.6	0	0	988467	94284.5	939926	130797	1.02273e+06	870231	1.09922e+06	1.00245e+06	0	1454.74	367547	203424	1.50468e+06
4_OxPC(15:1_16:2(CHO))+H | 4_OxPC(15:0_16:3(CHO))+H | 4_OxPC(16:1_15:2(CHO))+H | 4_OxPC(16:0_15:3(CHO))+H | 4_OxPC(17:2_14:1(CHO))+H | 4_OxPC(17:1_14:2(CHO))+H | 4_OxPC(17:0_14:3(CHO))+H | 4_OxPC(18:3_13:0(CHO))+H | 4_OxPC(18:2_13:1(CHO))+H | 4_OxPC(18:1_13:2(CHO))+H | 4_OxPC(18:0_13:3(CHO))+H | 4_OxPC(19:0_12:3(CHO))+H | 4_OxPC(20:3_11:0(CHO))+H | 4_OxPC(20:2_11:1(CHO))+H | 4_OxPC(20:1_11:2(CHO)…	48581.2	73025.2	399153	1.07958e+06	1.50299e+06	1.43209e+06	601528	3706.72	627112	609412	1.00371e+06	582334	7456.41	716492	352294	1.51188e+06	1.40989e+06	610895	509596	58936.2	16463.1	555101	568739	1.1443e+06	628375	1.3845e+06	1.19272e+06	1.44273e+06	1.28385e+06	10420.2	106637	1.03415e+06	859922	692257
4_OxPC(17:0_15:0(COOH))+Na | 4_OxPC(18:0_14:0(COOH))+Na | 4_OxPC(19:0_13:0(COOH))+Na | 4_OxPC(20:0_12:0(COOH))+Na | 4_OxPC(21:0_11:0(COOH))+Na | 4_OxPC(22:0_10:0(COOH))+Na | 4_OxPC(23:0_9:0(COOH))+Na | 4_OxPC(24:0_8:0(COOH))+Na | 4_OxPC(25:0_7:0(COOH))+Na | 4_OxPC(26:0_6:0(COOH))+Na | 4_OxPC(8:0_24:1(OO))+Na | 4_OxPC(10:0_22:1(OO))+Na | 4_OxPC(12:0_20:1(OO))+Na | 4_OxPC(14:0_18:1(OO))+Na | 4_OxPC…	18320.5	48883.7	54469.9	1.38905e+06	2.00544e+06	2.09321e+06	492648	6529.53	348665	101270	631829	714345	30412.6	0	94820.8	1.74896e+06	1.86846e+06	9598.87	74350.6	30713.6	43214.4	126858	55654.3	2.25975e+06	69454.9	1.87102e+06	1.59548e+06	1.1619e+06	1.54534e+06	8711.33	32594.2	352585	166399	674394
4_OxPC(17:1(OH)_22:3(OOOO)) | 4_OxPC(17:2(OH)_22:2(OOOO)) | 4_OxPC(22:2(OH)_17:2(OOOO)) | 4_OxPC(22:3(OH)_17:1(OOOO)) | 4_OxPC(17:1(OO)_22:3(OOO)) | 4_OxPC(17:2(OO)_22:2(OOO)) | 4_OxPC(22:2(OO)_17:2(OOO)) | 4_OxPC(22:3(OO)_17:1(OOO)) | 4_OxPC(17:1(OOO)_22:2(Ke,OH)) | 4_OxPC(17:2(OOO)_22:1(Ke,OH)) | 4_OxPC(22:1(OOO)_17:2(Ke,OH)) | 4_OxPC(22:2(OOO)_17:1(Ke,OH)) | 4_OxPC(24:1(OOO)_15:2(COOH)) | 4_Ox…	0	0	0	0	2085.75	0	499662	0	0	37544.1	4654.58	0	0	0	0	36915	29968.9	0	0	0	0	696.695	0	581169	5025.08	492894	628143	81129.6	97473.3	0	19704.9	26487	69457.4	19423.8
4_OxPC(17:0_19:4(COOH))+H | 4_OxPC(18:0_18:4(COOH))+H | 4_OxPC(19:0_17:4(COOH))+H | 4_OxPC(20:3_16:1(COOH))+H | 4_OxPC(20:2_16:2(COOH))+H | 4_OxPC(20:1_16:3(COOH))+H | 4_OxPC(20:0_16:4(COOH))+H | 4_OxPC(21:0_15:4(COOH))+H | 4_OxPC(22:4_14:0(COOH))+H | 4_OxPC(22:3_14:1(COOH))+H | 4_OxPC(22:2_14:2(COOH))+H | 4_OxPC(22:1_14:3(COOH))+H | 4_OxPC(24:1_12:3(COOH))+H | 4_OxPC(16:1_20:4(OOH)) | 4_OxPC(18:…	0	0	0	0	2396.95	839.445	519399	2517.72	0	2969.16	18635.3	602.974	0	0	23097.5	19524.5	137398	0	7242.08	0	0	0	2859.33	1.27995e+06	6580.06	759630	73547	0	3551.24	0	48553	0	1876.21	13022.2
4_OxPC(17:0_19:4(COOH))+H | 4_OxPC(18:0_18:4(COOH))+H | 4_OxPC(19:0_17:4(COOH))+H | 4_OxPC(20:3_16:1(COOH))+H | 4_OxPC(20:2_16:2(COOH))+H | 4_OxPC(20:1_16:3(COOH))+H | 4_OxPC(20:0_16:4(COOH))+H | 4_OxPC(21:0_15:4(COOH))+H | 4_OxPC(22:4_14:0(COOH))+H | 4_OxPC(22:3_14:1(COOH))+H | 4_OxPC(22:2_14:2(COOH))+H | 4_OxPC(22:1_14:3(COOH))+H | 4_OxPC(24:1_12:3(COOH))+H | 4_OxPC(16:1_20:4(OOH)) | 4_OxPC(18:…	1538.91	27450.7	0	0	0	0	34293	1080.85	0	2969.16	7344.15	602.974	0	0	243499	0	0	0	58851.6	20588.3	0	0	11076.5	1112.14	6139.67	0	0	0	0	0	360584	0	1208.13	1769.04
4_OxPC(18:4(OOO)_6:1(COOH)) | 4_OxPC(20:5(OOO)_4:0(COOH)) | 4_OxPC(18:4(OOOO)_6:1(CHO)) | 4_OxPC(20:5(OOOO)_4:0(CHO)) | 4_OxPE(18:3(OOO)_9:2(COOH))+H | 4_OxPE(18:4(OOO)_9:1(COOH))+H | 4_OxPE(20:4(OOO)_7:1(COOH))+H | 4_OxPE(20:5(OOO)_7:0(COOH))+H | 4_OxPE(22:5(OOO)_5:0(COOH))+H | 4_OxPE(18:3(OOOO)_9:2(CHO))+H | 4_OxPE(18:4(OOOO)_9:1(CHO))+H | 4_OxPE(20:4(OOOO)_7:1(CHO))+H | 4_OxPE(20:5(OOOO)_7:0(C…	6029.15	12158.3	151840	36989.5	38723.1	39562.9	389656	0	14960.9	294499	333417	28149.3	508.522	0	146532	43516.1	41983.8	0	204194	6902.12	1188.35	8723.58	251020	55825	354289	132852	195456	56388.8	111934	0	18084.5	373182	377445	24579.5
4_OxPC(18:0_16:1(COOH))+H | 4_OxPC(19:0_15:1(COOH))+H | 4_OxPC(20:1_14:0(COOH))+H | 4_OxPC(20:0_14:1(COOH))+H | 4_OxPC(21:0_13:1(COOH))+H | 4_OxPC(22:1_12:0(COOH))+H | 4_OxPC(22:0_12:1(COOH))+H | 4_OxPC(23:0_11:1(COOH))+H | 4_OxPC(24:1_10:0(COOH))+H | 4_OxPC(24:0_10:1(COOH))+H | 4_OxPC(25:0_9:1(COOH))+H | 4_OxPC(26:0_8:1(COOH))+H | 4_OxPC(16:0_18:2(OOH)) | 4_OxPC(10:0_24:1(Ke,OH)) | 4_OxPC(12:0_2…	5277.77	5828.88	758.547	0	9218.9	1780.22	1.05377e+06	2178.3	0	5875.93	156088	0	1798.14	0	124047	5486.08	16525.6	0	288515	36030.6	3805.31	885.378	37223.9	454156	17869.8	161855	306985	1850.65	1543.12	2242.88	1.06225e+06	1531.95	0	0
4_OxPC(19:0_15:0(COOH))+H | 4_OxPC(20:0_14:0(COOH))+H | 4_OxPC(21:0_13:0(COOH))+H | 4_OxPC(22:0_12:0(COOH))+H | 4_OxPC(23:0_11:0(COOH))+H | 4_OxPC(24:0_10:0(COOH))+H | 4_OxPC(25:0_9:0(COOH))+H | 4_OxPC(26:0_8:0(COOH))+H | 4_OxPC(10:0_24:1(OO)) | 4_OxPC(12:0_22:1(OO)) | 4_OxPC(14:0_20:1(OO)) | 4_OxPC(16:0_18:1(OO)) | 4_OxPC(17:0_17:1(OO)) | 4_OxPC(18:0_16:1(OO)) | 4_OxPC(19:0_15:1(OO)) | 4_OxPC(20…	0	14472.1	118359	9080.65	1767.08	2532.92	336546	0	6796.96	215649	176813	11153.4	0	6273.95	208999	12895.8	2146.97	7827.8	172208	0	0	5717.39	122468	38972.1	143454	123487	147119	10065.8	54897.1	0	24486	194758	317200	8691.94
4_OxPC(19:0_15:0(CHO))+H | 4_OxPC(20:0_14:0(CHO))+H | 4_OxPC(21:0_13:0(CHO))+H | 4_OxPC(22:0_12:0(CHO))+H | 4_OxPC(23:0_11:0(CHO))+H | 4_OxPC(24:0_10:0(CHO))+H | 4_OxPC(25:0_9:0(CHO))+H | 4_OxPC(26:0_8:0(CHO))+H | 4_OxPC(10:0_24:1(OH)) | 4_OxPC(12:0_22:1(OH)) | 4_OxPC(14:0_20:1(OH)) | 4_OxPC(16:0_18:1(OH)) | 4_OxPC(17:0_17:1(OH)) | 4_OxPC(18:0_16:1(OH)) | 4_OxPC(19:0_15:1(OH)) | 4_OxPC(20:0_14:1(…	19915.2	6122.45	16974.1	4458.39	2167.87	5901.36	289938	10052.4	689.646	20189.4	8004.41	0	8599.65	0	18832.6	8064.31	37746.3	0	10701.7	22580.5	8846.85	0	9210.43	256183	11403.1	76538.2	62088.8	16736.1	9338.11	10139	283588	9444.74	18220.6	14026.9
4_OxPC(20:2_18:4(COOH))+H | 4_OxPC(20:1_18:5(COOH))+H | 4_OxPC(22:5_16:1(COOH))+H | 4_OxPC(22:4_16:2(COOH))+H | 4_OxPC(22:3_16:3(COOH))+H | 4_OxPC(22:2_16:4(COOH))+H | 4_OxPC(18:3_20:4(OOH)) | 4_OxPC(16:1_22:6(OO)) | 4_OxPC(16:1_22:5(Ke,OH)) | 4_OxPC(16:0_22:6(Ke,OH)) | 4_OxPC(18:4_20:3(OO)) | 4_OxPC(18:4_20:2(Ke,OH)) | 4_OxPC(18:3_20:3(Ke,OH)) | 4_OxPC(18:2_20:5(OO)) | 4_OxPC(18:2_20:4(Ke,OH)) |…	10554.4	5751.51	3580.32	0	13890.2	838.983	388653	1079.69	610.763	10922	3393.12	0	1579.82	0	14892.2	2517.26	40316.3	0	24280.3	7509.6	0	0	12823.3	221945	6193.61	281285	28964.2	0	1015.75	0	75178.9	2755.76	6278.63	0
4_OxPC(20:0_16:1(COOH))+Na | 4_OxPC(21:0_15:1(COOH))+Na | 4_OxPC(22:1_14:0(COOH))+Na | 4_OxPC(22:0_14:1(COOH))+Na | 4_OxPC(23:0_13:1(COOH))+Na | 4_OxPC(24:1_12:0(COOH))+Na | 4_OxPC(24:0_12:1(COOH))+Na | 4_OxPC(25:0_11:1(COOH))+Na | 4_OxPC(26:0_10:1(COOH))+Na | 4_OxPC(18:0_18:2(OOH))+Na | 4_OxPC(12:0_24:1(Ke,OH))+Na | 4_OxPC(14:1_22:1(OO))+Na | 4_OxPC(14:0_22:2(OO))+Na | 4_OxPC(14:0_22:1(Ke,OH))+N…	0	4315.29	0	0	0	1264.38	353590	0	0	6503.76	6158.25	0	0	0	37084.1	0	12280.5	0	32760.5	0	0	0	2503.79	11651.8	1055.05	15436.1	12874	0	1172.62	0	298457	2358.31	3617.58	3558.64
4_OxPC(25:0_16:2(COOH))+Na | 4_OxPC(26:0_15:2(COOH))+Na | 4_OxPC(17:2_24:1(OO))+Na | 4_OxPC(17:1_24:1(Ke,OH))+Na | 4_OxPC(19:0_22:3(OO))+Na | 4_OxPC(19:0_22:2(Ke,OH))+Na | 4_OxPC(21:0_20:3(OO))+Na | 4_OxPC(21:0_20:2(Ke,OH))+Na | 4_OxPC(23:0_18:3(OO))+Na | 4_OxPC(23:0_18:2(Ke,OH))+Na | 4_OxPC(24:1_17:2(OO))+Na | 4_OxPC(24:1_17:1(Ke,OH))+Na | 4_OxPC(24:0_17:2(Ke,OH))+Na | 4_OxPE(20:2_24:1(OO))+Na |…	29418.3	64156.5	908220	0	35782.2	0	2.45044e+06	5297.77	0	1.77019e+06	1.94525e+06	0	2322.62	0	798125	837322	822.032	0	1.08059e+06	52973.7	18476.1	0	1.40195e+06	1.10519e+06	1.79403e+06	1.61133e+06	1.74416e+06	0	1.67828e+06	8432.16	118420	2.20779e+06	1.9232e+06	0
4_OxPC(26:0_22:6(Ke))+Na | 4_PEG(n=14_NH4+_CH2=19_DBE=0_(4-OH)) | 4_PEG(n=15_NH4+_CH2=17_DBE=0_(3-OH)) | 4_PEG(n=16_NH4+_CH2=15_DBE=0_(2-OH)) | 4_PEG(n=16_NH4+_CH2=18_DBE=5_(1-NH3)) | 4_PEG(n=17_NH4+_CH2=13_DBE=0_(1-OH)) | 4_PEG(n=18_NH4+_CH2=11_DBE=0_)_982.6896_0.46$Pos	0	0	0	0	0	0	476192	0	0	0	0	0	0	0	0	0	0	0	0	0	0	0	0	0	0	0	0	0	971.796	0	2.12687e+06	0	1156.37	0
4_OxPE(6:1(CHO)_12:3(COOH))+Na | 4_OxPE(9:2(CHO)_9:2(COOH))+Na | 4_OxPE(12:3(CHO)_6:1(COOH))+Na | 4_OxPE(15:4(CHO)_3:0(COOH))+Na | 4_OxPE(15:4(COOH)_3:0(CHO))+Na_554.1764_2.30$Pos	1469.04	1665.07	7550.2	1796.56	1115.61	1569.24	155932	2661.36	1126.37	19919	48260.9	614.634	1358.96	1732.31	8665.25	1960.22	1083.02	3544.42	15231.6	2613.62	6610.14	1204.2	9513.06	1141.03	46062.7	2066.37	4430.36	480.822	577.226	1881.47	639.753	107477	63007.7	659.939
4_OxTG(14:0_18:4_12:3(CHO))+NH4 | 4_OxTG(14:0_20:5_10:2(CHO))+NH4 | 4_OxTG(14:0_22:6_8:1(CHO))+NH4 | 4_OxTG(14:1_18:3_12:3(CHO))+NH4 | 4_OxTG(14:1_18:4_12:2(CHO))+NH4 | 4_OxTG(14:1_20:4_10:2(CHO))+NH4 | 4_OxTG(14:1_20:5_10:1(CHO))+NH4 | 4_OxTG(14:1_22:5_8:1(CHO))+NH4 | 4_OxTG(14:1_22:6_8:0(CHO))+NH4 | 4_OxTG(16:0_22:6_6:1(CHO))+NH4 | 4_OxTG(16:1_18:4_10:2(CHO))+NH4 | 4_OxTG(16:1_20:5_8:1(CHO))+NH…	270909	318335	1.3434e+06	166000000	155000000	161000000	158000000	170190	153000000	9.58695e+06	149000000	178000000	182898	17900000	1.17064e+06	194000000	166000000	82400000	2.20191e+06	330289	213152	137000000	3.99355e+06	172000000	16900000	190000000	207000000	238000000	249000000	204674	66377.8	135000000	36400000	151000000
4_OxTG(14:0_14:0_5:0(COOH))+NH4 | 4_OxTG(14:0_16:0_3:0(COOH))+NH4_644.5112_5.90$Pos	79735.8	175930	20000000	23857.9	9.25028e+06	22341.1	19700000	15546.2	22100.1	42800000	44800000	18523	24764.8	562.303	12600000	39300000	1.94327e+06	15439.7	34900000	92927.7	27229.9	15909.7	38300000	38200000	37000000	51500000	45400000	0	45300000	0	227350	47000000	49700000	8141.03
4_OxTG(14:0_18:3_3:0(COOH))+NH4 | 4_OxTG(14:1_14:1_7:1(COOH))+NH4 | 4_OxTG(14:1_18:2_3:0(COOH))+NH4_666.4923_5.87$Pos	10845.3	25138.7	4.61457e+06	589.927	44229.2	2563.31	3.61574e+06	1264.3	0	9.41496e+06	10100000	601.451	4061.03	616.757	3.37521e+06	1.70525e+06	16677.9	623.925	8.00739e+06	9240.78	5287.26	0	8.61088e+06	3.56768e+06	7.49115e+06	11200000	10000000	0	7.43059e+06	0	36942.7	10900000	11600000	0
4_OxTG(14:0_18:3_17:4(CHO))+NH4 | 4_OxTG(14:0_20:4_15:3(CHO))+NH4 | 4_OxTG(14:0_20:5_15:2(CHO))+NH4 | 4_OxTG(14:0_22:5_13:2(CHO))+NH4 | 4_OxTG(14:0_22:6_13:1(CHO))+NH4 | 4_OxTG(14:1_16:1_19:5(CHO))+NH4 | 4_OxTG(14:1_18:2_17:4(CHO))+NH4 | 4_OxTG(14:1_20:4_15:2(CHO))+NH4 | 4_OxTG(14:1_20:5_15:1(CHO))+NH4 | 4_OxTG(14:1_22:5_13:1(CHO))+NH4 | 4_OxTG(14:1_22:6_13:0(CHO))+NH4 | 4_OxTG(16:0_18:3_15:4(CHO…	63705.6	247241	2.75644e+06	0	12303.1	0	3.59308e+06	0	0	3.5528e+06	3.55342e+06	0	4731.04	0	2.61101e+06	1.2639e+06	0	0	3.18636e+06	117152	15387.2	0	3.70114e+06	1.5739e+06	3.46862e+06	2.79925e+06	3.37268e+06	0	2.91985e+06	10236.2	0	4.10544e+06	3.77699e+06	0
4_OxTG(14:0_14:1_5:0(CHO))+NH4 | 4_OxTG(14:0_16:1_3:0(CHO))+NH4 | 4_OxTG(14:1_16:0_3:0(CHO))+NH4_626.4998_5.86$Pos	0	4342.05	1.51556e+06	0	4757.78	0	1.3988e+06	0	0	3.18936e+06	3.36307e+06	0	0	0	920166	59147.9	0	0	2.6269e+06	616.931	0	0	2.90882e+06	243824	2.74382e+06	2.41557e+06	2.76614e+06	0	1.04636e+06	0	7942.53	3.54833e+06	3.78291e+06	0
4_OxTG(14:0_18:4_14:3(CHO))+NH4 | 4_OxTG(14:0_20:4_12:3(CHO))+NH4 | 4_OxTG(14:0_20:5_12:2(CHO))+NH4 | 4_OxTG(14:0_22:5_10:2(CHO))+NH4 | 4_OxTG(14:0_22:6_10:1(CHO))+NH4 | 4_OxTG(14:1_14:1_18:5(CHO))+NH4 | 4_OxTG(14:1_18:3_14:3(CHO))+NH4 | 4_OxTG(14:1_18:4_14:2(CHO))+NH4 | 4_OxTG(14:1_20:4_12:2(CHO))+NH4 | 4_OxTG(14:1_20:5_12:1(CHO))+NH4 | 4_OxTG(14:1_22:5_10:1(CHO))+NH4 | 4_OxTG(14:1_22:6_10:0(CHO…	4742.91	39569.2	1.33497e+06	1059.5	0	0	2.01187e+06	0	0	2.0383e+06	1.84615e+06	0	1263.9	0	1.42043e+06	33438.6	0	0	1.60843e+06	0	826.973	0	1.9894e+06	7325.68	1.80659e+06	868932	1.34426e+06	0	753884	0	0	2.42941e+06	2.14201e+06	10592.1
4_OxTG(14:0_18:4_13:3(COOH))+NH4 | 4_OxTG(14:0_20:5_11:2(COOH))+NH4 | 4_OxTG(14:0_22:5_9:2(COOH))+NH4 | 4_OxTG(14:0_22:6_9:1(COOH))+NH4 | 4_OxTG(14:1_18:3_13:3(COOH))+NH4 | 4_OxTG(14:1_18:4_13:2(COOH))+NH4 | 4_OxTG(14:1_20:4_11:2(COOH))+NH4 | 4_OxTG(14:1_20:5_11:1(COOH))+NH4 | 4_OxTG(14:1_22:5_9:1(COOH))+NH4 | 4_OxTG(14:1_22:6_9:0(COOH))+NH4 | 4_OxTG(16:0_20:5_9:2(COOH))+NH4 | 4_OxTG(16:0_22:6_7:…	0	0	20003.7	0	0	0	757093	0	0	989636	1.70667e+06	0	0	0	0	0	0	0	155393	0	0	0	372142	0	1.39548e+06	39687.5	298905	0	0	0	0	1.92479e+06	2.05916e+06	0
4_OxTG(14:0_14:0_12:2(COOH))+NH4 | 4_OxTG(14:0_14:1_12:1(COOH))+NH4 | 4_OxTG(14:0_16:0_10:2(COOH))+NH4 | 4_OxTG(14:0_16:1_10:1(COOH))+NH4 | 4_OxTG(14:0_18:1_8:1(COOH))+NH4 | 4_OxTG(14:0_18:2_8:0(COOH))+NH4 | 4_OxTG(14:1_14:1_12:0(COOH))+NH4 | 4_OxTG(14:1_16:0_10:1(COOH))+NH4 | 4_OxTG(14:1_16:1_10:0(COOH))+NH4 | 4_OxTG(14:1_18:0_8:1(COOH))+NH4 | 4_OxTG(14:1_18:1_8:0(COOH))+NH4 | 4_OxTG(16:0_16:1_8…	212118	280369	355479	338315	617006	499736	853108	117260	154957	600464	652242	214707	148548	3933.57	476851	713510	618590	60305.9	521881	235805	191691	140973	548103	787702	600927	720234	815114	561493	748877	180057	166517	645578	520864	512068
4_OxTG(14:0_20:5_9:2(CHO))+NH4 | 4_OxTG(14:0_22:6_7:1(CHO))+NH4 | 4_OxTG(14:1_18:4_11:2(CHO))+NH4 | 4_OxTG(14:1_20:4_9:2(CHO))+NH4 | 4_OxTG(14:1_20:5_9:1(CHO))+NH4 | 4_OxTG(14:1_22:5_7:1(CHO))+NH4 | 4_OxTG(14:1_22:6_7:0(CHO))+NH4 | 4_OxTG(16:1_18:4_9:2(CHO))+NH4 | 4_OxTG(16:1_20:5_7:1(CHO))+NH4 | 4_OxTG(16:1_22:6_5:0(CHO))+NH4 | 4_OxTG(18:1_22:6_3:0(CHO))+NH4 | 4_OxTG(18:2_18:4_7:1(CHO))+NH4 | 4_…	199631	198884	546807	420633	669675	486689	288675	124538	446886	622772	627548	463826	181781	396972	488750	740625	588207	422352	692967	205578	181661	408690	638435	613822	551035	728875	648788	209106	659744	79048.4	158266	644151	654419	338146
4_OxTG(14:0_14:0_16:2(COOH))+NH4 | 4_OxTG(14:0_14:1_16:1(COOH))+NH4 | 4_OxTG(14:0_16:0_14:2(COOH))+NH4 | 4_OxTG(14:0_16:1_14:1(COOH))+NH4 | 4_OxTG(14:0_18:0_12:2(COOH))+NH4 | 4_OxTG(14:0_18:1_12:1(COOH))+NH4 | 4_OxTG(14:0_18:2_12:0(COOH))+NH4 | 4_OxTG(14:1_16:0_14:1(COOH))+NH4 | 4_OxTG(14:1_16:1_14:0(COOH))+NH4 | 4_OxTG(14:1_18:0_12:1(COOH))+NH4 | 4_OxTG(14:1_18:1_12:0(COOH))+NH4 | 4_OxTG(16:0_16…	35695.4	56703.8	303659	0	44983.8	0	458634	16545	2134.89	458451	447056	0	19486	0	265296	301048	2866.23	0	378605	46148.7	24756.3	0	424926	325451	357947	433902	461957	2754.12	405612	25108.5	148231	464032	518302	0
4_OxTG(14:0_20:5_9:2(CHO))+NH4 | 4_OxTG(14:0_22:6_7:1(CHO))+NH4 | 4_OxTG(14:1_18:4_11:2(CHO))+NH4 | 4_OxTG(14:1_20:4_9:2(CHO))+NH4 | 4_OxTG(14:1_20:5_9:1(CHO))+NH4 | 4_OxTG(14:1_22:5_7:1(CHO))+NH4 | 4_OxTG(14:1_22:6_7:0(CHO))+NH4 | 4_OxTG(16:1_18:4_9:2(CHO))+NH4 | 4_OxTG(16:1_20:5_7:1(CHO))+NH4 | 4_OxTG(16:1_22:6_5:0(CHO))+NH4 | 4_OxTG(18:1_22:6_3:0(CHO))+NH4 | 4_OxTG(18:2_18:4_7:1(CHO))+NH4 | 4_…	630290	603855	524600	74637	376384	299346	169167	493139	39436.2	254046	258675	55056.7	543148	3989.79	579290	386242	319574	14966.4	543917	531916	554056	30498	441161	326050	170496	355455	294285	41126.6	351645	168309	602782	193444	152830	47255.2
4_OxTG(14:0_14:0_10:1(COOH))+NH4 | 4_OxTG(14:0_14:1_10:0(COOH))+NH4 | 4_OxTG(14:0_16:0_8:1(COOH))+NH4 | 4_OxTG(14:0_16:1_8:0(COOH))+NH4 | 4_OxTG(14:0_18:0_6:1(COOH))+NH4 | 4_OxTG(14:0_18:1_6:0(COOH))+NH4 | 4_OxTG(14:1_16:0_8:0(COOH))+NH4 | 4_OxTG(14:1_18:0_6:0(COOH))+NH4 | 4_OxTG(16:0_16:0_6:1(COOH))+NH4 | 4_OxTG(16:0_16:1_6:0(COOH))+NH4 | 4_OxTG(16:0_18:1_4:0(COOH))+NH4 | 4_OxTG(16:1_18:0_4:0(CO…	152413	211472	266866	9858.31	149773	86399.7	410877	107674	0	404059	270073	0	112000	0	313871	238363	120652	0	315342	178937	141980	0	350233	304664	321131	306647	365188	104037	291473	126124	220880	363090	408740	12842.2
4_OxTG(14:0_18:4_14:3(CHO))+NH4 | 4_OxTG(14:0_20:4_12:3(CHO))+NH4 | 4_OxTG(14:0_20:5_12:2(CHO))+NH4 | 4_OxTG(14:0_22:5_10:2(CHO))+NH4 | 4_OxTG(14:0_22:6_10:1(CHO))+NH4 | 4_OxTG(14:1_14:1_18:5(CHO))+NH4 | 4_OxTG(14:1_18:3_14:3(CHO))+NH4 | 4_OxTG(14:1_18:4_14:2(CHO))+NH4 | 4_OxTG(14:1_20:4_12:2(CHO))+NH4 | 4_OxTG(14:1_20:5_12:1(CHO))+NH4 | 4_OxTG(14:1_22:5_10:1(CHO))+NH4 | 4_OxTG(14:1_22:6_10:0(CHO…	3329.65	6182.06	160440	0	0	0	503612	1036.32	690.748	368972	365194	739.025	0	771.771	153240	16523.2	0	674.609	239463	6404.23	0	1508.82	302905	31019.9	352117	174824	235476	0	110265	2528.66	10631.6	436679	427716	0
4_OxTG(14:0_18:4_14:3(CHO))+NH4 | 4_OxTG(14:0_20:4_12:3(CHO))+NH4 | 4_OxTG(14:0_20:5_12:2(CHO))+NH4 | 4_OxTG(14:0_22:5_10:2(CHO))+NH4 | 4_OxTG(14:0_22:6_10:1(CHO))+NH4 | 4_OxTG(14:1_14:1_18:5(CHO))+NH4 | 4_OxTG(14:1_18:3_14:3(CHO))+NH4 | 4_OxTG(14:1_18:4_14:2(CHO))+NH4 | 4_OxTG(14:1_20:4_12:2(CHO))+NH4 | 4_OxTG(14:1_20:5_12:1(CHO))+NH4 | 4_OxTG(14:1_22:5_10:1(CHO))+NH4 | 4_OxTG(14:1_22:6_10:0(CHO…	2152.44	0	1032.87	5159.78	488359	21034.2	390522	0	0	618.614	433659	0	0	0	28399.1	1.72796e+06	84850.9	0	881.291	0	630.035	0	722.041	1.29891e+06	0	1.67947e+06	1.96618e+06	177135	2.65463e+06	0	0	178431	0	0
4_OxTG(14:1_20:5_12:3(COOH))+NH4 | 4_OxTG(14:1_22:6_10:2(COOH))+NH4 | 4_OxTG(18:2_22:6_6:1(COOH))+NH4 | 4_OxTG(18:3_18:4_10:2(COOH))+NH4 | 4_OxTG(18:3_20:5_8:1(COOH))+NH4 | 4_OxTG(18:3_22:5_6:1(COOH))+NH4 | 4_OxTG(18:3_22:6_6:0(COOH))+NH4 | 4_OxTG(18:4_18:4_10:1(COOH))+NH4 | 4_OxTG(18:4_20:4_8:1(COOH))+NH4 | 4_OxTG(18:4_20:5_8:0(COOH))+NH4 | 4_OxTG(18:4_22:5_6:0(COOH))+NH4 | 4_OxTG(20:4_20:4_6:1(…	0	0	0	1307.7	0	0	401124	0	0	0	0	0	0	0	0	45894.1	51711.7	0	0	0	0	4123.52	0	677892	41912.5	425201	466176	708.907	72948.1	0	0	24789.3	0	17805.6
4_OxTG(14:0_18:4_14:3(CHO))+NH4 | 4_OxTG(14:0_20:4_12:3(CHO))+NH4 | 4_OxTG(14:0_20:5_12:2(CHO))+NH4 | 4_OxTG(14:0_22:5_10:2(CHO))+NH4 | 4_OxTG(14:0_22:6_10:1(CHO))+NH4 | 4_OxTG(14:1_14:1_18:5(CHO))+NH4 | 4_OxTG(14:1_18:3_14:3(CHO))+NH4 | 4_OxTG(14:1_18:4_14:2(CHO))+NH4 | 4_OxTG(14:1_20:4_12:2(CHO))+NH4 | 4_OxTG(14:1_20:5_12:1(CHO))+NH4 | 4_OxTG(14:1_22:5_10:1(CHO))+NH4 | 4_OxTG(14:1_22:6_10:0(CHO…	1974.99	0	4107.06	0	149305	22939.1	177785	875.098	0	3379.7	204656	0	0	0	1040.58	371744	65806.5	0	897.675	0	3266.33	0	1514.85	329444	9518.34	390514	399335	68583.6	493552	916.266	0	106659	19630	0
4_OxTG(14:0_14:0_19:4(COOH))+NH4 | 4_OxTG(14:0_16:0_17:4(COOH))+NH4 | 4_OxTG(14:0_18:0_15:4(COOH))+NH4 | 4_OxTG(14:0_18:1_15:3(COOH))+NH4 | 4_OxTG(14:0_18:2_15:2(COOH))+NH4 | 4_OxTG(14:0_18:3_15:1(COOH))+NH4 | 4_OxTG(14:0_18:4_15:0(COOH))+NH4 | 4_OxTG(14:0_20:4_13:0(COOH))+NH4 | 4_OxTG(14:1_18:0_15:3(COOH))+NH4 | 4_OxTG(14:1_18:1_15:2(COOH))+NH4 | 4_OxTG(14:1_18:2_15:1(COOH))+NH4 | 4_OxTG(14:1_18…	0	0	0	0	0	0	335280	0	0	10951	130294	0	0	0	0	0	0	0	38457.7	0	0	0	19547.7	28324.3	887.232	2962.27	2768.64	0	23853	0	51237.4	48356.5	34175.2	0
4_OxTG(14:0_18:4_12:3(COOH))+NH4 | 4_OxTG(14:0_20:5_10:2(COOH))+NH4 | 4_OxTG(14:0_22:6_8:1(COOH))+NH4 | 4_OxTG(14:1_18:3_12:3(COOH))+NH4 | 4_OxTG(14:1_18:4_12:2(COOH))+NH4 | 4_OxTG(14:1_20:4_10:2(COOH))+NH4 | 4_OxTG(14:1_20:5_10:1(COOH))+NH4 | 4_OxTG(14:1_22:5_8:1(COOH))+NH4 | 4_OxTG(14:1_22:6_8:0(COOH))+NH4 | 4_OxTG(16:0_22:6_6:1(COOH))+NH4 | 4_OxTG(16:1_18:4_10:2(COOH))+NH4 | 4_OxTG(16:1_20:5_8…	1152.28	32524.2	2445.07	627.807	0	838.626	330595	195924	0	13190.6	596.388	0	23596.7	671.42	25734.1	1210.75	1121.97	0	5315.55	22145.3	109980	734.52	5668.97	54168.1	10262.1	62236.4	130886	0	3839.06	84372.4	380855	6425.91	7062.81	0
4_OxTG(18:4_22:6_9:2(CHO))+NH4 | 4_OxTG(20:5_20:5_9:2(CHO))+NH4 | 4_OxTG(20:5_22:6_7:1(CHO))+NH4 | 4_OxTG(22:6_22:6_5:0(CHO))+NH4 | 4_PEG(n=15_NH4+_CH2=10_DBE=4_(2-NH3))_828.5798_0.64$Pos	0	1195.16	0	883.65	828.624	0	344222	0	0	973.538	1231	0	4032.83	0	0	0	0	0	0	0	2364.72	901.302	1292.7	0	1035.18	4850.04	0	1696.43	1890.54	782.149	1.4393e+06	2165.39	7496.18	0
4_OxTG(20:5_22:6_6:1(CHO))+NH4 | 4_OxTG(22:6_22:6_4:0(CHO))+NH4 | 4_PEG(n=15_NH4+_CH2=9_DBE=4_(2-NH3))_814.5640_0.49$Pos	0	0	0	2239.3	0	0	456538	0	1304.97	0	1082.03	933.035	0	0	0	0	1201.65	837.777	0	0	0	1930.92	0	1467.14	1229.07	1034.03	0	0	2307.25	2180.48	1.97031e+06	4629.34	2182.61	0
4_OxTG(22:6_22:6_22:6(Ke))+NH4 | 4_PEG(n=16_NH4+_CH2=19_DBE=0_(3-OH)) | 4_PEG(n=17_NH4+_CH2=17_DBE=0_(2-OH)) | 4_PEG(n=18_NH4+_CH2=15_DBE=0_(1-OH)) | 4_PEG(n=19_NH4+_CH2=13_DBE=0_)_1,054.7475_0.57$Pos	0	0	0	0	0	0	517061	0	0	0	0	0	0	0	0	0	0	0	0	0	0	678.881	0	0	0	849.952	0	839.051	988.389	0	2.44741e+06	0	0	0
4_PA(13:0_18:2)+H | 4_PA(14:0_17:2)+H | 4_PA(14:1_17:1)+H | 4_PA(15:1_16:1)+H_631.4330_5.94$Pos	2394.81	4438.48	898236	0	24963.7	0	811500	3406.97	0	1.67727e+06	1.84234e+06	0	3612.5	0	540295	75882.8	3408.29	533.677	1.45943e+06	967.489	0	0	1.55449e+06	121893	1.44389e+06	1.17212e+06	1.32155e+06	0	455735	0	7684.87	1.87484e+06	1.92172e+06	0
4_PA(17:0_26:0)+H | 4_PA(18:0_25:0)+H | 4_PA(19:0_24:0)+H | 4_PA(20:0_23:0)+H | 4_PA(21:0_22:0)+H_803.6529_13.80$Pos	2803.79	1784.85	154792	0	0	0	320636	0	0	422857	555799	0	789.328	0	110467	8182.55	0	0	235436	0	2814.43	0	314506	64874.1	424005	261167	367948	0	120002	0	3275.7	647098	620108	0
4_PA(17:0_22:4)+H | 4_PA(17:1_22:3)+H | 4_PA(17:2_22:2)+H | 4_PA(18:4_21:0)+H | 4_PA(19:0_20:4)+H_739.5248_7.09$Pos	103395	137348	1.90206e+06	59768.9	69218.4	300875	394020	44800.6	129072	2.51723e+06	2.68045e+06	145038	69714.5	138751	1.47526e+06	52221.9	581777	135968	2.57802e+06	91355.4	48545	90884.9	1.45534e+06	1.31452e+06	1.53193e+06	2.0842e+06	1.97091e+06	128567	1.8138e+06	35001.8	121586	1.64346e+06	1.98774e+06	144267
4_PA(18:4_26:0)+H | 4_PA(20:4_24:0)+H | 4_PA(22:0_22:4)+H | 4_PA(22:2_22:2)+H_809.6030_7.24$Pos	204160	43001.5	105366	107971	546139	301089	0	0	8552.37	44452.2	322099	31325.6	226347	0	34874.1	518851	277066	786.17	79461.1	37132.7	115658	771.248	68539.8	225581	43908.4	356044	308460	8185.02	350114	122408	0	118386	65301.8	35607.9
4_PA(19:0_22:6)+H | 4_PEG(n=13_H+_CH2=13_DBE=5_(2-NH3)) | 4_PEG(n=13_Na+_CH2=11_DBE=2_(2-NH3)) | 4_PEG(n=15_H+_CH2=6_DBE=0_(1-NH3))_763.5289_0.46$Pos	1223.92	1011.17	1387.69	1766.52	1081.66	4467.06	879809	1279.29	876.54	1020.54	953.835	0	0	0	8705.15	0	1196.09	0	1862.8	1429.64	1220.52	0	29249.3	0	5045.69	7587.02	1096.6	1802.64	13779.1	13182.8	3.34561e+06	21784.7	8882.9	1165.28
4_PA(20:0_22:6)+H | 4_PA(20:1_22:5)+H | 4_PA(20:2_22:4)+H | 4_PA(20:3_22:3)+H | 4_PA(20:4_22:2)+H | 4_PA(20:5_22:1)+H | 4_PEG(n=13_H+_CH2=14_DBE=5_(2-NH3)) | 4_PEG(n=15_H+_CH2=7_DBE=0_(1-NH3))_777.5448_0.60$Pos	0	0	0	0	0	939.664	776731	0	0	0	1047.44	943.362	0	0	1062.26	910.362	0	0	1351.78	1791.48	0	1236.03	2672.88	0	853.437	6957.3	1215.14	0	6451.07	5259.7	3.1521e+06	958.734	4112.29	827.389
4_PA(20:4_25:0)+H | 4_PA(22:4_23:0)+H_823.6189_7.29$Pos	409186	422718	555997	808801	1.15698e+06	770388	291881	526501	896994	484782	830812	909407	342878	782410	610841	1.12297e+06	665112	950885	562177	403653	360275	451347	527585	644320	410885	687332	935440	123748	832424	593937	340276	550993	520810	365612
4_PA(20:4_25:0)+H | 4_PA(22:4_23:0)+H_823.6194_7.46$Pos	299562	328400	394155	231768	351807	302578	276419	214954	422831	420307	418712	315525	256926	845478	401688	435947	318697	790909	424833	295070	250358	269669	427059	378800	376114	480133	449180	279264	404685	224396	225293	461721	490564	271607
4_PA(22:2_22:6)+H | 4_PA(22:3_22:5)+H | 4_PA(22:4_22:4)+H_801.5412_7.60$Pos	1215.67	0	24666	806.53	133325	30982.2	42131	2523.59	0	3046.67	125524	0	0	1468.48	22300.9	237069	65217	0	2156.36	0	0	842.608	1536.99	213847	12707	242889	238158	0	243556	0	0	79405.1	22813.2	2283.1
4_PA(23:0_26:0)+H | 4_PA(24:0_25:0)+H_887.7459_15.38$Pos	257584	227849	399557	3.0693e+06	3.05785e+06	2.99379e+06	3.21934e+06	201260	3.03982e+06	819496	2.88046e+06	3.28568e+06	228583	1.15184e+06	386664	3.4303e+06	3.22552e+06	2.02545e+06	452593	266053	262969	2.67601e+06	577450	3.345e+06	1.24437e+06	3.69296e+06	3.62745e+06	4.17039e+06	3.93547e+06	249003	250244	2.64284e+06	1.56029e+06	2.72937e+06
4_PA(8:0_12:0)+H | 4_PA(10:0_10:0)+H_481.2922_8.12$Pos	0	0	139193	0	0	0	402438	0	0	321440	263972	0	0	0	175402	5771.65	0	0	245449	0	0	0	274648	16315.8	284839	121185	200040	0	86629.1	0	5607.45	356704	312401	0
4_PA(8:0_12:0)+H | 4_PA(10:0_10:0)+H_481.2931_1.12$Pos	218918	250379	327671	155948	149664	150639	525246	63871.7	154676	411196	350261	166115	88841.7	117462	389936	179083	159622	141136	397242	256180	144525	151226	376401	160253	325648	494537	144407	231910	213737	103636	273911	413641	455510	179591
4_PC(10:0_24:1)+H | 4_PC(12:0_22:1)+H | 4_PC(14:0_20:1)+H | 4_PC(14:1_20:0)+H | 4_PC(15:1_19:0)+H | 4_PC(16:0_18:1)+H | 4_PC(16:1_18:0)+H | 4_PC(17:0_17:1)+H | 4_PC(4:0_30:1)+H | 4_PC(4:1_30:0)+H | 4_PC(5:0_29:1)+H | 4_PC(5:1_29:0)+H | 4_PC(6:0_28:1)+H | 4_PC(6:1_28:0)+H | 4_PC(7:0_27:1)+H | 4_PC(7:1_27:0)+H | 4_PC(8:0_26:1)+H | 4_PC(8:1_26:0)+H | 4_PC(9:0_25:1)+H | 4_PC(9:1_25:0)+H | 4_PC(10:0_2…	114521	936161	98010.9	49100000	3.30748e+06	21200000	290000000	2.34123e+06	1.0644e+06	22700000	2.81473e+06	6.81287e+06	80272.2	5.38904e+06	3.44642e+06	4.18941e+06	110000000	9.19388e+06	1.84633e+06	2.19102e+06	761563	29800000	1.19002e+06	128000000	17300000	83700000	102000000	27800000	25600000	586950	17300000	42200000	17300000	293000000
4_PC(10:0_26:0)+Na | 4_PC(12:0_24:0)+Na | 4_PC(13:0_23:0)+Na | 4_PC(14:0_22:0)+Na | 4_PC(15:0_21:0)+Na | 4_PC(16:0_20:0)+Na | 4_PC(17:0_19:0)+Na | 4_PC(18:0_18:0)+Na | 4_PE(13:0_26:0)+Na | 4_PE(14:0_25:0)+Na | 4_PE(15:0_24:0)+Na | 4_PE(16:0_23:0)+Na | 4_PE(17:0_22:0)+Na | 4_PE(18:0_21:0)+Na | 4_PE(19:0_20:0)+Na_812.6122_8.05$Pos	255930	6.47479e+06	39696.6	430350	41465.3	337688	10300000	51600000	0	3.75335e+06	14131.4	1825.59	228014	0	2.49949e+06	194457	2.88278e+06	2375.24	549753	5.60687e+06	1.85042e+06	89296.1	326903	4.04352e+06	1.43369e+06	1.93785e+06	3.22727e+06	518041	457578	1.01866e+06	50100000	1.12371e+06	2.11809e+06	3.18775e+06
4_PC(10:0_26:0)+H | 4_PC(12:0_24:0)+H | 4_PC(13:0_23:0)+H | 4_PC(14:0_22:0)+H | 4_PC(15:0_21:0)+H | 4_PC(16:0_20:0)+H | 4_PC(17:0_19:0)+H | 4_PC(18:0_18:0)+H | 4_PC(4:0_32:0)+H | 4_PC(5:0_31:0)+H | 4_PC(6:0_30:0)+H | 4_PC(7:0_29:0)+H | 4_PC(8:0_28:0)+H | 4_PC(9:0_27:0)+H | 4_PC(10:0_26:0)+H | 4_PC(11:0_25:0)+H | 4_PC(12:0_24:0)+H | 4_PC(13:0_23:0)+H | 4_PC(14:0_22:0)+H | 4_PC(15:0_21:0)+H | 4_PC(…	7848.37	11740.8	42184.3	0	815786	209046	1.71551e+06	0	0	174557	1.37934e+06	0	847.988	0	50750.1	1.93666e+06	406218	0	80455.2	2223.21	1266.21	0	132831	1.95697e+06	239838	2.23087e+06	2.35118e+06	353654	2.76364e+06	924.974	8895.1	1.23111e+06	403271	0
4_PC(10:0_24:1)+Na | 4_PC(12:0_22:1)+Na | 4_PC(14:0_20:1)+Na | 4_PC(14:1_20:0)+Na | 4_PC(15:1_19:0)+Na | 4_PC(16:0_18:1)+Na | 4_PC(16:1_18:0)+Na | 4_PC(17:0_17:1)+Na | 4_PE(13:0_24:1)+Na | 4_PE(14:1_23:0)+Na | 4_PE(15:0_22:1)+Na | 4_PE(15:1_22:0)+Na | 4_PE(16:1_21:0)+Na | 4_PE(17:0_20:1)+Na | 4_PE(17:1_20:0)+Na | 4_PE(18:1_19:0)+Na_782.5668_7.05$Pos	327290	105008	9236.27	2595.79	20995.9	7203.66	2.37044e+06	1.52693e+06	0	151229	6519.27	0	338249	0	229349	63795.5	834349	0	42394.6	36421.5	4.30249e+06	0	27852.5	986386	54521.1	624756	1.11358e+06	35470.5	63573.8	2.09316e+06	28800000	71535.5	65482	181577
4_PC(10:0_22:2)+H | 4_PC(12:0_20:2)+H | 4_PC(14:0_18:2)+H | 4_PC(14:1_18:1)+H | 4_PC(15:0_17:2)+H | 4_PC(15:1_17:1)+H | 4_PC(16:1_16:1)+H | 4_PC(4:0_28:2)+H | 4_PC(4:1_28:1)+H | 4_PC(5:0_27:2)+H | 4_PC(5:1_27:1)+H | 4_PC(5:2_27:0)+H | 4_PC(6:0_26:2)+H | 4_PC(6:1_26:1)+H | 4_PC(6:2_26:0)+H | 4_PC(7:0_25:2)+H | 4_PC(7:1_25:1)+H | 4_PC(7:2_25:0)+H | 4_PC(8:0_24:2)+H | 4_PC(8:1_24:1)+H | 4_PC(8:2_24:…	3775.4	8332.05	18948.2	164829	16260.3	94367.4	479336	1929.41	5748.03	271215	2638.26	39666.8	762.276	16396.9	21137	6254.76	161650	20193.2	38972.4	15546	2373.6	170361	34518.8	186402	60252.3	174779	92848.2	59046.1	13755.6	2100.64	474787	38683.1	31345.6	1.05185e+06
4_PC(10:0_22:3)+H | 4_PC(12:0_20:3)+H | 4_PC(14:0_18:3)+H | 4_PC(14:1_18:2)+H | 4_PC(15:1_17:2)+H | 4_PC(4:0_28:3)+H | 4_PC(4:1_28:2)+H | 4_PC(5:0_27:3)+H | 4_PC(5:1_27:2)+H | 4_PC(5:2_27:1)+H | 4_PC(6:0_26:3)+H | 4_PC(6:1_26:2)+H | 4_PC(6:2_26:1)+H | 4_PC(7:0_25:3)+H | 4_PC(7:1_25:2)+H | 4_PC(7:2_25:1)+H | 4_PC(7:3_25:0)+H | 4_PC(8:0_24:3)+H | 4_PC(8:1_24:2)+H | 4_PC(8:2_24:1)+H | 4_PC(8:3_24:0)…	3120.68	3173.91	0	0	0	0	651169	1796.39	0	60929.4	0	0	5292.8	0	4438.47	0	0	0	658.49	1559.67	11180.8	0	536.044	44219.1	19517.4	52173.7	50772	0	4468.31	0	217542	21098.4	13059.5	0
4_PC(12:0_26:0)+H | 4_PC(13:0_25:0)+H | 4_PC(14:0_24:0)+H | 4_PC(15:0_23:0)+H | 4_PC(16:0_22:0)+H | 4_PC(17:0_21:0)+H | 4_PC(18:0_20:0)+H | 4_PC(19:0_19:0)+H | 4_PC(4:0_34:0)+H | 4_PC(5:0_33:0)+H | 4_PC(6:0_32:0)+H | 4_PC(7:0_31:0)+H | 4_PC(8:0_30:0)+H | 4_PC(9:0_29:0)+H | 4_PC(10:0_28:0)+H | 4_PC(11:0_27:0)+H | 4_PC(12:0_26:0)+H | 4_PC(13:0_25:0)+H | 4_PC(14:0_24:0)+H | 4_PC(15:0_23:0)+H | 4_PC(…	8.77635e+06	14800000	166000000	351000000	338000000	346000000	616000000	3.74711e+06	369000000	389000000	405000000	414000000	3.96267e+06	354000000	170000000	416000000	359000000	356000000	240000000	13500000	5.86057e+06	367000000	321000000	370000000	374000000	413000000	438000000	567000000	577000000	4.76495e+06	25700000	540000000	468000000	330000000
4_PC(12:0_26:0)+Na | 4_PC(13:0_25:0)+Na | 4_PC(14:0_24:0)+Na | 4_PC(15:0_23:0)+Na | 4_PC(16:0_22:0)+Na | 4_PC(17:0_21:0)+Na | 4_PC(18:0_20:0)+Na | 4_PC(19:0_19:0)+Na | 4_PE(15:0_26:0)+Na | 4_PE(16:0_25:0)+Na | 4_PE(17:0_24:0)+Na | 4_PE(18:0_23:0)+Na | 4_PE(19:0_22:0)+Na | 4_PE(20:0_21:0)+Na_840.6446_9.90$Pos	340327	492271	12500000	327735	22000000	12000000	39500000	113229	1728.92	27500000	30300000	47865.1	115619	0	11000000	30800000	16900000	0	16000000	460887	203420	0	21500000	28100000	28200000	30600000	31600000	18000000	38400000	160612	1.05927e+06	36500000	33000000	161227
4_PC(12:0_22:2)+H | 4_PC(14:0_20:2)+H | 4_PC(14:1_20:1)+H | 4_PC(16:0_18:2)+H | 4_PC(16:1_18:1)+H | 4_PC(17:0_17:2)+H | 4_PC(17:1_17:1)+H | 4_PC(4:0_30:2)+H | 4_PC(4:1_30:1)+H | 4_PC(5:0_29:2)+H | 4_PC(5:1_29:1)+H | 4_PC(5:2_29:0)+H | 4_PC(6:0_28:2)+H | 4_PC(6:1_28:1)+H | 4_PC(6:2_28:0)+H | 4_PC(7:0_27:2)+H | 4_PC(7:1_27:1)+H | 4_PC(7:2_27:0)+H | 4_PC(8:0_26:2)+H | 4_PC(8:1_26:1)+H | 4_PC(8:2_26:…	172215	3.51103e+06	209515	9.82673e+06	528993	4.14977e+06	112000000	4.93037e+06	98872.7	8.10093e+06	281340	459156	59619.8	70961.7	13600000	4.43995e+06	46600000	237162	1.40786e+06	3.18953e+06	477296	7.06299e+06	914047	69300000	6.09082e+06	27200000	41600000	7.85958e+06	3.24559e+06	153754	59200000	4.34706e+06	3.52641e+06	116000000
4_PC(12:0_24:1)+H | 4_PC(14:0_22:1)+H | 4_PC(14:1_22:0)+H | 4_PC(15:1_21:0)+H | 4_PC(16:0_20:1)+H | 4_PC(16:1_20:0)+H | 4_PC(17:1_19:0)+H | 4_PC(18:0_18:1)+H | 4_PC(4:0_32:1)+H | 4_PC(4:1_32:0)+H | 4_PC(5:0_31:1)+H | 4_PC(5:1_31:0)+H | 4_PC(6:0_30:1)+H | 4_PC(6:1_30:0)+H | 4_PC(7:0_29:1)+H | 4_PC(7:1_29:0)+H | 4_PC(8:0_28:1)+H | 4_PC(8:1_28:0)+H | 4_PC(9:0_27:1)+H | 4_PC(9:1_27:0)+H | 4_PC(10:0_2…	0	11512.7	10586.9	781213	632023	2.19092e+06	27900000	109191	0	1.57046e+06	969598	54102.1	0	0	319312	727422	12000000	3691.02	315851	73809.4	6693.52	60367.9	115615	16100000	1.14219e+06	14200000	13100000	1.58033e+06	2.90703e+06	4182.15	1.16648e+06	3.73602e+06	1.46497e+06	3.79679e+06
4_PC(12:0_25:0)+H | 4_PC(13:0_24:0)+H | 4_PC(14:0_23:0)+H | 4_PC(15:0_22:0)+H | 4_PC(16:0_21:0)+H | 4_PC(17:0_20:0)+H | 4_PC(18:0_19:0)+H | 4_PC(4:0_33:0)+H | 4_PC(5:0_32:0)+H | 4_PC(6:0_31:0)+H | 4_PC(7:0_30:0)+H | 4_PC(8:0_29:0)+H | 4_PC(9:0_28:0)+H | 4_PC(10:0_27:0)+H | 4_PC(11:0_26:0)+H | 4_PC(12:0_25:0)+H | 4_PC(13:0_24:0)+H | 4_PC(14:0_23:0)+H | 4_PC(15:0_22:0)+H | 4_PC(16:0_21:0)+H | 4_PC(…	17252.7	38561.8	307462	0	0	0	771053	25263.4	0	568318	573160	0	19296	0	288227	160256	0	0	391024	25873.2	12211.3	0	480546	215037	497980	423548	509265	0	414629	16490.8	42354.6	706371	658335	0
4_PC(12:0_24:1)+Na | 4_PC(14:0_22:1)+Na | 4_PC(14:1_22:0)+Na | 4_PC(15:1_21:0)+Na | 4_PC(16:0_20:1)+Na | 4_PC(16:1_20:0)+Na | 4_PC(17:1_19:0)+Na | 4_PC(18:0_18:1)+Na | 4_PE(14:1_25:0)+Na | 4_PE(15:0_24:1)+Na | 4_PE(15:1_24:0)+Na | 4_PE(16:1_23:0)+Na | 4_PE(17:0_22:1)+Na | 4_PE(17:1_22:0)+Na | 4_PE(18:1_21:0)+Na | 4_PE(19:0_20:1)+Na_810.5964_8.64$Pos	172671	248054	290773	25029.4	21151.9	70709.6	1.23391e+06	79642.3	8241.41	295387	65907.2	15414.9	82292.8	4164.73	296045	15136.8	448553	13550.8	314258	227184	129271	17413.5	309181	806469	305834	697150	646628	66984.5	98652.6	103545	307333	214530	256392	78405.6
4_PC(12:0_22:3)+H | 4_PC(14:0_20:3)+H | 4_PC(14:1_20:2)+H | 4_PC(16:0_18:3)+H | 4_PC(16:1_18:2)+H | 4_PC(17:1_17:2)+H | 4_PC(4:0_30:3)+H | 4_PC(4:1_30:2)+H | 4_PC(5:0_29:3)+H | 4_PC(5:1_29:2)+H | 4_PC(5:2_29:1)+H | 4_PC(6:0_28:3)+H | 4_PC(6:1_28:2)+H | 4_PC(6:2_28:1)+H | 4_PC(7:0_27:3)+H | 4_PC(7:1_27:2)+H | 4_PC(7:2_27:1)+H | 4_PC(7:3_27:0)+H | 4_PC(8:0_26:3)+H | 4_PC(8:1_26:2)+H | 4_PC(8:2_26:1…	2147.46	430301	1286.28	120256	806.962	75201.4	2.92633e+06	1.47571e+06	0	110992	0	0	0	676.635	238112	60209.6	1.15915e+06	553.44	17956	270192	39375.4	122901	5149.26	1.57515e+06	32646.7	208561	833853	102452	26293.6	10592.6	4.68591e+06	70056.5	54000.6	1.25763e+06
4_PC(12:0_22:4)+H | 4_PC(14:0_20:4)+H | 4_PC(14:1_20:3)+H | 4_PC(16:0_18:4)+H | 4_PC(16:1_18:3)+H | 4_PC(17:2_17:2)+H | 4_PC(4:0_30:4)+H | 4_PC(4:1_30:3)+H | 4_PC(5:0_29:4)+H | 4_PC(5:1_29:3)+H | 4_PC(5:2_29:2)+H | 4_PC(6:0_28:4)+H | 4_PC(6:1_28:3)+H | 4_PC(6:2_28:2)+H | 4_PC(7:0_27:4)+H | 4_PC(7:1_27:3)+H | 4_PC(7:2_27:2)+H | 4_PC(7:3_27:1)+H | 4_PC(8:0_26:4)+H | 4_PC(8:1_26:3)+H | 4_PC(8:2_26:2…	0	25565	0	0	0	2113.16	3.11888e+06	64010.9	0	232441	815.639	0	0	0	33593	0	53557.6	0	8949.58	118640	0	0	2692.04	358078	69633.7	182534	198870	10703.1	17799.7	0	5.29876e+06	45654	49839.8	24678
4_PC(12:0_22:3)+H | 4_PC(14:0_20:3)+H | 4_PC(14:1_20:2)+H | 4_PC(16:0_18:3)+H | 4_PC(16:1_18:2)+H | 4_PC(17:1_17:2)+H | 4_PC(4:0_30:3)+H | 4_PC(4:1_30:2)+H | 4_PC(5:0_29:3)+H | 4_PC(5:1_29:2)+H | 4_PC(5:2_29:1)+H | 4_PC(6:0_28:3)+H | 4_PC(6:1_28:2)+H | 4_PC(6:2_28:1)+H | 4_PC(7:0_27:3)+H | 4_PC(7:1_27:2)+H | 4_PC(7:2_27:1)+H | 4_PC(7:3_27:0)+H | 4_PC(8:0_26:3)+H | 4_PC(8:1_26:2)+H | 4_PC(8:2_26:1…	0	1889.49	0	107371	832.731	50110.5	273038	67186.4	0	17724.1	0	559.271	0	687.246	0	26742	876490	1173.66	0	3532.43	2531.83	134426	562.245	461222	10221	652785	242928	69348.9	4922.99	0	361135	4967.4	2307.79	1.16343e+06
4_PC(12:0_22:4)+H | 4_PC(14:0_20:4)+H | 4_PC(14:1_20:3)+H | 4_PC(16:0_18:4)+H | 4_PC(16:1_18:3)+H | 4_PC(17:2_17:2)+H | 4_PC(4:0_30:4)+H | 4_PC(4:1_30:3)+H | 4_PC(5:0_29:4)+H | 4_PC(5:1_29:3)+H | 4_PC(5:2_29:2)+H | 4_PC(6:0_28:4)+H | 4_PC(6:1_28:3)+H | 4_PC(6:2_28:2)+H | 4_PC(7:0_27:4)+H | 4_PC(7:1_27:3)+H | 4_PC(7:2_27:2)+H | 4_PC(7:3_27:1)+H | 4_PC(8:0_26:4)+H | 4_PC(8:1_26:3)+H | 4_PC(8:2_26:2…	714.779	30865.1	0	0	0	0	20810.2	72882.4	0	26312.4	815.639	0	895.984	0	18072.3	0	0	0	2419.05	115409	7302.52	0	957.244	844.548	5993.52	2589.72	0	0	0	1561.71	6.78661e+06	22748.2	1730.9	0
4_PC(12:4_36:6)+H | 4_PC(12:5_36:5)+H | 4_PC(13:4_35:6)+H | 4_PC(13:5_35:5)+H | 4_PC(13:6_35:4)+H | 4_PC(14:4_34:6)+H | 4_PC(14:5_34:5)+H | 4_PC(14:6_34:4)+H | 4_PC(15:4_33:6)+H | 4_PC(15:5_33:5)+H | 4_PC(15:6_33:4)+H | 4_PC(16:4_32:6)+H | 4_PC(16:5_32:5)+H | 4_PC(16:6_32:4)+H | 4_PC(17:4_31:6)+H | 4_PC(17:5_31:5)+H | 4_PC(17:6_31:4)+H | 4_PC(18:4_30:6)+H | 4_PC(18:5_30:5)+H | 4_PC(18:6_30:4)+H |…	0	0	0	0	0	0	693521	0	0	0	0	0	0	0	0	0	0	0	0	0	0	803.934	2022.12	0	1188.02	5072.78	0	0	1111.08	4557.95	3.26311e+06	0	1774.68	0
4_PC(13:0_20:3)+Na | 4_PC(15:0_18:3)+Na | 4_PC(15:1_18:2)+Na | 4_PC(16:1_17:2)+Na | 4_PE(14:0_22:3)+Na | 4_PE(14:1_22:2)+Na | 4_PE(16:0_20:3)+Na | 4_PE(16:1_20:2)+Na | 4_PE(18:0_18:3)+Na | 4_PE(18:1_18:2)+Na_764.5181_8.66$Pos	0	66617.5	1.13332e+06	0	21983.9	0	2.3591e+06	0	0	1.8011e+06	2.40196e+06	0	0	0	1.00949e+06	930369	0	0	1.36706e+06	42820.5	0	0	1.54158e+06	1.0106e+06	2.14569e+06	1.56051e+06	1.74957e+06	0	1.15481e+06	0	132811	2.38738e+06	2.1762e+06	0
4_PC(13:0_22:2)+H | 4_PC(15:0_20:2)+H | 4_PC(15:1_20:1)+H | 4_PC(17:0_18:2)+H | 4_PC(17:1_18:1)+H | 4_PC(17:2_18:0)+H | 4_PC(4:0_31:2)+H | 4_PC(4:1_31:1)+H | 4_PC(5:0_30:2)+H | 4_PC(5:1_30:1)+H | 4_PC(5:2_30:0)+H | 4_PC(6:0_29:2)+H | 4_PC(6:1_29:1)+H | 4_PC(6:2_29:0)+H | 4_PC(7:0_28:2)+H | 4_PC(7:1_28:1)+H | 4_PC(7:2_28:0)+H | 4_PC(8:0_27:2)+H | 4_PC(8:1_27:1)+H | 4_PC(8:2_27:0)+H | 4_PC(9:0_26:2…	1059.3	13119.5	381298	20433.7	0	856.322	738786	9127.61	0	666304	618121	0	0	939.523	350342	65226.2	129141	0	496996	2909.03	782.247	41846.2	599057	111518	588392	317822	468430	4081.4	257369	787.761	6915.59	770111	712420	552676
4_PC(13:0_22:1)+H | 4_PC(14:1_21:0)+H | 4_PC(15:0_20:1)+H | 4_PC(15:1_20:0)+H | 4_PC(16:1_19:0)+H | 4_PC(17:0_18:1)+H | 4_PC(17:1_18:0)+H | 4_PC(4:0_31:1)+H | 4_PC(4:1_31:0)+H | 4_PC(5:0_30:1)+H | 4_PC(5:1_30:0)+H | 4_PC(6:0_29:1)+H | 4_PC(6:1_29:0)+H | 4_PC(7:0_28:1)+H | 4_PC(7:1_28:0)+H | 4_PC(8:0_27:1)+H | 4_PC(8:1_27:0)+H | 4_PC(9:0_26:1)+H | 4_PC(9:1_26:0)+H | 4_PC(10:0_25:1)+H | 4_PC(10:1_2…	28020.2	33111.1	17407.3	648902	39398	329105	2.80062e+06	76098.1	0	241139	70639.6	69240.6	24171.2	14054.6	71571.7	64112.4	1.7066e+06	67419.2	66251.5	44456.9	32913.4	359468	48784.8	2.07979e+06	208555	1.81764e+06	1.59952e+06	741504	313156	0	201445	488271	219325	2.94345e+06
4_PC(13:0_26:0)+H | 4_PC(14:0_25:0)+H | 4_PC(15:0_24:0)+H | 4_PC(16:0_23:0)+H | 4_PC(17:0_22:0)+H | 4_PC(18:0_21:0)+H | 4_PC(19:0_20:0)+H | 4_PC(4:0_35:0)+H | 4_PC(5:0_34:0)+H | 4_PC(6:0_33:0)+H | 4_PC(7:0_32:0)+H | 4_PC(8:0_31:0)+H | 4_PC(9:0_30:0)+H | 4_PC(10:0_29:0)+H | 4_PC(11:0_28:0)+H | 4_PC(12:0_27:0)+H | 4_PC(13:0_26:0)+H | 4_PC(14:0_25:0)+H | 4_PC(15:0_24:0)+H | 4_PC(16:0_23:0)+H | 4_PC(…	0	5208.58	98105.7	0	0	0	423716	0	0	250620	294482	0	0	0	90062.7	15806.8	0	0	124016	3057.17	677.448	0	182219	67355.3	256858	168201	234950	0	137487	775.157	5869.09	407147	336216	0
4_PC(13:0_22:2)+H | 4_PC(15:0_20:2)+H | 4_PC(15:1_20:1)+H | 4_PC(17:0_18:2)+H | 4_PC(17:1_18:1)+H | 4_PC(17:2_18:0)+H | 4_PC(4:0_31:2)+H | 4_PC(4:1_31:1)+H | 4_PC(5:0_30:2)+H | 4_PC(5:1_30:1)+H | 4_PC(5:2_30:0)+H | 4_PC(6:0_29:2)+H | 4_PC(6:1_29:1)+H | 4_PC(6:2_29:0)+H | 4_PC(7:0_28:2)+H | 4_PC(7:1_28:1)+H | 4_PC(7:2_28:0)+H | 4_PC(8:0_27:2)+H | 4_PC(8:1_27:1)+H | 4_PC(8:2_27:0)+H | 4_PC(9:0_26:2…	476533	220939	0	154097	1067.66	76083.9	1.97217e+06	1.0411e+06	0	103855	0	3163.72	565807	1630.52	47095.1	44699	994404	6158.27	0	511212	619238	124651	1699.45	1.20268e+06	61354.7	567766	756600	213046	39121.5	576910	1.75104e+06	101264	56330.3	1.19733e+06
4_PC(13:0_20:1)+H | 4_PC(14:1_19:0)+H | 4_PC(15:0_18:1)+H | 4_PC(15:1_18:0)+H | 4_PC(16:0_17:1)+H | 4_PC(16:1_17:0)+H | 4_PC(4:0_29:1)+H | 4_PC(4:1_29:0)+H | 4_PC(5:0_28:1)+H | 4_PC(5:1_28:0)+H | 4_PC(6:0_27:1)+H | 4_PC(6:1_27:0)+H | 4_PC(7:0_26:1)+H | 4_PC(7:1_26:0)+H | 4_PC(8:0_25:1)+H | 4_PC(8:1_25:0)+H | 4_PC(9:0_24:1)+H | 4_PC(9:1_24:0)+H | 4_PC(10:0_23:1)+H | 4_PC(10:1_23:0)+H | 4_PC(11:0_2…	10417.6	50598	19340.5	24262.8	23573.1	40541.9	3.79806e+06	164911	6629.04	566942	53618.8	14596.1	8364.61	9453.9	208626	46715.1	375322	8716.44	96678	109324	23172.1	9690.66	101784	1.67042e+06	409832	1.06182e+06	948289	68788.8	211709	18060.4	2.40824e+06	418096	354636	78844.6
4_PC(13:0_26:0)+H | 4_PC(14:0_25:0)+H | 4_PC(15:0_24:0)+H | 4_PC(16:0_23:0)+H | 4_PC(17:0_22:0)+H | 4_PC(18:0_21:0)+H | 4_PC(19:0_20:0)+H | 4_PC(4:0_35:0)+H | 4_PC(5:0_34:0)+H | 4_PC(6:0_33:0)+H | 4_PC(7:0_32:0)+H | 4_PC(8:0_31:0)+H | 4_PC(9:0_30:0)+H | 4_PC(10:0_29:0)+H | 4_PC(11:0_28:0)+H | 4_PC(12:0_27:0)+H | 4_PC(13:0_26:0)+H | 4_PC(14:0_25:0)+H | 4_PC(15:0_24:0)+H | 4_PC(16:0_23:0)+H | 4_PC(…	0	0	886.922	0	69244.6	6439.99	232312	0	0	25836.2	216410	0	0	0	2086.52	231882	19365.6	0	4149.1	0	0	0	10663	267766	37872.5	309200	344864	11947.6	407093	0	0	175471	58454	0
4_PC(13:0_20:4)+H | 4_PC(15:0_18:4)+H | 4_PC(15:1_18:3)+H | 4_PC(4:0_29:4)+H | 4_PC(4:1_29:3)+H | 4_PC(5:0_28:4)+H | 4_PC(5:1_28:3)+H | 4_PC(5:2_28:2)+H | 4_PC(6:0_27:4)+H | 4_PC(6:1_27:3)+H | 4_PC(6:2_27:2)+H | 4_PC(7:0_26:4)+H | 4_PC(7:1_26:3)+H | 4_PC(7:2_26:2)+H | 4_PC(7:3_26:1)+H | 4_PC(8:0_25:4)+H | 4_PC(8:1_25:3)+H | 4_PC(8:2_25:2)+H | 4_PC(8:3_25:1)+H | 4_PC(9:0_24:4)+H | 4_PC(9:1_24:3)+H…	0	0	0	92989.2	792.272	3288.15	542350	902.294	375748	13657.9	3170.25	305997	0	846701	121445	0	12997.9	960683	22307.6	22609.8	0	275724	2256.86	62255.5	23930.3	126769	62290.6	0	0	0	90325.8	7082.88	8224.23	42338.9
4_PC(13:0_20:2)+H | 4_PC(15:0_18:2)+H | 4_PC(15:1_18:1)+H | 4_PC(16:0_17:2)+H | 4_PC(16:1_17:1)+H | 4_PC(4:0_29:2)+H | 4_PC(4:1_29:1)+H | 4_PC(5:0_28:2)+H | 4_PC(5:1_28:1)+H | 4_PC(5:2_28:0)+H | 4_PC(6:0_27:2)+H | 4_PC(6:1_27:1)+H | 4_PC(6:2_27:0)+H | 4_PC(7:0_26:2)+H | 4_PC(7:1_26:1)+H | 4_PC(7:2_26:0)+H | 4_PC(8:0_25:2)+H | 4_PC(8:1_25:1)+H | 4_PC(8:2_25:0)+H | 4_PC(9:0_24:2)+H | 4_PC(9:1_24:1)…	0	7078.62	0	29209.1	3955.99	21555.7	571011	57651.4	0	30345.2	672.484	2938.79	3273.86	0	37178.4	18821.9	214302	2094.46	7092.76	3245.52	2708.54	11302.5	1770.88	465850	36884.3	137702	208496	27402	13335.7	0	823163	23740.2	12362.1	284731
4_PC(13:0_18:1)+H | 4_PC(14:0_17:1)+H | 4_PC(14:1_17:0)+H | 4_PC(15:0_16:1)+H | 4_PC(15:1_16:0)+H | 4_PC(4:0_27:1)+H | 4_PC(4:1_27:0)+H | 4_PC(5:0_26:1)+H | 4_PC(5:1_26:0)+H | 4_PC(6:0_25:1)+H | 4_PC(6:1_25:0)+H | 4_PC(7:0_24:1)+H | 4_PC(7:1_24:0)+H | 4_PC(8:0_23:1)+H | 4_PC(8:1_23:0)+H | 4_PC(9:0_22:1)+H | 4_PC(9:1_22:0)+H | 4_PC(10:0_21:1)+H | 4_PC(10:1_21:0)+H | 4_PC(11:0_20:1)+H | 4_PC(11:1_2…	17993.8	22044	16648.5	8067.67	0	4300.06	477290	29637.6	0	56703.6	4964.66	0	13947.7	0	25014.1	1532.48	33595.7	0	14761.9	28183	14269.9	12936.9	15935.2	197658	27888.1	61010	49248.5	9028.45	4173.03	19133.5	188986	14106.4	17363.3	39587.7
4_PC(13:0_18:1)+H | 4_PC(14:0_17:1)+H | 4_PC(14:1_17:0)+H | 4_PC(15:0_16:1)+H | 4_PC(15:1_16:0)+H | 4_PC(4:0_27:1)+H | 4_PC(4:1_27:0)+H | 4_PC(5:0_26:1)+H | 4_PC(5:1_26:0)+H | 4_PC(6:0_25:1)+H | 4_PC(6:1_25:0)+H | 4_PC(7:0_24:1)+H | 4_PC(7:1_24:0)+H | 4_PC(8:0_23:1)+H | 4_PC(8:1_23:0)+H | 4_PC(9:0_22:1)+H | 4_PC(9:1_22:0)+H | 4_PC(10:0_21:1)+H | 4_PC(10:1_21:0)+H | 4_PC(11:0_20:1)+H | 4_PC(11:1_2…	8555.06	6824.45	1576.21	0	2470.21	2190.76	896952	25888	0	13224.5	4298.33	744.784	13949.8	0	35489.5	5956.95	419063	0	23241.3	7778.26	11062.8	0	4539.42	2.26699e+06	20457.2	1.07275e+06	202969	52094.2	1371.37	10417.7	8184.64	9634.39	7667.41	4482.9
4_PC(13:0_18:1)+H | 4_PC(14:0_17:1)+H | 4_PC(14:1_17:0)+H | 4_PC(15:0_16:1)+H | 4_PC(15:1_16:0)+H | 4_PC(4:0_27:1)+H | 4_PC(4:1_27:0)+H | 4_PC(5:0_26:1)+H | 4_PC(5:1_26:0)+H | 4_PC(6:0_25:1)+H | 4_PC(6:1_25:0)+H | 4_PC(7:0_24:1)+H | 4_PC(7:1_24:0)+H | 4_PC(8:0_23:1)+H | 4_PC(8:1_23:0)+H | 4_PC(9:0_22:1)+H | 4_PC(9:1_22:0)+H | 4_PC(10:0_21:1)+H | 4_PC(10:1_21:0)+H | 4_PC(11:0_20:1)+H | 4_PC(11:1_2…	24833.3	12357	3135.33	0	0	0	43481.1	0	0	17608.6	2696.08	0	0	0	412807	0	2742.15	0	82247.5	27682.4	8215.83	0	1931.35	20210.2	5413.72	1402.03	1229.88	0	0	1407.7	562381	911.943	5028.26	0
4_PC(13:0_20:3)+H | 4_PC(15:0_18:3)+H | 4_PC(15:1_18:2)+H | 4_PC(16:1_17:2)+H | 4_PC(4:0_29:3)+H | 4_PC(4:1_29:2)+H | 4_PC(5:0_28:3)+H | 4_PC(5:1_28:2)+H | 4_PC(5:2_28:1)+H | 4_PC(6:0_27:3)+H | 4_PC(6:1_27:2)+H | 4_PC(6:2_27:1)+H | 4_PC(7:0_26:3)+H | 4_PC(7:1_26:2)+H | 4_PC(7:2_26:1)+H | 4_PC(7:3_26:0)+H | 4_PC(8:0_25:3)+H | 4_PC(8:1_25:2)+H | 4_PC(8:2_25:1)+H | 4_PC(8:3_25:0)+H | 4_PC(9:0_24:3)+…	834.336	0	0	15563.4	0	5581.77	5257.75	0	0	0	0	0	0	0	4285.29	0	364860	0	0	0	0	24855.4	0	128296	0	78536.7	3974.9	843.356	0	0	4019.68	998.047	0	106048
4_PC(13:4_36:6)+H | 4_PC(13:5_36:5)+H | 4_PC(13:6_36:4)+H | 4_PC(14:4_35:6)+H | 4_PC(14:5_35:5)+H | 4_PC(14:6_35:4)+H | 4_PC(15:4_34:6)+H | 4_PC(15:5_34:5)+H | 4_PC(15:6_34:4)+H | 4_PC(16:4_33:6)+H | 4_PC(16:5_33:5)+H | 4_PC(16:6_33:4)+H | 4_PC(17:4_32:6)+H | 4_PC(17:5_32:5)+H | 4_PC(17:6_32:4)+H | 4_PC(18:4_31:6)+H | 4_PC(18:5_31:5)+H | 4_PC(18:6_31:4)+H | 4_PC(19:4_30:6)+H | 4_PC(19:5_30:5)+H |…	0	0	0	0	0	0	947174	0	0	0	0	0	1329.85	0	0	0	0	0	0	0	0	0	914.846	0	840.169	5143.39	0	862.503	2406.92	4984.35	4.36239e+06	0	2147.43	0
4_PC(14:0_22:2)+H | 4_PC(14:1_22:1)+H | 4_PC(16:0_20:2)+H | 4_PC(16:1_20:1)+H | 4_PC(17:2_19:0)+H | 4_PC(18:0_18:2)+H | 4_PC(18:1_18:1)+H | 4_PC(4:0_32:2)+H | 4_PC(4:1_32:1)+H | 4_PC(5:0_31:2)+H | 4_PC(5:1_31:1)+H | 4_PC(5:2_31:0)+H | 4_PC(6:0_30:2)+H | 4_PC(6:1_30:1)+H | 4_PC(6:2_30:0)+H | 4_PC(7:0_29:2)+H | 4_PC(7:1_29:1)+H | 4_PC(7:2_29:0)+H | 4_PC(8:0_28:2)+H | 4_PC(8:1_28:1)+H | 4_PC(8:2_28:…	80298.6	3.17858e+06	97292.2	10100000	441508	4.30939e+06	85000000	1.83318e+06	106253	5.16685e+06	428738	794980	12936.1	763277	7.05272e+06	2.15905e+06	40600000	1.07314e+06	969307	1.98333e+06	232889	13200000	508484	42500000	3.59048e+06	23200000	32100000	6.85258e+06	3.67223e+06	56054.5	32200000	4.43289e+06	3.50205e+06	95000000
4_PC(14:0_22:3)+H | 4_PC(14:1_22:2)+H | 4_PC(16:0_20:3)+H | 4_PC(16:1_20:2)+H | 4_PC(18:0_18:3)+H | 4_PC(18:1_18:2)+H | 4_PC(4:0_32:3)+H | 4_PC(4:1_32:2)+H | 4_PC(5:0_31:3)+H | 4_PC(5:1_31:2)+H | 4_PC(5:2_31:1)+H | 4_PC(6:0_30:3)+H | 4_PC(6:1_30:2)+H | 4_PC(6:2_30:1)+H | 4_PC(7:0_29:3)+H | 4_PC(7:1_29:2)+H | 4_PC(7:2_29:1)+H | 4_PC(7:3_29:0)+H | 4_PC(8:0_28:3)+H | 4_PC(8:1_28:2)+H | 4_PC(8:2_28:1…	283832	7.03992e+06	78768.8	2.68336e+06	297287	1.48317e+06	30500000	24400000	25952.2	3.26783e+06	54479.8	123874	49461.8	71301.4	3.81843e+06	1.43782e+06	15700000	158701	605367	5.65314e+06	1.02835e+06	2.08333e+06	260544	21500000	1.30598e+06	10400000	13700000	2.56877e+06	1.7274e+06	342160	65300000	2.01391e+06	1.93161e+06	19700000
4_PC(14:0_26:0)+H | 4_PC(15:0_25:0)+H | 4_PC(16:0_24:0)+H | 4_PC(17:0_23:0)+H | 4_PC(18:0_22:0)+H | 4_PC(19:0_21:0)+H | 4_PC(20:0_20:0)+H | 4_PC(4:0_36:0)+H | 4_PC(5:0_35:0)+H | 4_PC(6:0_34:0)+H | 4_PC(7:0_33:0)+H | 4_PC(8:0_32:0)+H | 4_PC(9:0_31:0)+H | 4_PC(10:0_30:0)+H | 4_PC(11:0_29:0)+H | 4_PC(12:0_28:0)+H | 4_PC(13:0_27:0)+H | 4_PC(14:0_26:0)+H | 4_PC(15:0_25:0)+H | 4_PC(16:0_24:0)+H | 4_PC(…	17330.5	31109.8	354002	0	13359	0	1.61132e+06	1736.81	0	864439	1.10593e+06	0	702.721	0	362854	323010	0	0	478403	34656.2	6833.2	0	689963	585890	910956	919653	1.05287e+06	0	1.01703e+06	3138.44	58377.9	1.45021e+06	1.14308e+06	0
4_PC(14:0_22:4)+H | 4_PC(14:1_22:3)+H | 4_PC(16:0_20:4)+H | 4_PC(16:1_20:3)+H | 4_PC(18:0_18:4)+H | 4_PC(18:1_18:3)+H | 4_PC(18:2_18:2)+H | 4_PC(4:0_32:4)+H | 4_PC(4:1_32:3)+H | 4_PC(5:0_31:4)+H | 4_PC(5:1_31:3)+H | 4_PC(5:2_31:2)+H | 4_PC(6:0_30:4)+H | 4_PC(6:1_30:3)+H | 4_PC(6:2_30:2)+H | 4_PC(7:0_29:4)+H | 4_PC(7:1_29:3)+H | 4_PC(7:2_29:2)+H | 4_PC(7:3_29:1)+H | 4_PC(8:0_28:4)+H | 4_PC(8:1_28:…	547122	8.83334e+06	157354	157448	29220.6	129808	3.38224e+06	66500000	26208.9	4.50477e+06	0	31541.2	291807	4878.5	7.10739e+06	66300.5	2.17268e+06	25459.5	799803	16800000	5.11773e+06	436506	606258	985698	2.98354e+06	480413	454208	148652	34837.3	2.1457e+06	150000000	557823	1.53358e+06	2.01707e+06
4_PC(14:0_22:3)+Na | 4_PC(14:1_22:2)+Na | 4_PC(16:0_20:3)+Na | 4_PC(16:1_20:2)+Na | 4_PC(18:0_18:3)+Na | 4_PC(18:1_18:2)+Na | 4_PE(17:0_22:3)+Na | 4_PE(17:1_22:2)+Na | 4_PE(17:2_22:1)+Na | 4_PE(18:3_21:0)+Na | 4_PE(19:0_20:3)+Na_806.5666_7.37$Pos	0	392773	0	1.94801e+06	60151.8	528960	1.79873e+06	7.14516e+06	0	154180	0	70189.5	0	68785.9	193249	551347	3.56452e+06	198543	0	313947	69749.1	1.29373e+06	0	5.85835e+06	44915	3.06499e+06	3.18179e+06	1.63274e+06	671753	0	4.21956e+06	138023	66300.9	5.44141e+06
4_PC(14:0_22:3)+H | 4_PC(14:1_22:2)+H | 4_PC(16:0_20:3)+H | 4_PC(16:1_20:2)+H | 4_PC(18:0_18:3)+H | 4_PC(18:1_18:2)+H | 4_PC(4:0_32:3)+H | 4_PC(4:1_32:2)+H | 4_PC(5:0_31:3)+H | 4_PC(5:1_31:2)+H | 4_PC(5:2_31:1)+H | 4_PC(6:0_30:3)+H | 4_PC(6:1_30:2)+H | 4_PC(6:2_30:1)+H | 4_PC(7:0_29:3)+H | 4_PC(7:1_29:2)+H | 4_PC(7:2_29:1)+H | 4_PC(7:3_29:0)+H | 4_PC(8:0_28:3)+H | 4_PC(8:1_28:2)+H | 4_PC(8:2_28:1…	846.376	0	156679	55487.6	2.16127e+06	979883	1.03673e+06	3830.33	0	273515	1.62131e+06	2784.79	703.83	0	151722	2.65019e+06	1.8749e+06	0	224646	0	0	0	257511	2.94727e+06	286046	3.3446e+06	2.95625e+06	4454.74	2.3989e+06	707.836	14502.2	1.30435e+06	469001	24477.6
4_PC(14:0_22:4)+H | 4_PC(14:1_22:3)+H | 4_PC(16:0_20:4)+H | 4_PC(16:1_20:3)+H | 4_PC(18:0_18:4)+H | 4_PC(18:1_18:3)+H | 4_PC(18:2_18:2)+H | 4_PC(4:0_32:4)+H | 4_PC(4:1_32:3)+H | 4_PC(5:0_31:4)+H | 4_PC(5:1_31:3)+H | 4_PC(5:2_31:2)+H | 4_PC(6:0_30:4)+H | 4_PC(6:1_30:3)+H | 4_PC(6:2_30:2)+H | 4_PC(7:0_29:4)+H | 4_PC(7:1_29:3)+H | 4_PC(7:2_29:2)+H | 4_PC(7:3_29:1)+H | 4_PC(8:0_28:4)+H | 4_PC(8:1_28:…	1917.65	101194	4773.69	3.31648e+06	329511	2.3956e+06	31200000	260907	3947.75	741377	150771	76362.6	6594.19	14406.7	208563	2.13557e+06	16300000	9886.94	32648.8	139178	20489.9	257115	37403	24200000	773715	11300000	17400000	4.45871e+06	2.57057e+06	1565.19	1.21789e+06	3.00415e+06	748821	525868
4_PC(14:0_22:4)+H | 4_PC(14:1_22:3)+H | 4_PC(16:0_20:4)+H | 4_PC(16:1_20:3)+H | 4_PC(18:0_18:4)+H | 4_PC(18:1_18:3)+H | 4_PC(18:2_18:2)+H | 4_PC(10:0_24:1)+Na | 4_PC(12:0_22:1)+Na | 4_PC(14:0_20:1)+Na | 4_PC(14:1_20:0)+Na | 4_PC(15:1_19:0)+Na | 4_PC(16:0_18:1)+Na | 4_PC(16:1_18:0)+Na | 4_PC(17:0_17:1)+Na | 4_PE(17:0_22:4)+H | 4_PE(17:1_22:3)+H | 4_PE(17:2_22:2)+H | 4_PE(18:4_21:0)+H | 4_PE(19:0_2…	0	2385.69	0	283341	86349.2	435791	11700000	34974.1	0	219436	64985.4	6845.2	0	0	10746.6	106556	6.50344e+06	0	2168.16	17416.7	0	8669.39	1804.19	8.75199e+06	240969	4.86609e+06	6.43932e+06	762725	895472	0	362143	1.09665e+06	246568	2.95058e+06
4_PC(14:0_26:0)+H | 4_PC(15:0_25:0)+H | 4_PC(16:0_24:0)+H | 4_PC(17:0_23:0)+H | 4_PC(18:0_22:0)+H | 4_PC(19:0_21:0)+H | 4_PC(20:0_20:0)+H | 4_PC(4:0_36:0)+H | 4_PC(5:0_35:0)+H | 4_PC(6:0_34:0)+H | 4_PC(7:0_33:0)+H | 4_PC(8:0_32:0)+H | 4_PC(9:0_31:0)+H | 4_PC(10:0_30:0)+H | 4_PC(11:0_29:0)+H | 4_PC(12:0_28:0)+H | 4_PC(13:0_27:0)+H | 4_PC(14:0_26:0)+H | 4_PC(15:0_25:0)+H | 4_PC(16:0_24:0)+H | 4_PC(…	0	0	13867.1	0	463383	127260	700441	726.185	0	76440.6	658438	0	0	0	12882.9	986996	227716	0	27000.3	0	0	0	42043.7	1.0054e+06	99507.4	1.15802e+06	1.19131e+06	228267	1.50412e+06	616.618	603.805	498611	153750	0
4_PC(14:0_22:2)+Na | 4_PC(14:1_22:1)+Na | 4_PC(16:0_20:2)+Na | 4_PC(16:1_20:1)+Na | 4_PC(17:2_19:0)+Na | 4_PC(18:0_18:2)+Na | 4_PC(18:1_18:1)+Na | 4_PE(15:1_24:1)+Na | 4_PE(17:0_22:2)+Na | 4_PE(17:1_22:1)+Na | 4_PE(17:2_22:0)+Na | 4_PE(18:2_21:0)+Na | 4_PE(19:0_20:2)+Na_808.5810_8.03$Pos	0	125802	1807.56	48167	0	18461.9	4.19145e+06	75237	0	144304	0	0	0	0	232710	7690.15	420548	0	0	69285.9	0	0	0	1.31136e+06	111715	182001	296763	45380	52009	0	1.54227e+06	104407	75138.7	365112
4_PC(14:0_22:5)+H | 4_PC(14:1_22:4)+H | 4_PC(16:0_20:5)+H | 4_PC(16:1_20:4)+H | 4_PC(18:1_18:4)+H | 4_PC(18:2_18:3)+H | 4_PC(12:0_22:2)+Na | 4_PC(14:0_20:2)+Na | 4_PC(14:1_20:1)+Na | 4_PC(16:0_18:2)+Na | 4_PC(16:1_18:1)+Na | 4_PC(17:0_17:2)+Na | 4_PC(17:1_17:1)+Na | 4_PE(17:0_22:5)+H | 4_PE(17:1_22:4)+H | 4_PE(17:2_22:3)+H | 4_PE(19:0_20:5)+H | 4_PE(15:0_22:2)+Na | 4_PE(15:1_22:1)+Na | 4_PE(17:0_…	0	0	0	260886	1330.03	111000	2.64603e+06	27378.3	0	104414	944.309	0	0	0	42567.1	126571	2.30111e+06	0	2484.05	0	0	134153	3754.55	4.30645e+06	58111.6	1.15133e+06	1.97027e+06	221847	77248.6	0	189666	76116.7	24822	7.81268e+06
4_PC(14:0_22:5)+H | 4_PC(14:1_22:4)+H | 4_PC(16:0_20:5)+H | 4_PC(16:1_20:4)+H | 4_PC(18:1_18:4)+H | 4_PC(18:2_18:3)+H | 4_PC(4:0_32:5)+H | 4_PC(4:1_32:4)+H | 4_PC(5:0_31:5)+H | 4_PC(5:1_31:4)+H | 4_PC(5:2_31:3)+H | 4_PC(6:0_30:5)+H | 4_PC(6:1_30:4)+H | 4_PC(6:2_30:3)+H | 4_PC(7:0_29:5)+H | 4_PC(7:1_29:4)+H | 4_PC(7:2_29:3)+H | 4_PC(7:3_29:2)+H | 4_PC(8:0_28:5)+H | 4_PC(8:1_28:4)+H | 4_PC(8:2_28:3…	718.994	239049	0	596.164	0	0	1.32896e+06	749284	0	67549.5	0	0	1095.73	0	106793	0	56616.7	0	3715.35	142481	29339.6	1465.34	535.436	257667	37283.4	125684	148714	0	0	4033.09	1.44244e+06	1874.85	8457.79	84214.1
4_PC(14:0_22:5)+H | 4_PC(14:1_22:4)+H | 4_PC(16:0_20:5)+H | 4_PC(16:1_20:4)+H | 4_PC(18:1_18:4)+H | 4_PC(18:2_18:3)+H | 4_PC(4:0_32:5)+H | 4_PC(4:1_32:4)+H | 4_PC(5:0_31:5)+H | 4_PC(5:1_31:4)+H | 4_PC(5:2_31:3)+H | 4_PC(6:0_30:5)+H | 4_PC(6:1_30:4)+H | 4_PC(6:2_30:3)+H | 4_PC(7:0_29:5)+H | 4_PC(7:1_29:4)+H | 4_PC(7:2_29:3)+H | 4_PC(7:3_29:2)+H | 4_PC(8:0_28:5)+H | 4_PC(8:1_28:4)+H | 4_PC(8:2_28:3…	0	0	0	44126.3	0	44238.8	195545	33532.6	0	0	0	0	0	0	0	19298.2	701447	754.073	0	751.714	0	25440.9	0	618545	0	420279	322915	51647.8	16665	0	24457.9	0	0	1.04728e+06
4_PC(14:0_22:3)+Na | 4_PC(14:1_22:2)+Na | 4_PC(16:0_20:3)+Na | 4_PC(16:1_20:2)+Na | 4_PC(18:0_18:3)+Na | 4_PC(18:1_18:2)+Na | 4_PE(17:0_22:3)+Na | 4_PE(17:1_22:2)+Na | 4_PE(17:2_22:1)+Na | 4_PE(18:3_21:0)+Na | 4_PE(19:0_20:3)+Na_806.5663_7.61$Pos	0	0	0	11980.5	0	0	942016	6582.07	0	38604.7	0	0	0	0	0	19043.3	329341	0	0	0	0	8968.57	0	1.2448e+06	21460	544113	703023	2132.41	36210.7	0	137945	68498.1	46676.4	770573
4_PC(14:1_24:1)+H | 4_PC(16:0_22:2)+H | 4_PC(16:1_22:1)+H | 4_PC(17:2_21:0)+H | 4_PC(18:0_20:2)+H | 4_PC(18:1_20:1)+H | 4_PC(18:2_20:0)+H | 4_PC(4:0_34:2)+H | 4_PC(4:1_34:1)+H | 4_PC(5:0_33:2)+H | 4_PC(5:1_33:1)+H | 4_PC(5:2_33:0)+H | 4_PC(6:0_32:2)+H | 4_PC(6:1_32:1)+H | 4_PC(6:2_32:0)+H | 4_PC(7:0_31:2)+H | 4_PC(7:1_31:1)+H | 4_PC(7:2_31:0)+H | 4_PC(8:0_30:2)+H | 4_PC(8:1_30:1)+H | 4_PC(8:2_30:…	0	0	0	200955	2524.65	88839.6	1.53097e+06	0	0	94713.8	0	12609.6	0	23748.6	0	10548.2	971790	28926.6	0	0	0	126106	0	803732	41763.2	523681	288075	207411	174524	0	68515.3	130387	79479.2	1.49666e+06
4_PC(14:4_36:6)+H | 4_PC(14:5_36:5)+H | 4_PC(14:6_36:4)+H | 4_PC(15:4_35:6)+H | 4_PC(15:5_35:5)+H | 4_PC(15:6_35:4)+H | 4_PC(16:4_34:6)+H | 4_PC(16:5_34:5)+H | 4_PC(16:6_34:4)+H | 4_PC(17:4_33:6)+H | 4_PC(17:5_33:5)+H | 4_PC(17:6_33:4)+H | 4_PC(18:4_32:6)+H | 4_PC(18:5_32:5)+H | 4_PC(18:6_32:4)+H | 4_PC(19:4_31:6)+H | 4_PC(19:5_31:5)+H | 4_PC(19:6_31:4)+H | 4_PC(20:4_30:6)+H | 4_PC(20:5_30:5)+H |…	0	0	0	0	0	0	841264	0	0	0	0	0	0	0	0	0	0	0	0	0	0	0	0	0	930.983	1922.71	0	0	3562.66	4625.76	3.84682e+06	0	1100.74	0
4_PC(15:0_22:4)+H | 4_PC(15:1_22:3)+H | 4_PC(17:0_20:4)+H | 4_PC(17:1_20:3)+H | 4_PC(17:2_20:2)+H | 4_PC(18:4_19:0)+H | 4_PC(4:0_33:4)+H | 4_PC(4:1_33:3)+H | 4_PC(5:0_32:4)+H | 4_PC(5:1_32:3)+H | 4_PC(5:2_32:2)+H | 4_PC(6:0_31:4)+H | 4_PC(6:1_31:3)+H | 4_PC(6:2_31:2)+H | 4_PC(7:0_30:4)+H | 4_PC(7:1_30:3)+H | 4_PC(7:2_30:2)+H | 4_PC(7:3_30:1)+H | 4_PC(8:0_29:4)+H | 4_PC(8:1_29:3)+H | 4_PC(8:2_29:2…	0	6875.31	0	204239	1104.4	48832.2	143713	131898	0	11088	0	0	0	0	1949	23149.4	406400	2832.24	0	98480.5	1785.35	89880.4	0	354059	969.257	96706.7	98410.6	106701	33007.2	0	455880	2348.65	1726.73	1.05134e+06
4_PC(15:0_22:4)+H | 4_PC(15:1_22:3)+H | 4_PC(17:0_20:4)+H | 4_PC(17:1_20:3)+H | 4_PC(17:2_20:2)+H | 4_PC(18:4_19:0)+H | 4_PC(4:0_33:4)+H | 4_PC(4:1_33:3)+H | 4_PC(5:0_32:4)+H | 4_PC(5:1_32:3)+H | 4_PC(5:2_32:2)+H | 4_PC(6:0_31:4)+H | 4_PC(6:1_31:3)+H | 4_PC(6:2_31:2)+H | 4_PC(7:0_30:4)+H | 4_PC(7:1_30:3)+H | 4_PC(7:2_30:2)+H | 4_PC(7:3_30:1)+H | 4_PC(8:0_29:4)+H | 4_PC(8:1_29:3)+H | 4_PC(8:2_29:2…	0	4915.32	0	1382.37	0	1694.24	453943	431546	0	82356.4	919.291	900.718	0	0	60129.5	5634.61	73040.3	0	10805.9	4782.23	1785.35	0	16721.9	411531	65925.4	298013	426915	24490	21855.9	1385.94	56739.6	75314.2	53393.7	55072.7
4_PC(15:0_22:4)+H | 4_PC(15:1_22:3)+H | 4_PC(17:0_20:4)+H | 4_PC(17:1_20:3)+H | 4_PC(17:2_20:2)+H | 4_PC(18:4_19:0)+H | 4_PC(4:0_33:4)+H | 4_PC(4:1_33:3)+H | 4_PC(5:0_32:4)+H | 4_PC(5:1_32:3)+H | 4_PC(5:2_32:2)+H | 4_PC(6:0_31:4)+H | 4_PC(6:1_31:3)+H | 4_PC(6:2_31:2)+H | 4_PC(7:0_30:4)+H | 4_PC(7:1_30:3)+H | 4_PC(7:2_30:2)+H | 4_PC(7:3_30:1)+H | 4_PC(8:0_29:4)+H | 4_PC(8:1_29:3)+H | 4_PC(8:2_29:2…	0	0	0	31157.8	14667.1	715.878	101829	8000.36	69974.3	13716.3	4557.81	51291.7	1293.85	62358.5	0	0	1372.56	62206.8	0	3774.04	3399.4	68153.1	0	142886	0	116368	195911	0	19943.3	0	13322.6	6629.38	21382.4	12583.1
4_PC(15:0_22:6)+H | 4_PC(15:1_22:5)+H | 4_PC(17:1_20:5)+H | 4_PC(17:2_20:4)+H | 4_PC(4:0_33:6)+H | 4_PC(4:1_33:5)+H | 4_PC(5:0_32:6)+H | 4_PC(5:1_32:5)+H | 4_PC(5:2_32:4)+H | 4_PC(6:0_31:6)+H | 4_PC(6:1_31:5)+H | 4_PC(6:2_31:4)+H | 4_PC(7:0_30:6)+H | 4_PC(7:1_30:5)+H | 4_PC(7:2_30:4)+H | 4_PC(7:3_30:3)+H | 4_PC(8:0_29:6)+H | 4_PC(8:1_29:5)+H | 4_PC(8:2_29:4)+H | 4_PC(8:3_29:3)+H | 4_PC(9:0_28:6)+…	0	0	0	0	16545.2	0	315739	2467.31	0	8874.58	13846.8	0	0	0	4480.86	14519.1	33947.7	0	0	0	0	0	5088.36	410027	75012.4	502416	808735	3428.45	174462	0	0	102504	12960.6	1124.69
4_PC(15:4_36:6)+H | 4_PC(15:5_36:5)+H | 4_PC(15:6_36:4)+H | 4_PC(16:4_35:6)+H | 4_PC(16:5_35:5)+H | 4_PC(16:6_35:4)+H | 4_PC(17:4_34:6)+H | 4_PC(17:5_34:5)+H | 4_PC(17:6_34:4)+H | 4_PC(18:4_33:6)+H | 4_PC(18:5_33:5)+H | 4_PC(18:6_33:4)+H | 4_PC(19:4_32:6)+H | 4_PC(19:5_32:5)+H | 4_PC(19:6_32:4)+H | 4_PC(20:4_31:6)+H | 4_PC(20:5_31:5)+H | 4_PC(20:6_31:4)+H | 4_PC(21:4_30:6)+H | 4_PC(21:5_30:5)+H |…	0	0	0	0	0	0	476613	0	0	0	0	0	0	0	0	0	0	0	0	0	0	0	765.864	0	0	0	0	0	0	0	1.98282e+06	0	0	0
4_PC(16:0_22:3)+H | 4_PC(16:1_22:2)+H | 4_PC(18:0_20:3)+H | 4_PC(18:1_20:2)+H | 4_PC(18:2_20:1)+H | 4_PC(18:3_20:0)+H | 4_PC(4:0_34:3)+H | 4_PC(4:1_34:2)+H | 4_PC(5:0_33:3)+H | 4_PC(5:1_33:2)+H | 4_PC(5:2_33:1)+H | 4_PC(6:0_32:3)+H | 4_PC(6:1_32:2)+H | 4_PC(6:2_32:1)+H | 4_PC(7:0_31:3)+H | 4_PC(7:1_31:2)+H | 4_PC(7:2_31:1)+H | 4_PC(7:3_31:0)+H | 4_PC(8:0_30:3)+H | 4_PC(8:1_30:2)+H | 4_PC(8:2_30:1…	0	421106	20717.9	2.1378e+06	192545	1.46042e+06	19700000	880978	1691.37	2.91023e+06	61406.3	82393.6	6172.97	74031.6	994802	592555	11200000	137588	367173	341968	51781.5	882648	253351	8.63853e+06	1.08612e+06	6.37966e+06	8.42555e+06	2.62916e+06	978509	32811.5	6.51038e+06	1.92287e+06	2.09814e+06	9.75997e+06
4_PC(16:0_22:5)+H | 4_PC(16:1_22:4)+H | 4_PC(18:0_20:5)+H | 4_PC(18:1_20:4)+H | 4_PC(18:2_20:3)+H | 4_PC(18:3_20:2)+H | 4_PC(18:4_20:1)+H | 4_PC(4:0_34:5)+H | 4_PC(4:1_34:4)+H | 4_PC(5:0_33:5)+H | 4_PC(5:1_33:4)+H | 4_PC(5:2_33:3)+H | 4_PC(6:0_32:5)+H | 4_PC(6:1_32:4)+H | 4_PC(6:2_32:3)+H | 4_PC(7:0_31:5)+H | 4_PC(7:1_31:4)+H | 4_PC(7:2_31:3)+H | 4_PC(7:3_31:2)+H | 4_PC(8:0_30:5)+H | 4_PC(8:1_30:…	0	818609	0	0	0	25185.4	9.22656e+06	9.05249e+06	0	790331	0	0	0	0	972646	201707	919424	0	141674	1.23991e+06	204440	2963.86	64189.8	4.13829e+06	648902	1.72975e+06	3.24578e+06	189545	367812	0	26000000	499086	518289	294415
4_PC(16:0_22:4)+H | 4_PC(16:1_22:3)+H | 4_PC(18:0_20:4)+H | 4_PC(18:1_20:3)+H | 4_PC(18:2_20:2)+H | 4_PC(18:3_20:1)+H | 4_PC(18:4_20:0)+H | 4_PC(4:0_34:4)+H | 4_PC(4:1_34:3)+H | 4_PC(5:0_33:4)+H | 4_PC(5:1_33:3)+H | 4_PC(5:2_33:2)+H | 4_PC(6:0_32:4)+H | 4_PC(6:1_32:3)+H | 4_PC(6:2_32:2)+H | 4_PC(7:0_31:4)+H | 4_PC(7:1_31:3)+H | 4_PC(7:2_31:2)+H | 4_PC(7:3_31:1)+H | 4_PC(8:0_30:4)+H | 4_PC(8:1_30:…	1661.73	24790	4149.77	932016	251044	1.19232e+06	26200000	99862.4	4081.93	553525	147480	53474.2	0	51203.2	127158	1.39342e+06	14000000	120194	11477.8	53902.9	0	484475	12796.7	24400000	453968	12000000	20300000	2.20544e+06	2.65014e+06	0	573563	2.08624e+06	639141	3.69122e+06
4_PC(16:0_22:4)+H | 4_PC(16:1_22:3)+H | 4_PC(18:0_20:4)+H | 4_PC(18:1_20:3)+H | 4_PC(18:2_20:2)+H | 4_PC(18:3_20:1)+H | 4_PC(18:4_20:0)+H | 4_PC(4:0_34:4)+H | 4_PC(4:1_34:3)+H | 4_PC(5:0_33:4)+H | 4_PC(5:1_33:3)+H | 4_PC(5:2_33:2)+H | 4_PC(6:0_32:4)+H | 4_PC(6:1_32:3)+H | 4_PC(6:2_32:2)+H | 4_PC(7:0_31:4)+H | 4_PC(7:1_31:3)+H | 4_PC(7:2_31:2)+H | 4_PC(7:3_31:1)+H | 4_PC(8:0_30:4)+H | 4_PC(8:1_30:…	532549	8.65569e+06	140178	386440	56001.8	316062	3.67477e+06	70800000	63207.7	739543	71858	75145.8	459455	83364.9	5.36105e+06	144315	2.49345e+06	106285	1.00126e+06	18000000	5.73444e+06	341775	667829	2.06056e+06	363731	909226	1.55688e+06	190926	397759	2.93115e+06	125000000	460479	472001	3.06988e+06
4_PC(16:0_22:5)+H | 4_PC(16:1_22:4)+H | 4_PC(18:0_20:5)+H | 4_PC(18:1_20:4)+H | 4_PC(18:2_20:3)+H | 4_PC(18:3_20:2)+H | 4_PC(18:4_20:1)+H | 4_PC(4:0_34:5)+H | 4_PC(4:1_34:4)+H | 4_PC(5:0_33:5)+H | 4_PC(5:1_33:4)+H | 4_PC(5:2_33:3)+H | 4_PC(6:0_32:5)+H | 4_PC(6:1_32:4)+H | 4_PC(6:2_32:3)+H | 4_PC(7:0_31:5)+H | 4_PC(7:1_31:4)+H | 4_PC(7:2_31:3)+H | 4_PC(7:3_31:2)+H | 4_PC(8:0_30:5)+H | 4_PC(8:1_30:…	0	3920.65	0	1.43227e+06	0	384225	3.64582e+06	7566.73	0	436080	0	0	0	0	0	22468.5	3.1393e+06	10859.6	0	0	0	320657	0	2.07284e+06	220321	943778	1.4685e+06	994527	141875	0	333370	19799.5	46791.9	7.96965e+06
4_PC(16:0_22:6)+H | 4_PC(16:1_22:5)+H | 4_PC(18:1_20:5)+H | 4_PC(18:2_20:4)+H | 4_PC(18:3_20:3)+H | 4_PC(18:4_20:2)+H | 4_PC(4:0_34:6)+H | 4_PC(4:1_34:5)+H | 4_PC(5:0_33:6)+H | 4_PC(5:1_33:5)+H | 4_PC(5:2_33:4)+H | 4_PC(6:0_32:6)+H | 4_PC(6:1_32:5)+H | 4_PC(6:2_32:4)+H | 4_PC(7:0_31:6)+H | 4_PC(7:1_31:5)+H | 4_PC(7:2_31:4)+H | 4_PC(7:3_31:3)+H | 4_PC(8:0_30:6)+H | 4_PC(8:1_30:5)+H | 4_PC(8:2_30:4…	110817	2.16794e+06	6472.72	45958.1	1473.18	35549.4	887310	9.83326e+06	0	1.08625e+06	0	0	32626.1	0	2.34383e+06	17765.3	539242	0	189053	3.47444e+06	1.14791e+06	12018.3	65282	478007	751156	141399	358018	45810.8	6514.68	711253	26100000	79484.4	357812	422024
4_PC(16:0_22:6)+H | 4_PC(16:1_22:5)+H | 4_PC(18:1_20:5)+H | 4_PC(18:2_20:4)+H | 4_PC(18:3_20:3)+H | 4_PC(18:4_20:2)+H | 4_PC(14:0_22:3)+Na | 4_PC(14:1_22:2)+Na | 4_PC(16:0_20:3)+Na | 4_PC(16:1_20:2)+Na | 4_PC(18:0_18:3)+Na | 4_PC(18:1_18:2)+Na | 4_PE(19:0_22:6)+H | 4_PE(17:0_22:3)+Na | 4_PE(17:1_22:2)+Na | 4_PE(17:2_22:1)+Na | 4_PE(18:3_21:0)+Na | 4_PE(19:0_20:3)+Na_806.5671_7.23$Pos	0	50199.2	0	38084.6	54393.9	116646	5.33692e+06	3.33533e+06	0	103261	4881.3	0	0	0	26254.4	530845	2.06709e+06	589.102	0	62178	0	80263	0	5.39379e+06	139109	3.02725e+06	3.16576e+06	607687	670463	0	2.26852e+06	703580	138098	309493
4_PC(16:0_22:3)+H | 4_PC(16:1_22:2)+H | 4_PC(18:0_20:3)+H | 4_PC(18:1_20:2)+H | 4_PC(18:2_20:1)+H | 4_PC(18:3_20:0)+H | 4_PC(4:0_34:3)+H | 4_PC(4:1_34:2)+H | 4_PC(5:0_33:3)+H | 4_PC(5:1_33:2)+H | 4_PC(5:2_33:1)+H | 4_PC(6:0_32:3)+H | 4_PC(6:1_32:2)+H | 4_PC(6:2_32:1)+H | 4_PC(7:0_31:3)+H | 4_PC(7:1_31:2)+H | 4_PC(7:2_31:1)+H | 4_PC(7:3_31:0)+H | 4_PC(8:0_30:3)+H | 4_PC(8:1_30:2)+H | 4_PC(8:2_30:1…	0	14511.1	0	1.83171e+06	145877	1.15774e+06	660230	0	1277.62	148457	0	209466	0	173138	11902.9	249631	8.75294e+06	298312	1285.4	2304	0	2.66309e+06	4315.2	3.87309e+06	66377.6	1.12659e+06	805560	2.11257e+06	234254	0	44601.2	44294.4	39287.8	20800000
4_PC(16:1_22:6)+H | 4_PC(18:2_20:5)+H | 4_PC(18:3_20:4)+H | 4_PC(18:4_20:3)+H | 4_PC(14:0_22:4)+Na | 4_PC(14:1_22:3)+Na | 4_PC(16:0_20:4)+Na | 4_PC(16:1_20:3)+Na | 4_PC(18:0_18:4)+Na | 4_PC(18:1_18:3)+Na | 4_PC(18:2_18:2)+Na | 4_PE(17:0_22:4)+Na | 4_PE(17:1_22:3)+Na | 4_PE(17:2_22:2)+Na | 4_PE(18:4_21:0)+Na | 4_PE(19:0_20:4)+Na_804.5514_7.33$Pos	89359.4	124977	15315.4	0	0	0	2.19936e+06	123821	0	166684	587.469	0	72510	0	183819	16877.9	12706.6	0	15300.7	138424	84023.4	6137.39	10155.3	426411	121358	270106	476071	0	39554.9	0	1.75824e+06	103917	76689.2	42170.6
4_PC(18:0_22:6)+H | 4_PC(18:1_22:5)+H | 4_PC(18:2_22:4)+H | 4_PC(18:3_22:3)+H | 4_PC(18:4_22:2)+H | 4_PC(20:1_20:5)+H | 4_PC(20:2_20:4)+H | 4_PC(20:3_20:3)+H | 4_PC(4:0_36:6)+H | 4_PC(4:1_36:5)+H | 4_PC(5:0_35:6)+H | 4_PC(5:1_35:5)+H | 4_PC(5:2_35:4)+H | 4_PC(6:0_34:6)+H | 4_PC(6:1_34:5)+H | 4_PC(6:2_34:4)+H | 4_PC(7:0_33:6)+H | 4_PC(7:1_33:5)+H | 4_PC(7:2_33:4)+H | 4_PC(7:3_33:3)+H | 4_PC(8:0_32…	76001.6	1.48332e+06	11041.3	104581	0	42156.8	4.37456e+06	1.4756e+06	0	1.20581e+06	10643	0	7420.21	0	969915	96194.5	171110	0	148658	2.04565e+06	612602	78430.7	46049.8	276470	635100	2.18017e+06	2.18168e+06	66032.2	416143	327885	17000000	911730	744002	785946
4_PC(18:0_22:5)+H | 4_PC(18:1_22:4)+H | 4_PC(18:2_22:3)+H | 4_PC(18:3_22:2)+H | 4_PC(18:4_22:1)+H | 4_PC(20:0_20:5)+H | 4_PC(20:1_20:4)+H | 4_PC(20:2_20:3)+H | 4_PC(4:0_36:5)+H | 4_PC(4:1_36:4)+H | 4_PC(5:0_35:5)+H | 4_PC(5:1_35:4)+H | 4_PC(5:2_35:3)+H | 4_PC(6:0_34:5)+H | 4_PC(6:1_34:4)+H | 4_PC(6:2_34:3)+H | 4_PC(7:0_33:5)+H | 4_PC(7:1_33:4)+H | 4_PC(7:2_33:3)+H | 4_PC(7:3_33:2)+H | 4_PC(8:0_32…	51569.2	967852	20042.2	56253.4	4479.07	52923	2.54728e+06	6.20402e+06	5872	273080	1724.89	0	24514.2	0	482990	51592.1	870910	0	114598	1.55046e+06	453759	12479.5	105394	1.53757e+06	143253	678098	848469	174541	96408.4	177365	12600000	226152	224532	710907
4_PC(18:0_22:6)+H | 4_PC(18:1_22:5)+H | 4_PC(18:2_22:4)+H | 4_PC(18:3_22:3)+H | 4_PC(18:4_22:2)+H | 4_PC(20:1_20:5)+H | 4_PC(20:2_20:4)+H | 4_PC(20:3_20:3)+H | 4_PC(4:0_36:6)+H | 4_PC(4:1_36:5)+H | 4_PC(5:0_35:6)+H | 4_PC(5:1_35:5)+H | 4_PC(5:2_35:4)+H | 4_PC(6:0_34:6)+H | 4_PC(6:1_34:5)+H | 4_PC(6:2_34:4)+H | 4_PC(7:0_33:6)+H | 4_PC(7:1_33:5)+H | 4_PC(7:2_33:4)+H | 4_PC(7:3_33:3)+H | 4_PC(8:0_32…	0	0	0	116120	26134.9	55933.5	2.34734e+06	149646	0	43166.7	6960.92	0	0	0	20502.1	189172	762736	2581.6	0	0	0	50107.2	0	2.66858e+06	39440.6	2.27757e+06	2.1414e+06	129284	540608	0	243575	434144	128785	308175
4_PC(18:0_22:4)+H | 4_PC(18:1_22:3)+H | 4_PC(18:2_22:2)+H | 4_PC(18:3_22:1)+H | 4_PC(18:4_22:0)+H | 4_PC(20:0_20:4)+H | 4_PC(20:1_20:3)+H | 4_PC(20:2_20:2)+H | 4_PC(4:0_36:4)+H | 4_PC(4:1_36:3)+H | 4_PC(5:0_35:4)+H | 4_PC(5:1_35:3)+H | 4_PC(5:2_35:2)+H | 4_PC(6:0_34:4)+H | 4_PC(6:1_34:3)+H | 4_PC(6:2_34:2)+H | 4_PC(7:0_33:4)+H | 4_PC(7:1_33:3)+H | 4_PC(7:2_33:2)+H | 4_PC(7:3_33:1)+H | 4_PC(8:0_32…	0	28203	0	0	0	0	1.55669e+06	168252	0	385931	4268.08	0	0	1121.12	110641	11397.3	23445.4	0	53018.3	39760.4	2912.67	946.384	28389.8	372916	141240	286566	583185	0	61746.9	632.311	525531	233073	227965	23405.1
4_PC(18:0_22:6)+H | 4_PC(18:1_22:5)+H | 4_PC(18:2_22:4)+H | 4_PC(18:3_22:3)+H | 4_PC(18:4_22:2)+H | 4_PC(20:1_20:5)+H | 4_PC(20:2_20:4)+H | 4_PC(20:3_20:3)+H | 4_PC(4:0_36:6)+H | 4_PC(4:1_36:5)+H | 4_PC(5:0_35:6)+H | 4_PC(5:1_35:5)+H | 4_PC(5:2_35:4)+H | 4_PC(6:0_34:6)+H | 4_PC(6:1_34:5)+H | 4_PC(6:2_34:4)+H | 4_PC(7:0_33:6)+H | 4_PC(7:1_33:5)+H | 4_PC(7:2_33:4)+H | 4_PC(7:3_33:3)+H | 4_PC(8:0_32…	0	95051.2	0	597.711	0	0	508572	1.16961e+06	0	78463.6	0	0	36389.8	0	38398	0	13413.4	0	780.083	190527	57649.3	0	0	73684	16036	32296.2	73902.5	1811.4	780.485	16938	4.24575e+06	14597.3	32047.3	5158.14
4_PC(18:0_22:5)+H | 4_PC(18:1_22:4)+H | 4_PC(18:2_22:3)+H | 4_PC(18:3_22:2)+H | 4_PC(18:4_22:1)+H | 4_PC(20:0_20:5)+H | 4_PC(20:1_20:4)+H | 4_PC(20:2_20:3)+H | 4_PC(4:0_36:5)+H | 4_PC(4:1_36:4)+H | 4_PC(5:0_35:5)+H | 4_PC(5:1_35:4)+H | 4_PC(5:2_35:3)+H | 4_PC(6:0_34:5)+H | 4_PC(6:1_34:4)+H | 4_PC(6:2_34:3)+H | 4_PC(7:0_33:5)+H | 4_PC(7:1_33:4)+H | 4_PC(7:2_33:3)+H | 4_PC(7:3_33:2)+H | 4_PC(8:0_32…	0	0	0	201403	3506.6	12722.2	1.25671e+06	42497	0	4684.65	13529.3	9596.49	0	16918.8	1761.7	147554	111223	18315.2	0	4605.14	0	203971	2003.91	2.01585e+06	7146.57	1.09645e+06	1.78745e+06	19704.3	219983	0	12781.5	92330.7	6584.43	1.58307e+06
4_PC(18:0_22:6)+H | 4_PC(18:1_22:5)+H | 4_PC(18:2_22:4)+H | 4_PC(18:3_22:3)+H | 4_PC(18:4_22:2)+H | 4_PC(20:1_20:5)+H | 4_PC(20:2_20:4)+H | 4_PC(20:3_20:3)+H | 4_PC(4:0_36:6)+H | 4_PC(4:1_36:5)+H | 4_PC(5:0_35:6)+H | 4_PC(5:1_35:5)+H | 4_PC(5:2_35:4)+H | 4_PC(6:0_34:6)+H | 4_PC(6:1_34:5)+H | 4_PC(6:2_34:4)+H | 4_PC(7:0_33:6)+H | 4_PC(7:1_33:5)+H | 4_PC(7:2_33:4)+H | 4_PC(7:3_33:3)+H | 4_PC(8:0_32…	0	1443.65	0	0	0	0	531295	13070.4	0	20428.1	0	0	0	9937.79	898.485	0	0	0	0	1939.9	0	0	0	212767	1849.23	146304	197232	0	2491.11	0	61361.9	13288.2	16299.4	4698.2
4_PC(18:1_22:6)+H | 4_PC(18:2_22:5)+H | 4_PC(18:3_22:4)+H | 4_PC(18:4_22:3)+H | 4_PC(20:2_20:5)+H | 4_PC(20:3_20:4)+H | 4_PC(4:1_36:6)+H | 4_PC(5:1_35:6)+H | 4_PC(5:2_35:5)+H | 4_PC(6:1_34:6)+H | 4_PC(6:2_34:5)+H | 4_PC(7:1_33:6)+H | 4_PC(7:2_33:5)+H | 4_PC(7:3_33:4)+H | 4_PC(8:1_32:6)+H | 4_PC(8:2_32:5)+H | 4_PC(8:3_32:4)+H | 4_PC(9:1_31:6)+H | 4_PC(9:2_31:5)+H | 4_PC(9:3_31:4)+H | 4_PC(9:4_31:3…	0	11768	0	207154	6816.23	86170.5	136896	444118	0	0	0	5456.5	0	5820.02	0	16698.6	434503	34401.8	0	15100.9	0	101247	0	421845	0	248234	219121	179582	92293.9	0	474254	5908.03	713.441	835983
4_PC(18:2_22:6)+H | 4_PC(18:3_22:5)+H | 4_PC(18:4_22:4)+H | 4_PC(20:3_20:5)+H | 4_PC(20:4_20:4)+H | 4_PC(5:2_35:6)+H | 4_PC(6:2_34:6)+H | 4_PC(7:2_33:6)+H | 4_PC(7:3_33:5)+H | 4_PC(8:2_32:6)+H | 4_PC(8:3_32:5)+H | 4_PC(9:2_31:6)+H | 4_PC(9:3_31:5)+H | 4_PC(9:4_31:4)+H | 4_PC(10:2_30:6)+H | 4_PC(10:3_30:5)+H | 4_PC(10:4_30:4)+H | 4_PC(11:2_29:6)+H | 4_PC(11:3_29:5)+H | 4_PC(11:4_29:4)+H | 4_PC(11:…	766.016	85413	0	1386.25	0	923.451	544283	656847	0	86488.1	0	0	0	0	46683.7	889.18	83364.8	0	0	112900	29046.9	0	0	222814	48747.2	62448.4	100155	19521.1	6256.75	0	1.2072e+06	17307.2	24015.2	38399.9
4_PC(18:2_22:6)+H | 4_PC(18:3_22:5)+H | 4_PC(18:4_22:4)+H | 4_PC(20:3_20:5)+H | 4_PC(20:4_20:4)+H | 4_PC(5:2_35:6)+H | 4_PC(6:2_34:6)+H | 4_PC(7:2_33:6)+H | 4_PC(7:3_33:5)+H | 4_PC(8:2_32:6)+H | 4_PC(8:3_32:5)+H | 4_PC(9:2_31:6)+H | 4_PC(9:3_31:5)+H | 4_PC(9:4_31:4)+H | 4_PC(10:2_30:6)+H | 4_PC(10:3_30:5)+H | 4_PC(10:4_30:4)+H | 4_PC(11:2_29:6)+H | 4_PC(11:3_29:5)+H | 4_PC(11:4_29:4)+H | 4_PC(11:…	0	0	0	0	0	0	1.41581e+06	0	0	18752.1	0	0	0	0	0	0	5766.68	0	0	0	0	0	0	116984	6198.86	52741.2	85386.7	0	0	0	31308.9	591.811	0	0
4_PC(8:0_19:0)+H | 4_PC(10:0_17:0)+H | 4_PC(12:0_15:0)+H | 4_PC(13:0_14:0)+H | 4_PC(4:0_23:0)+H | 4_PC(5:0_22:0)+H | 4_PC(6:0_21:0)+H | 4_PC(7:0_20:0)+H | 4_PC(8:0_19:0)+H | 4_PC(9:0_18:0)+H | 4_PC(10:0_17:0)+H | 4_PC(11:0_16:0)+H | 4_PC(12:0_15:0)+H | 4_PC(13:0_14:0)+H | 4_PE(8:0_22:0)+H | 4_PE(10:0_20:0)+H | 4_PE(12:0_18:0)+H | 4_PE(13:0_17:0)+H | 4_PE(14:0_16:0)+H | 4_PE(15:0_15:0)+H_664.4905_…	56091	84922.4	367956	28400000	29200000	30900000	12300000	29393.6	26600000	1.42743e+06	21900000	27500000	21158.8	4.46103e+06	368162	30900000	31500000	16800000	674286	72330.6	38065.6	21700000	867568	31000000	2.91361e+06	32500000	30000000	47610.5	27500000	978.301	141549	17500000	6.57358e+06	26600000
4_PC(8:0_19:0)+Na | 4_PC(10:0_17:0)+Na | 4_PC(12:0_15:0)+Na | 4_PC(13:0_14:0)+Na | 4_PE(8:0_22:0)+Na | 4_PE(10:0_20:0)+Na | 4_PE(12:0_18:0)+Na | 4_PE(13:0_17:0)+Na | 4_PE(14:0_16:0)+Na | 4_PE(15:0_15:0)+Na_686.4729_7.46$Pos	0	1065.04	3718.96	0	816042	90406.8	421446	921.958	0	32273.2	926781	0	0	0	3532.57	1.40936e+06	436567	0	16657.7	1228.97	781.787	0	18180.3	1.40758e+06	52036.8	1.58527e+06	1.49298e+06	0	1.35816e+06	0	2342.56	594687	128660	0
4_PC(8:0_23:0)+H | 4_PC(10:0_21:0)+H | 4_PC(12:0_19:0)+H | 4_PC(13:0_18:0)+H | 4_PC(14:0_17:0)+H | 4_PC(15:0_16:0)+H | 4_PC(4:0_27:0)+H | 4_PC(5:0_26:0)+H | 4_PC(6:0_25:0)+H | 4_PC(7:0_24:0)+H | 4_PC(8:0_23:0)+H | 4_PC(9:0_22:0)+H | 4_PC(10:0_21:0)+H | 4_PC(11:0_20:0)+H | 4_PC(12:0_19:0)+H | 4_PC(13:0_18:0)+H | 4_PC(14:0_17:0)+H | 4_PC(15:0_16:0)+H | 4_PE(8:0_26:0)+H | 4_PE(10:0_24:0)+H | 4_PE(12…	3.14593e+06	7.94053e+06	130000000	215000000	204000000	205000000	328000000	917912	223000000	247000000	233000000	245000000	932307	215000000	134000000	241000000	209000000	209000000	179000000	5.82687e+06	1.47618e+06	218000000	203000000	211000000	216000000	235000000	253000000	296000000	311000000	1.31682e+06	14500000	295000000	271000000	205000000
4_PC(8:0_26:0)+H | 4_PC(10:0_24:0)+H | 4_PC(12:0_22:0)+H | 4_PC(13:0_21:0)+H | 4_PC(14:0_20:0)+H | 4_PC(15:0_19:0)+H | 4_PC(16:0_18:0)+H | 4_PC(17:0_17:0)+H | 4_PC(4:0_30:0)+H | 4_PC(5:0_29:0)+H | 4_PC(6:0_28:0)+H | 4_PC(7:0_27:0)+H | 4_PC(8:0_26:0)+H | 4_PC(9:0_25:0)+H | 4_PC(10:0_24:0)+H | 4_PC(11:0_23:0)+H | 4_PC(12:0_22:0)+H | 4_PC(13:0_21:0)+H | 4_PC(14:0_20:0)+H | 4_PC(15:0_19:0)+H | 4_PC(1…	674054	959755	4.05445e+06	54600000	58000000	56900000	26300000	353661	53900000	9.62598e+06	46600000	54500000	402810	48600000	4.03433e+06	60000000	59800000	54400000	6.4023e+06	756149	430928	45400000	7.49654e+06	56800000	11500000	66400000	58500000	523262	55300000	0	1.39663e+06	45100000	19900000	44200000
4_PC(8:0_23:0)+Na | 4_PC(10:0_21:0)+Na | 4_PC(12:0_19:0)+Na | 4_PC(13:0_18:0)+Na | 4_PC(14:0_17:0)+Na | 4_PC(15:0_16:0)+Na | 4_PE(8:0_26:0)+Na | 4_PE(10:0_24:0)+Na | 4_PE(12:0_22:0)+Na | 4_PE(13:0_21:0)+Na | 4_PE(14:0_20:0)+Na | 4_PE(15:0_19:0)+Na | 4_PE(16:0_18:0)+Na | 4_PE(17:0_17:0)+Na_742.5350_8.65$Pos	198347	506095	5.35816e+06	0	3.85256e+06	1.03115e+06	11400000	35866.6	0	9.55798e+06	9.29376e+06	0	40161.8	0	5.48352e+06	8.52226e+06	1.68488e+06	0	6.89174e+06	376391	86022	0	7.83607e+06	8467558	9.14272e+06	9.19369e+06	9.71075e+06	1.82571e+06	10700000	70009.3	813569	10800000	10300000	0
4_PC(8:0_25:0)+H | 4_PC(10:0_23:0)+H | 4_PC(12:0_21:0)+H | 4_PC(13:0_20:0)+H | 4_PC(14:0_19:0)+H | 4_PC(15:0_18:0)+H | 4_PC(16:0_17:0)+H | 4_PC(4:0_29:0)+H | 4_PC(5:0_28:0)+H | 4_PC(6:0_27:0)+H | 4_PC(7:0_26:0)+H | 4_PC(8:0_25:0)+H | 4_PC(9:0_24:0)+H | 4_PC(10:0_23:0)+H | 4_PC(11:0_22:0)+H | 4_PC(12:0_21:0)+H | 4_PC(13:0_20:0)+H | 4_PC(14:0_19:0)+H | 4_PC(15:0_18:0)+H | 4_PC(16:0_17:0)+H | 4_PE(1…	0	0	4744.8	0	623173	114421	1.4764e+06	0	0	66268.4	1.20779e+06	0	0	0	1017.36	1.77496e+06	258549	0	9218.72	685.948	0	0	25397.8	1.68173e+06	99126.8	1.9809e+06	2.08804e+06	213999	2.45251e+06	0	0	1.00426e+06	219707	0
4_PC(8:0_24:0)+Na | 4_PC(10:0_22:0)+Na | 4_PC(12:0_20:0)+Na | 4_PC(13:0_19:0)+Na | 4_PC(14:0_18:0)+Na | 4_PC(15:0_17:0)+Na | 4_PC(16:0_16:0)+Na | 4_PE(10:0_25:0)+Na | 4_PE(12:0_23:0)+Na | 4_PE(13:0_22:0)+Na | 4_PE(14:0_21:0)+Na | 4_PE(15:0_20:0)+Na | 4_PE(16:0_19:0)+Na | 4_PE(17:0_18:0)+Na_756.5493_7.39$Pos	332262	305429	274723	101631	0	103250	377169	278618	0	211553	0	767.196	315042	1867.48	359338	0	654533	7336.83	306946	263258	279799	183312	264172	114084	126796	40861.6	17751.2	34000.8	804.64	0	304308	5314.33	152287	721907
4_PC(8:0_24:0)+Na | 4_PC(10:0_22:0)+Na | 4_PC(12:0_20:0)+Na | 4_PC(13:0_19:0)+Na | 4_PC(14:0_18:0)+Na | 4_PC(15:0_17:0)+Na | 4_PC(16:0_16:0)+Na | 4_PE(10:0_25:0)+Na | 4_PE(12:0_23:0)+Na | 4_PE(13:0_22:0)+Na | 4_PE(14:0_21:0)+Na | 4_PE(15:0_20:0)+Na | 4_PE(16:0_19:0)+Na | 4_PE(17:0_18:0)+Na_756.5510_7.87$Pos	0	16179.5	3193.96	17015.3	0	0	4.2456e+06	0	89687.9	486955	6126.84	45104.2	0	288726	29333.3	9392.48	46852.9	257599	22328.3	32311.6	0	142962	9898.06	1.05666e+06	134546	568349	997465	3899.35	133512	0	201338	271750	197037	13194
4_PC(8:0_25:0)+H | 4_PC(10:0_23:0)+H | 4_PC(12:0_21:0)+H | 4_PC(13:0_20:0)+H | 4_PC(14:0_19:0)+H | 4_PC(15:0_18:0)+H | 4_PC(16:0_17:0)+H | 4_PC(4:0_29:0)+H | 4_PC(5:0_28:0)+H | 4_PC(6:0_27:0)+H | 4_PC(7:0_26:0)+H | 4_PC(8:0_25:0)+H | 4_PC(9:0_24:0)+H | 4_PC(10:0_23:0)+H | 4_PC(11:0_22:0)+H | 4_PC(12:0_21:0)+H | 4_PC(13:0_20:0)+H | 4_PC(14:0_19:0)+H | 4_PC(15:0_18:0)+H | 4_PC(16:0_17:0)+H | 4_PE(1…	17429.6	9094.51	0	266116	4112.67	103303	1.71319e+06	30862.2	0	297033	7032.81	2284.02	13651.2	0	86947	9103.53	640111	2934.91	73025.5	19772	14386.4	67064.1	28675.3	940995	172178	640296	720671	40918.8	98649.7	0	158005	262257	190348	1.30875e+06
4_PC(8:0_25:0)+H | 4_PC(10:0_23:0)+H | 4_PC(12:0_21:0)+H | 4_PC(13:0_20:0)+H | 4_PC(14:0_19:0)+H | 4_PC(15:0_18:0)+H | 4_PC(16:0_17:0)+H | 4_PC(4:0_29:0)+H | 4_PC(5:0_28:0)+H | 4_PC(6:0_27:0)+H | 4_PC(7:0_26:0)+H | 4_PC(8:0_25:0)+H | 4_PC(9:0_24:0)+H | 4_PC(10:0_23:0)+H | 4_PC(11:0_22:0)+H | 4_PC(12:0_21:0)+H | 4_PC(13:0_20:0)+H | 4_PC(14:0_19:0)+H | 4_PC(15:0_18:0)+H | 4_PC(16:0_17:0)+H | 4_PE(1…	1352.46	28864.4	911.441	0	0	2440.1	1.69975e+06	2120.6	0	326571	7032.81	0	0	0	136493	0	59290.2	0	76522.9	33084.5	3600.71	0	28675.3	359449	197424	340595	415922	11353.4	32107	891.673	646991	269954	154405	3907.08
4_PC(8:0_25:0)+H | 4_PC(10:0_23:0)+H | 4_PC(12:0_21:0)+H | 4_PC(13:0_20:0)+H | 4_PC(14:0_19:0)+H | 4_PC(15:0_18:0)+H | 4_PC(16:0_17:0)+H | 4_PC(4:0_29:0)+H | 4_PC(5:0_28:0)+H | 4_PC(6:0_27:0)+H | 4_PC(7:0_26:0)+H | 4_PC(8:0_25:0)+H | 4_PC(9:0_24:0)+H | 4_PC(10:0_23:0)+H | 4_PC(11:0_22:0)+H | 4_PC(12:0_21:0)+H | 4_PC(13:0_20:0)+H | 4_PC(14:0_19:0)+H | 4_PC(15:0_18:0)+H | 4_PC(16:0_17:0)+H | 4_PE(1…	19665.7	17216.4	959.335	333693	4112.67	102004	0	21637.2	0	0	0	6622.41	13651.2	0	3434.63	9103.53	540868	46823.5	0	22314.3	14386.4	161206	0	476683	0	168978	132409	160518	83708.2	0	19077.6	3027.66	0	1.64924e+06
4_PC(8:0_23:0)+Na | 4_PC(10:0_21:0)+Na | 4_PC(12:0_19:0)+Na | 4_PC(13:0_18:0)+Na | 4_PC(14:0_17:0)+Na | 4_PC(15:0_16:0)+Na | 4_PE(8:0_26:0)+Na | 4_PE(10:0_24:0)+Na | 4_PE(12:0_22:0)+Na | 4_PE(13:0_21:0)+Na | 4_PE(14:0_20:0)+Na | 4_PE(15:0_19:0)+Na | 4_PE(16:0_18:0)+Na | 4_PE(17:0_17:0)+Na_742.5345_7.59$Pos	1034.29	7638.19	0	1297.15	0	0	283537	54036.7	0	27525.9	0	0	0	0	108313	773.068	53792.9	0	4047.36	12360.3	0	0	0	672656	14967.3	247844	71283.2	0	2150.52	0	180775	9931.79	5275.8	42933.1
4_PC(8:0_21:0)+H | 4_PC(10:0_19:0)+H | 4_PC(12:0_17:0)+H | 4_PC(13:0_16:0)+H | 4_PC(14:0_15:0)+H | 4_PC(4:0_25:0)+H | 4_PC(5:0_24:0)+H | 4_PC(6:0_23:0)+H | 4_PC(7:0_22:0)+H | 4_PC(8:0_21:0)+H | 4_PC(9:0_20:0)+H | 4_PC(10:0_19:0)+H | 4_PC(11:0_18:0)+H | 4_PC(12:0_17:0)+H | 4_PC(13:0_16:0)+H | 4_PC(14:0_15:0)+H | 4_PE(8:0_24:0)+H | 4_PE(10:0_22:0)+H | 4_PE(12:0_20:0)+H | 4_PE(13:0_19:0)+H | 4_PE(14…	0	0	741.183	0	9198.52	2266.18	204580	2648.32	0	10119.3	9581.36	0	1576.5	0	0	15152.3	11277.3	0	0	0	0	0	856.723	125822	13633.1	42186.4	39960.6	0	15834.5	0	5286.52	16342.3	13762.5	846.17
4_PE(10:0_22:3)+Na | 4_PE(12:0_20:3)+Na | 4_PE(14:0_18:3)+Na | 4_PE(14:1_18:2)+Na | 4_PE(15:1_17:2)+Na_708.4553_7.38$Pos	12449.2	34964.6	611430	0	0	0	279815	0	0	633415	653885	0	0	0	545541	144862	0	0	691025	25259.4	0	0	693686	141451	537221	474106	516504	0	268816	0	8447.47	723229	730344	0
4_PG(14:0_26:0)+NH4 | 4_PG(15:0_25:0)+NH4 | 4_PG(16:0_24:0)+NH4 | 4_PG(17:0_23:0)+NH4 | 4_PG(18:0_22:0)+NH4 | 4_PG(19:0_21:0)+NH4 | 4_PG(20:0_20:0)+NH4_852.6683_8.11$Pos	79618.8	292414	3.21815e+06	0	208702	0	5.88528e+06	12233.8	0	4.55843e+06	4.41681e+06	0	13496.6	0	3.05233e+06	2.886e+06	15082.2	0	3.74903e+06	180031	32103.8	0	4.50432e+06	2.95206e+06	4.42458e+06	4.03427e+06	4.63668e+06	9968.49	4.43026e+06	20793.7	481019	5.18178e+06	4.78358e+06	0
4_PG(8:0_26:0)+H | 4_PG(10:0_24:0)+H | 4_PG(12:0_22:0)+H | 4_PG(13:0_21:0)+H | 4_PG(14:0_20:0)+H | 4_PG(15:0_19:0)+H | 4_PG(16:0_18:0)+H | 4_PG(17:0_17:0)+H_751.5482_8.11$Pos	0	667353	14000000	0	0	0	27400000	0	0	21300000	18900000	0	0	0	16200000	0	0	0	16800000	0	0	0	19900000	783944	18300000	6.77179e+06	11300000	0	4.53281e+06	0	1.70521e+06	24300000	22800000	0
4_PG(8:0_22:3)+H | 4_PG(10:0_20:3)+H | 4_PG(12:0_18:3)+H_689.4366_6.06$Pos	2.18347e+06	2.10023e+06	1.03102e+06	140289	1.16979e+06	483042	490259	1.94281e+06	46719.8	179547	1.05868e+06	74501.6	1.9694e+06	794.372	1.39258e+06	1.36336e+06	879748	670.737	743609	1.88584e+06	2.02733e+06	15900.7	453071	1.12948e+06	213893	1.32781e+06	1.14146e+06	0	1.20104e+06	0	2.10811e+06	1.00077e+06	495414	81334.5
4_PG(8:0_20:1)+NH4 | 4_PG(10:0_18:1)+NH4 | 4_PG(12:0_16:1)+NH4 | 4_PG(13:0_15:1)+NH4 | 4_PG(14:0_14:1)+NH4_682.4651_5.87$Pos	0	0	175057	0	562.645	0	134081	1058.43	0	332156	374595	507.062	0	0	131771	0	0	641.111	293072	0	2187.14	0	320571	1207.1	267215	113640	188981	0	19260.1	0	0	393433	428289	0
4_PG(8:0_25:0)+NH4 | 4_PG(10:0_23:0)+NH4 | 4_PG(12:0_21:0)+NH4 | 4_PG(13:0_20:0)+NH4 | 4_PG(14:0_19:0)+NH4 | 4_PG(15:0_18:0)+NH4 | 4_PG(16:0_17:0)+NH4_754.5588_8.15$Pos	24482.2	13767.4	58593.2	26319.5	51444.6	0	750501	0	0	291246	463934	0	3306.39	3767.08	191754	364701	10994.8	4013.99	122528	58586.3	22232	9025.91	186539	417056	331306	475953	537769	10718	587233	10916.7	0	604792	500421	1831.15
4_PG(8:0_20:1)+NH4 | 4_PG(10:0_18:1)+NH4 | 4_PG(12:0_16:1)+NH4 | 4_PG(13:0_15:1)+NH4 | 4_PG(14:0_14:1)+NH4_682.4640_5.98$Pos	3771.62	7073.98	0	0	4109.88	0	13962.2	4176.17	0	0	113110	514.451	2787.24	0	0	145694	0	0	0	7021.62	5075.17	0	0	200918	652.431	410123	387559	0	320924	0	2636.36	34109.6	0	0
4_PG(8:0_8:0)+H_499.2684_0.37$Pos	520272	544689	513695	456564	512734	512626	225711	530019	459235	481788	452595	521468	500623	496566	559315	511381	430337	432903	509094	480767	511956	383413	521768	436469	404342	543295	498899	178165	395971	439465	340647	417862	491076	540293
4_Plasmanyl-PC(O-16:0/16:1)+H | 4_Plasmanyl-PC(O-18:0/14:1)+H | 4_Plasmanyl-PE(O-18:0/17:1)+H | 4_Plasmanyl-PE(O-20:0/15:1)+H | 4_Plasmenyl-PC(P-16:0/16:0)+H | 4_Plasmenyl-PC(P-18:0/14:0)+H | 4_Plasmenyl-PC(P-20:0/12:0)+H | 4_Plasmenyl-PE(P-16:0/19:0)+H | 4_Plasmenyl-PE(P-18:0/17:0)+H | 4_Plasmenyl-PE(P-20:0/15:0)+H_718.5732_8.14$Pos	0	38127.3	21974.8	0	0	25853.8	25300000	11892.1	0	2.43554e+06	0	0	0	0	509517	281185	245615	0	101254	86088.8	0	0	113725	5.66299e+06	1.01221e+06	1.17369e+06	2.17244e+06	42535.6	526365	0	8.01732e+06	1.3805e+06	855120	40842.9
4_Plasmanyl-PC(O-16:0/22:5)+H | 4_Plasmanyl-PC(O-18:0/20:5)+H | 4_Plasmenyl-PC(P-16:0/22:4)+H | 4_Plasmenyl-PC(P-16:1/22:3)+H | 4_Plasmenyl-PC(P-18:0/20:4)+H | 4_Plasmenyl-PC(P-18:1/20:3)+H | 4_Plasmenyl-PC(P-20:0/18:4)+H | 4_Plasmenyl-PC(P-20:1/18:3)+H_794.6061_7.96$Pos	0	597018	5169.66	1.00056e+06	15876.8	342089	2.9185e+06	5.27609e+06	12624.2	1.08766e+06	2354.11	34906.6	0	11664.9	700693	83684.8	1.33714e+06	30117.9	33409.4	1.60057e+06	469401	562223	15060.7	1.50083e+06	593553	311720	482245	523986	63042.7	238195	16700000	528515	312213	5.98471e+06
4_Plasmanyl-PC(O-16:0/18:1)+H | 4_Plasmanyl-PC(O-18:0/16:1)+H | 4_Plasmanyl-PC(O-20:0/14:1)+H | 4_Plasmanyl-PE(O-20:0/17:1)+H | 4_Plasmenyl-PC(P-16:0/18:0)+H | 4_Plasmenyl-PC(P-18:0/16:0)+H | 4_Plasmenyl-PC(P-20:0/14:0)+H | 4_Plasmenyl-PE(P-16:0/21:0)+H | 4_Plasmenyl-PE(P-18:0/19:0)+H | 4_Plasmenyl-PE(P-20:0/17:0)+H_746.6044_8.30$Pos	5480.51	72572.9	14025.3	936514	54851.3	525989	28400000	133119	0	1.51524e+06	174363	29993.5	0	0	406373	82903.6	1.56688e+06	8486.25	222659	159832	11325.3	183672	157652	3.39894e+06	770663	1.28442e+06	1.78754e+06	611687	710816	4151.12	15100000	1.14036e+06	1.00406e+06	4.7944e+06
4_Plasmanyl-PC(O-16:0/22:5)+H | 4_Plasmanyl-PC(O-18:0/20:5)+H | 4_Plasmenyl-PC(P-16:0/22:4)+H | 4_Plasmenyl-PC(P-16:1/22:3)+H | 4_Plasmenyl-PC(P-18:0/20:4)+H | 4_Plasmenyl-PC(P-18:1/20:3)+H | 4_Plasmenyl-PC(P-20:0/18:4)+H | 4_Plasmenyl-PC(P-20:1/18:3)+H_794.6048_8.16$Pos	0	13733.6	0	263713	0	205367	5.5256e+06	50136.2	0	861058	0	0	1926.01	0	250052	147786	1.14293e+06	4778.61	23093	25848.4	1364.17	125497	11084.8	335252	456184	721256	1.40844e+06	257024	199931	815.883	2.62733e+06	558807	274617	331503
4_Plasmanyl-PC(O-16:0/16:0)+H | 4_Plasmanyl-PC(O-18:0/14:0)+H | 4_Plasmanyl-PC(O-20:0/12:0)+H | 4_Plasmanyl-PE(O-16:0/19:0)+H | 4_Plasmanyl-PE(O-18:0/17:0)+H | 4_Plasmanyl-PE(O-20:0/15:0)+H_720.5898_8.28$Pos	0	27339.3	2291.03	204760	16454.6	305279	14200000	34678.7	0	595894	19393.6	4134.93	0	0	130614	41168.3	605405	0	70347	62305.3	0	80098	42471.2	1.44126e+06	345856	606141	619909	243075	159265	838.399	7.96237e+06	280961	256523	545454
4_Plasmanyl-PC(O-18:0/22:5)+H | 4_Plasmanyl-PC(O-20:0/20:5)+H | 4_Plasmenyl-PC(P-18:0/22:4)+H | 4_Plasmenyl-PC(P-18:1/22:3)+H | 4_Plasmenyl-PC(P-20:0/20:4)+H | 4_Plasmenyl-PC(P-20:1/20:3)+H_822.6360_8.15$Pos	0	93904.4	1589.91	19022.2	0	53495.6	3.99942e+06	584046	0	128022	0	0	0	0	105413	11620.6	187125	0	1618.16	144434	14078.2	0	12891.1	547310	78964.6	183726	296483	134640	24673.3	1513.6	5.12238e+06	168388	105790	72682.4
4_Plasmanyl-PC(O-18:0/22:5)+H | 4_Plasmanyl-PC(O-20:0/20:5)+H | 4_Plasmenyl-PC(P-18:0/22:4)+H | 4_Plasmenyl-PC(P-18:1/22:3)+H | 4_Plasmenyl-PC(P-20:0/20:4)+H | 4_Plasmenyl-PC(P-20:1/20:3)+H_822.6362_8.34$Pos	0	6115.51	0	263661	2282.94	82187.5	523560	235845	0	19983.9	0	0	0	0	0	14943.2	266275	0	0	88656	6818.09	116887	0	235722	14982	95307.6	103647	189122	10060.4	0	5.77747e+06	17694.8	1637.47	683469
4_Plasmanyl-PC(O-18:0/22:6)+H | 4_Plasmenyl-PC(P-18:0/22:5)+H | 4_Plasmenyl-PC(P-18:1/22:4)+H | 4_Plasmenyl-PC(P-20:0/20:5)+H | 4_Plasmenyl-PC(P-20:1/20:4)+H_820.6198_7.96$Pos	0	130678	0	0	0	0	1.64239e+06	1.21579e+06	0	46067.4	0	0	0	0	48845.9	0	3951.22	0	0	354374	78007.9	0	2065.04	92698.9	13322.5	0	2649.32	0	0	22616.3	9.0192e+06	5545.14	2658.92	86210.9
4_Plasmanyl-PE(O-16:0/20:3)+H | 4_Plasmanyl-PE(O-18:0/18:3)+H | 4_Plasmenyl-PC(P-16:0/17:2)+H | 4_Plasmenyl-PC(P-16:1/17:1)+H | 4_Plasmenyl-PC(P-18:1/15:1)+H | 4_Plasmenyl-PE(P-16:0/20:2)+H | 4_Plasmenyl-PE(P-16:1/20:1)+H | 4_Plasmenyl-PE(P-18:0/18:2)+H | 4_Plasmenyl-PE(P-18:1/18:1)+H | 4_Plasmenyl-PE(P-20:1/16:1)+H_728.5593_8.44$Pos	0	11556.4	0	21841.1	53473.1	60585.4	907801	12035.3	0	52145.9	240497	12125.6	0	0	61456	6370.37	249303	9786.59	90966.5	11935.2	0	886.356	19393.4	429320	35672.9	195915	184575	4321.4	28170.9	0	1.07206e+06	61968.6	31951	124532
4_Plasmanyl-PC(O-16:0/18:0)+H | 4_Plasmanyl-PC(O-18:0/16:0)+H | 4_Plasmanyl-PC(O-20:0/14:0)+H | 4_Plasmanyl-PE(O-16:0/21:0)+H | 4_Plasmanyl-PE(O-18:0/19:0)+H | 4_Plasmanyl-PE(O-20:0/17:0)+H_748.6217_8.88$Pos	0	871.43	0	0	0	0	1.16365e+06	1988.18	0	103316	842.423	0	0	0	52090.3	0	2967.04	0	20512	5648.52	0	0	683.686	209939	45841.6	165216	145989	0	28273.6	0	566558	51457.5	49758.9	0
4_Plasmanyl-PC(O-16:0/20:2)+H | 4_Plasmanyl-PC(O-18:0/18:2)+H | 4_Plasmenyl-PC(P-16:0/20:1)+H | 4_Plasmenyl-PC(P-16:1/20:0)+H | 4_Plasmenyl-PC(P-18:0/18:1)+H | 4_Plasmenyl-PC(P-18:1/18:0)+H | 4_Plasmenyl-PC(P-20:0/16:1)+H | 4_Plasmenyl-PC(P-20:1/16:0)+H | 4_Plasmenyl-PE(P-16:1/23:0)+H | 4_Plasmenyl-PE(P-18:1/21:0)+H | 4_Plasmenyl-PE(P-20:1/19:0)+H_772.6207_8.77$Pos	0	0	0	2251.06	0	0	786977	774.395	0	99073.3	1682.6	0	0	724.39	52640.9	0	992.294	741.255	2118.72	10055.1	586.584	24561.1	1873.56	103498	57323.4	93452.5	138706	0	37691.1	0	250820	160413	89985.5	76425.4
4_Plasmanyl-PC(O-16:0/20:2)+H | 4_Plasmanyl-PC(O-18:0/18:2)+H | 4_Plasmenyl-PC(P-16:0/20:1)+H | 4_Plasmenyl-PC(P-16:1/20:0)+H | 4_Plasmenyl-PC(P-18:0/18:1)+H | 4_Plasmenyl-PC(P-18:1/18:0)+H | 4_Plasmenyl-PC(P-20:0/16:1)+H | 4_Plasmenyl-PC(P-20:1/16:0)+H | 4_Plasmenyl-PE(P-16:1/23:0)+H | 4_Plasmenyl-PE(P-18:1/21:0)+H | 4_Plasmenyl-PE(P-20:1/19:0)+H_772.6202_8.41$Pos	0	0	0	58018.9	779.844	44813.1	2.39955e+06	131824	0	40584.4	2231.14	0	0	0	9843.58	6306.09	182654	0	0	643.43	5636.43	6265.21	0	459598	29453.1	210327	239515	76617.2	46248.6	9608.92	779935	67036.6	22459	274456
4_Plasmanyl-PE(O-16:0/20:3)+H | 4_Plasmanyl-PE(O-18:0/18:3)+H | 4_Plasmenyl-PC(P-16:0/17:2)+H | 4_Plasmenyl-PC(P-16:1/17:1)+H | 4_Plasmenyl-PC(P-18:1/15:1)+H | 4_Plasmenyl-PE(P-16:0/20:2)+H | 4_Plasmenyl-PE(P-16:1/20:1)+H | 4_Plasmenyl-PE(P-18:0/18:2)+H | 4_Plasmenyl-PE(P-18:1/18:1)+H | 4_Plasmenyl-PE(P-20:1/16:1)+H_728.5590_8.31$Pos	1613.35	27771.5	702.501	0	0	0	308060	40863.7	0	65675.6	181747	0	0	0	85028.7	0	0	0	159983	28827.9	4310.99	873.286	42534.4	764.308	40401.3	5939.6	14149.8	0	0	0	1.78398e+06	44021.7	35850.7	0
4_Plasmanyl-PC(O-16:0/22:4)+H | 4_Plasmanyl-PC(O-18:0/20:4)+H | 4_Plasmanyl-PC(O-20:0/18:4)+H | 4_Plasmenyl-PC(P-16:0/22:3)+H | 4_Plasmenyl-PC(P-16:1/22:2)+H | 4_Plasmenyl-PC(P-18:0/20:3)+H | 4_Plasmenyl-PC(P-18:1/20:2)+H | 4_Plasmenyl-PC(P-20:0/18:3)+H | 4_Plasmenyl-PC(P-20:1/18:2)+H_796.6196_8.31$Pos	0	8943.82	0	173800	0	17905.8	2.48655e+06	39426.5	0	39742	0	0	0	0	8629.44	35578.7	96647.3	0	786.257	32811.8	2061.23	49069.1	855.201	640315	34505.2	397592	563640	7743.18	59818.5	0	581022	122340	15863.6	1.59513e+06
4_Plasmanyl-PC(O-18:0/22:4)+H | 4_Plasmanyl-PC(O-20:0/20:4)+H | 4_Plasmenyl-PC(P-18:0/22:3)+H | 4_Plasmenyl-PC(P-18:1/22:2)+H | 4_Plasmenyl-PC(P-20:0/20:3)+H | 4_Plasmenyl-PC(P-20:1/20:2)+H_824.6528_8.70$Pos	0	38278.4	0	0	0	9169.45	2.41848e+06	443133	0	47258.5	2483.82	0	0	0	17532.5	0	37130.8	0	0	65099.1	12032	682.115	0	163627	54806.4	37375.5	83865.3	2441.91	1807.72	726.702	1.07215e+06	41118.4	17438.3	66027.5
4_Plasmanyl-PC(O-18:0/22:6)+H | 4_Plasmenyl-PC(P-18:0/22:5)+H | 4_Plasmenyl-PC(P-18:1/22:4)+H | 4_Plasmenyl-PC(P-20:0/20:5)+H | 4_Plasmenyl-PC(P-20:1/20:4)+H_820.6201_8.21$Pos	0	0	0	21942.2	0	27013.6	519920	39587.6	0	1692.44	0	0	0	0	0	2382.46	126584	0	0	5560.36	0	0	0	430599	1709.68	157737	251929	33328.9	28786.9	0	556184	43186.8	2939.56	219159
4_Plasmanyl-PC(O-16:0/20:1)+H | 4_Plasmanyl-PC(O-18:0/18:1)+H | 4_Plasmanyl-PC(O-20:0/16:1)+H | 4_Plasmenyl-PC(P-16:0/20:0)+H | 4_Plasmenyl-PC(P-18:0/18:0)+H | 4_Plasmenyl-PC(P-20:0/16:0)+H | 4_Plasmenyl-PE(P-16:0/23:0)+H | 4_Plasmenyl-PE(P-18:0/21:0)+H | 4_Plasmenyl-PE(P-20:0/19:0)+H_774.6350_8.93$Pos	0	0	0	0	0	0	1.66316e+06	0	0	48516.8	12912.3	0	0	0	25171.1	0	8000.84	0	791.155	877.66	0	0	708.127	125260	33462.9	89917.5	43846	0	28081.1	0	766978	74096.4	59426.6	10570.2
4_Plasmanyl-PC(O-18:0/22:6)+H | 4_Plasmenyl-PC(P-18:0/22:5)+H | 4_Plasmenyl-PC(P-18:1/22:4)+H | 4_Plasmenyl-PC(P-20:0/20:5)+H | 4_Plasmenyl-PC(P-20:1/20:4)+H_820.6213_8.36$Pos	0	0	0	145204	0	9809.85	64602.6	12537.6	0	1692.44	0	0	0	0	0	0	45144.2	0	0	0	0	39612.3	0	27456.9	0	0	7547.71	20323.7	0	0	124262	0	0	460904
4_Plasmanyl-PE(O-18:0/17:2)+H | 4_Plasmenyl-PC(P-16:0/16:1)+H | 4_Plasmenyl-PC(P-16:1/16:0)+H | 4_Plasmenyl-PC(P-18:0/14:1)+H | 4_Plasmenyl-PC(P-18:1/14:0)+H | 4_Plasmenyl-PC(P-20:1/12:0)+H | 4_Plasmenyl-PE(P-16:1/19:0)+H | 4_Plasmenyl-PE(P-18:0/17:1)+H | 4_Plasmenyl-PE(P-18:1/17:0)+H | 4_Plasmenyl-PE(P-20:0/15:1)+H | 4_Plasmenyl-PE(P-20:1/15:0)+H_716.5567_7.76$Pos	1141.03	1200.23	4898.78	342068	1921.38	190120	1.89251e+06	0	4573.59	54245.6	4606.77	35207.2	963.898	5164.01	4548.52	32781.4	192431	12327.5	4104.46	2747.73	4357.23	131004	1367.39	915348	34640.9	68739.1	135061	23382.2	55391.7	1139.63	274129	82128	24173	1.33914e+06
4_Plasmanyl-PC(O-16:0/17:2)+H | 4_Plasmanyl-PE(O-16:0/20:2)+H | 4_Plasmanyl-PE(O-18:0/18:2)+H | 4_Plasmenyl-PC(P-16:0/17:1)+H | 4_Plasmenyl-PC(P-16:1/17:0)+H | 4_Plasmenyl-PC(P-18:0/15:1)+H | 4_Plasmenyl-PC(P-18:1/15:0)+H | 4_Plasmenyl-PC(P-20:1/13:0)+H | 4_Plasmenyl-PE(P-16:0/20:1)+H | 4_Plasmenyl-PE(P-16:1/20:0)+H | 4_Plasmenyl-PE(P-18:0/18:1)+H | 4_Plasmenyl-PE(P-18:1/18:0)+H | 4_Plasmenyl-PE(…	1728.75	0	1736.48	0	25366.8	14792	398655	0	0	35838	125392	0	0	0	40773	4016.15	143028	0	38623.3	750.048	0	0	18387.6	544103	39395.6	255777	183853	3795.34	23498.8	0	27219.6	47105.6	30355.1	5312.14
4_Plasmanyl-PC(O-16:0/20:3)+H | 4_Plasmanyl-PC(O-18:0/18:3)+H | 4_Plasmenyl-PC(P-16:0/20:2)+H | 4_Plasmenyl-PC(P-16:1/20:1)+H | 4_Plasmenyl-PC(P-18:0/18:2)+H | 4_Plasmenyl-PC(P-18:1/18:1)+H | 4_Plasmenyl-PC(P-20:1/16:1)+H_770.6046_8.00$Pos	0	13449.4	0	70331	0	2574.83	477537	557288	0	3268.54	0	0	0	0	0	0	226828	0	0	14223.1	1588.85	46421.2	0	216843	7223.72	114330	119242	27095.3	4677.21	1052.93	7.26142e+06	1915.06	2523.7	632739
4_Plasmanyl-PE(O-16:0/22:4)+H | 4_Plasmanyl-PE(O-18:0/20:4)+H | 4_Plasmanyl-PE(O-20:0/18:4)+H | 4_Plasmenyl-PC(P-18:1/17:2)+H | 4_Plasmenyl-PE(P-16:0/22:3)+H | 4_Plasmenyl-PE(P-16:1/22:2)+H | 4_Plasmenyl-PE(P-18:0/20:3)+H | 4_Plasmenyl-PE(P-18:1/20:2)+H | 4_Plasmenyl-PE(P-20:0/18:3)+H | 4_Plasmenyl-PE(P-20:1/18:2)+H_754.5732_8.48$Pos	3584.59	16533	2427.93	28302.3	15336.4	58656	614219	35745.7	6641.29	21662.4	29507.9	18730.6	0	5924.7	27967.8	9860.72	285529	16811.2	51270.6	35633.9	0	18875.5	8051.78	143961	15317.9	90391.9	51959.8	29035.1	24013.9	0	777478	24072.7	4395.2	197807
4_Plasmanyl-PC(O-18:0/22:5)+H | 4_Plasmanyl-PC(O-20:0/20:5)+H | 4_Plasmenyl-PC(P-18:0/22:4)+H | 4_Plasmenyl-PC(P-18:1/22:3)+H | 4_Plasmenyl-PC(P-20:0/20:4)+H | 4_Plasmenyl-PC(P-20:1/20:3)+H_822.6378_8.52$Pos	0	0	0	63597.6	0	14532.9	1.08735e+06	44281.9	0	36380.9	0	9561.57	874.192	3596.76	6465.37	0	51481.4	5096.49	0	19996.6	1383.17	69512.6	0	86445.2	10450.5	12039.4	39350.2	20653	0	0	388036	11980.4	1460.77	283761
4_Plasmanyl-PC(O-16:0/22:3)+H | 4_Plasmanyl-PC(O-18:0/20:3)+H | 4_Plasmanyl-PC(O-20:0/18:3)+H | 4_Plasmenyl-PC(P-16:0/22:2)+H | 4_Plasmenyl-PC(P-16:1/22:1)+H | 4_Plasmenyl-PC(P-18:0/20:2)+H | 4_Plasmenyl-PC(P-18:1/20:1)+H | 4_Plasmenyl-PC(P-20:0/18:2)+H | 4_Plasmenyl-PC(P-20:1/18:1)+H_798.6360_8.57$Pos	0	0	0	10466.4	0	1844.14	628034	32838.5	0	12998.7	0	0	0	0	0	0	23970.2	0	0	0	0	4357.32	818.793	81001	17621.3	55038.5	43028.6	673.965	1234.2	0	357496	21428.5	5323.76	24180.3
4_Plasmanyl-PC(O-20:0/22:5)+H | 4_Plasmenyl-PC(P-20:0/22:4)+H | 4_Plasmenyl-PC(P-20:1/22:3)+H_850.6680_8.84$Pos	1306.71	889.62	0	0	0	0	357924	40227.8	0	8971.68	0	0	0	0	2391.52	0	0	0	680.134	5468.23	0	0	0	66163.2	21184.6	22952	46322.3	701.914	0	0	228854	25931.5	16081.7	12860
4_Plasmanyl-PC(O-18:0/22:4)+H | 4_Plasmanyl-PC(O-20:0/20:4)+H | 4_Plasmenyl-PC(P-18:0/22:3)+H | 4_Plasmenyl-PC(P-18:1/22:2)+H | 4_Plasmenyl-PC(P-20:0/20:3)+H | 4_Plasmenyl-PC(P-20:1/20:2)+H_824.6526_8.87$Pos	1621.96	956.261	0	28609.9	0	12884	291460	4646.99	0	12218.1	0	0	868.617	0	3467.2	0	87280.3	0	0	3259.66	1397.92	2560.52	0	98182.5	22694.6	27245.8	60509.1	3706.07	0	726.702	105295	16886.7	698.905	181490
4_Plasmanyl-PE(O-18:0/17:2)+H | 4_Plasmenyl-PC(P-16:0/16:1)+H | 4_Plasmenyl-PC(P-16:1/16:0)+H | 4_Plasmenyl-PC(P-18:0/14:1)+H | 4_Plasmenyl-PC(P-18:1/14:0)+H | 4_Plasmenyl-PC(P-20:1/12:0)+H | 4_Plasmenyl-PE(P-16:1/19:0)+H | 4_Plasmenyl-PE(P-18:0/17:1)+H | 4_Plasmenyl-PE(P-18:1/17:0)+H | 4_Plasmenyl-PE(P-20:0/15:1)+H | 4_Plasmenyl-PE(P-20:1/15:0)+H_716.5573_7.65$Pos	981.744	4903.52	9794.09	13266.1	731.094	4849.92	3.08417e+06	1889.73	2922.69	164211	802.841	6196.4	963.898	0	21862.7	18308.1	45703	3622.99	2714.57	6019.89	2011.95	6551.07	8005.07	628779	68175.8	68442.4	127372	10872.8	45141.9	0	1.19208e+06	124029	69734.4	29534
4_Plasmanyl-PC(O-16:0/15:1)+H | 4_Plasmanyl-PE(O-16:0/18:1)+H | 4_Plasmanyl-PE(O-18:0/16:1)+H | 4_Plasmanyl-PE(O-20:0/14:1)+H | 4_Plasmenyl-PC(P-16:0/15:0)+H | 4_Plasmenyl-PC(P-18:0/13:0)+H | 4_Plasmenyl-PE(P-16:0/18:0)+H | 4_Plasmenyl-PE(P-18:0/16:0)+H | 4_Plasmenyl-PE(P-20:0/14:0)+H_704.5578_7.86$Pos	0	0	0	0	0	0	231032	0	0	1424.08	0	0	0	0	0	0	0	0	0	0	0	0	0	68834.3	0	0	1990.97	0	0	0	15948.5	4366.03	0	0
4_Plasmanyl-PC(O-16:0/18:3)+H | 4_Plasmenyl-PC(P-16:0/18:2)+H | 4_Plasmenyl-PC(P-16:1/18:1)+H | 4_Plasmenyl-PC(P-18:1/16:1)+H | 4_Plasmenyl-PC(P-20:1/14:1)+H | 4_Plasmenyl-PE(P-20:0/17:2)+H | 4_Plasmenyl-PE(P-20:1/17:1)+H_742.5723_8.26$Pos	0	0	0	0	0	0	574432	0	0	6258.96	0	0	0	0	0	0	0	0	0	0	0	0	0	6719.86	0	3098.06	2914.29	0	0	0	79547.4	0	0	0
4_Plasmanyl-PE(O-16:0/22:4)+H | 4_Plasmanyl-PE(O-18:0/20:4)+H | 4_Plasmanyl-PE(O-20:0/18:4)+H | 4_Plasmenyl-PC(P-18:1/17:2)+H | 4_Plasmenyl-PE(P-16:0/22:3)+H | 4_Plasmenyl-PE(P-16:1/22:2)+H | 4_Plasmenyl-PE(P-18:0/20:3)+H | 4_Plasmenyl-PE(P-18:1/20:2)+H | 4_Plasmenyl-PE(P-20:0/18:3)+H | 4_Plasmenyl-PE(P-20:1/18:2)+H_754.5737_8.61$Pos	854.77	1696.91	0	8146.58	3857.91	12952.4	159161	3805.41	786.172	745.912	4702.22	1714.39	0	7471.88	0	1887.49	79466.5	6168.95	5448.38	7707.65	0	9282.26	996.488	41487.8	1570.33	40371.2	20191	0	1804.96	0	93897.4	4562.69	686.233	5569.91
4_Plasmanyl-PC(O-16:0/14:0)+H | 4_Plasmanyl-PC(O-18:0/12:0)+H | 4_Plasmanyl-PC(O-20:0/10:0)+H | 4_Plasmanyl-PE(O-16:0/17:0)+H | 4_Plasmanyl-PE(O-18:0/15:0)+H | 4_Plasmanyl-PE(O-20:0/13:0)+H_692.5608_7.70$Pos	0	887.779	0	0	814.375	9767.53	325179	1018.23	691.061	12988.1	0	645.243	0	1574.21	892.95	1055.88	11747.1	2216.64	872.686	0	0	870.702	0	186062	1557.25	56422.5	47976	3852.52	13992	0	5834.45	920.199	8823.06	0
4_Plasmenyl-PE(P-18:1/22:6)+H_774.5421_7.53$Pos	0	0	0	0	0	0	497656	2501.89	0	84655.5	0	0	0	0	44858.2	0	0	0	3016.25	1546.39	795.465	0	0	70030	27681.2	111256	171883	0	13451.7	0	254329	51567.1	44592.7	0
4_Plasmenyl-PC(P-16:0/22:6)+H | 4_Plasmenyl-PC(P-16:1/22:5)+H | 4_Plasmenyl-PC(P-18:1/20:5)+H_790.5730_7.63$Pos	0	0	0	112683	0	30001.2	447449	8837.31	0	4121.66	0	1025.09	0	0	1156.21	0	76105.1	0	0	0	0	72665.5	0	23592.8	929.856	1836.64	27997.7	21568.4	0	0	586495	0	0	946151
4_Plasmenyl-PC(P-18:0/22:6)+H | 4_Plasmenyl-PC(P-18:1/22:5)+H | 4_Plasmenyl-PC(P-20:1/20:5)+H_818.6047_7.50$Pos	0	3019.62	0	0	0	0	1.21945e+06	88006.1	0	84034.3	0	0	0	0	8310.04	0	0	0	0	9598.21	0	0	770.542	8341.09	35781.6	16005.6	29328.2	0	6193.88	0	372874	46584.6	16862.5	10301.7
4_Plasmenyl-PC(P-18:0/22:6)+H | 4_Plasmenyl-PC(P-18:1/22:5)+H | 4_Plasmenyl-PC(P-20:1/20:5)+H_818.6046_7.92$Pos	0	0	1740.98	2847.95	0	0	392891	87910.4	0	58426.6	0	0	0	0	14481.3	0	5075.51	0	2419.68	2912.4	0	0	0	21877	27939.9	5514.26	20424.3	0	0	1736.94	485292	25756.3	15234.7	27964.9
4_SM(d10:0_24:1)+H | 4_SM(d12:0_22:1)+H | 4_SM(d14:0_20:1)+H | 4_SM(d14:1_20:0)+H | 4_SM(d15:1_19:0)+H | 4_SM(d16:0_18:1)+H | 4_SM(d16:1_18:0)+H | 4_SM(d17:0_17:1)+H | 4_SM(d17:1_17:0)+H | 4_SM(d18:0_16:1)+H | 4_SM(d18:1_16:0)+H | 4_SM(d19:0_15:1)+H | 4_SM(d20:0_14:1)+H | 4_SM(d20:1_14:0)+H | 4_SM(d22:1_12:0)+H | 4_SM(d24:1_10:0)+H_703.5752_7.29$Pos	994.734	165940	37703.3	5.0914e+06	368784	1.74869e+06	43800000	586925	111317	3.5053e+06	298425	652269	0	26351.1	1.46291e+06	1.21052e+06	14900000	195994	358150	264497	34053.3	2.94501e+06	331005	24000000	2.20101e+06	12700000	11700000	6.82035e+06	2.46435e+06	19154.3	6.41435e+06	5.26264e+06	3.53961e+06	40500000
4_SM(d10:0_24:0)+H | 4_SM(d12:0_22:0)+H | 4_SM(d13:0_21:0)+H | 4_SM(d14:0_20:0)+H | 4_SM(d15:0_19:0)+H | 4_SM(d16:0_18:0)+H | 4_SM(d17:0_17:0)+H | 4_SM(d18:0_16:0)+H | 4_SM(d19:0_15:0)+H | 4_SM(d20:0_14:0)+H | 4_SM(d21:0_13:0)+H | 4_SM(d22:0_12:0)+H | 4_SM(d24:0_10:0)+H | 4_SM(d26:0_8:0)+H | 4_SM(d8:0_26:0)+H_705.5917_7.53$Pos	0	0	0	0	2484.39	4908.65	1.46755e+06	0	0	53648.5	1258.07	0	0	0	2035.46	41861.1	314053	0	0	0	0	0	0	1.50426e+06	9370.7	617329	663964	66564.3	150412	0	75791.8	120938	24328.5	0
4_SM(d10:0_26:0)+H | 4_SM(d12:0_24:0)+H | 4_SM(d13:0_23:0)+H | 4_SM(d14:0_22:0)+H | 4_SM(d15:0_21:0)+H | 4_SM(d16:0_20:0)+H | 4_SM(d17:0_19:0)+H | 4_SM(d18:0_18:0)+H | 4_SM(d19:0_17:0)+H | 4_SM(d20:0_16:0)+H | 4_SM(d21:0_15:0)+H | 4_SM(d22:0_14:0)+H | 4_SM(d23:0_13:0)+H | 4_SM(d24:0_12:0)+H | 4_SM(d26:0_10:0)+H_733.6228_8.17$Pos	0	0	0	0	2287.81	0	1.2019e+06	0	0	1179.12	42684.2	0	0	0	4224.79	62160.2	25790.9	0	12371.6	0	0	0	0	1.38607e+06	2107.94	759656	1.01644e+06	6591.68	255636	0	10589.1	105138	9961.2	19438.8
4_SM(d10:0_22:1)+H | 4_SM(d12:0_20:1)+H | 4_SM(d14:0_18:1)+H | 4_SM(d14:1_18:0)+H | 4_SM(d15:0_17:1)+H | 4_SM(d15:1_17:0)+H | 4_SM(d16:0_16:1)+H | 4_SM(d16:1_16:0)+H | 4_SM(d17:0_15:1)+H | 4_SM(d17:1_15:0)+H | 4_SM(d18:0_14:1)+H | 4_SM(d18:1_14:0)+H | 4_SM(d20:1_12:0)+H | 4_SM(d22:1_10:0)+H | 4_SM(d24:1_8:0)+H | 4_SM(d8:0_24:1)+H_675.5441_6.54$Pos	0	591.186	0	0	6076.77	0	1.04522e+06	30150.5	0	5855.11	1214.03	0	0	1387.14	618.849	48879	178493	0	0	2793.66	662.337	0	0	1.54923e+06	6171.61	1.02942e+06	882967	31874	135164	0	350783	115545	10911.1	2747.99
4_SM(d10:0_22:0)+H | 4_SM(d12:0_20:0)+H | 4_SM(d13:0_19:0)+H | 4_SM(d14:0_18:0)+H | 4_SM(d15:0_17:0)+H | 4_SM(d16:0_16:0)+H | 4_SM(d17:0_15:0)+H | 4_SM(d18:0_14:0)+H | 4_SM(d19:0_13:0)+H | 4_SM(d20:0_12:0)+H | 4_SM(d22:0_10:0)+H | 4_SM(d24:0_8:0)+H | 4_SM(d8:0_24:0)+H_677.5603_6.73$Pos	0	0	0	0	0	590.456	1.29717e+06	0	0	20367	0	0	0	0	2064.06	0	580.58	0	0	0	0	0	0	0	994.917	26635.6	45704.5	0	0	0	10972.4	13551.5	3865.8	0
4_SM(d10:0_20:5)+H | 4_SM(d20:5_10:0)+H | 4_SM(d22:5_8:0)+H | 4_SM(d8:0_22:5)+H_639.4490_0.45$Pos	1429.81	8305.94	1149.03	4681.34	1077.64	2778.22	1.68548e+06	2718.41	2623.99	1147.54	0	1292.7	16616.1	6535.93	3393.02	1001.42	28860.8	3789.73	3735.55	5439.9	18201.6	18164.1	29331.6	6048.56	15928.6	35469.6	7149.65	15186.3	29598	27740.9	6.01394e+06	42893	58055.7	1678.24
4_SM(d10:0_22:5)+H | 4_SM(d12:0_20:5)+H | 4_SM(d14:1_18:4)+H | 4_SM(d18:4_14:1)+H | 4_SM(d20:5_12:0)+H | 4_SM(d22:5_10:0)+H_667.4800_0.73$Pos	856.261	4052.07	1001.94	1795.6	1034.28	22341.5	1.59365e+06	8751.26	1050.11	2476.15	0	1437.25	5777.88	689.964	1006.18	1511.29	3092.46	872.095	2516.45	6188.36	10461.4	6278.41	20564.7	5547.29	13345.7	18226.9	739.142	9667.16	23629	21874.5	5.48318e+06	11390.9	24113.1	2695.67
4_SM(d12:0_24:1)+H | 4_SM(d14:0_22:1)+H | 4_SM(d14:1_22:0)+H | 4_SM(d15:1_21:0)+H | 4_SM(d16:0_20:1)+H | 4_SM(d16:1_20:0)+H | 4_SM(d17:1_19:0)+H | 4_SM(d18:0_18:1)+H | 4_SM(d18:1_18:0)+H | 4_SM(d19:0_17:1)+H | 4_SM(d20:0_16:1)+H | 4_SM(d20:1_16:0)+H | 4_SM(d21:0_15:1)+H | 4_SM(d22:0_14:1)+H | 4_SM(d22:1_14:0)+H | 4_SM(d24:1_12:0)+H_731.6059_8.00$Pos	2870.68	42575.4	0	5.05076e+06	594798	2.21164e+06	4.18114e+06	41622.1	188113	181026	169171	955793	0	1.03612e+06	48727.2	581748	11700000	1.77661e+06	7321.41	101602	11229.9	2.86803e+06	4214.19	10700000	125137	6.29377e+06	7.45682e+06	3.4555e+06	3.50921e+06	11949.8	803097	804040	228085	19700000
4_SM(d12:0_22:2)+H | 4_SM(d14:0_20:2)+H | 4_SM(d14:1_20:1)+H | 4_SM(d16:0_18:2)+H | 4_SM(d16:1_18:1)+H | 4_SM(d17:0_17:2)+H | 4_SM(d17:1_17:1)+H | 4_SM(d17:2_17:0)+H | 4_SM(d18:1_16:1)+H | 4_SM(d18:2_16:0)+H | 4_SM(d20:1_14:1)+H | 4_SM(d20:2_14:0)+H | 4_SM(d22:2_12:0)+H_701.5597_6.63$Pos	0	31129.4	0	309958	14052.7	104342	3.13102e+06	52436.7	0	210544	8377.48	7692.67	0	0	83296.1	99415.2	1.26948e+06	0	2466.48	63932	0	10876.4	5479.69	2.38717e+06	157065	1.04002e+06	1.14355e+06	529944	238304	0	4.60651e+06	538848	221574	2.63205e+06
4_SM(d12:0_22:2)+H | 4_SM(d14:0_20:2)+H | 4_SM(d14:1_20:1)+H | 4_SM(d16:0_18:2)+H | 4_SM(d16:1_18:1)+H | 4_SM(d17:0_17:2)+H | 4_SM(d17:1_17:1)+H | 4_SM(d17:2_17:0)+H | 4_SM(d18:1_16:1)+H | 4_SM(d18:2_16:0)+H | 4_SM(d20:1_14:1)+H | 4_SM(d20:2_14:0)+H | 4_SM(d22:2_12:0)+H_701.5598_6.75$Pos	0	0	0	664520	14052.7	109093	1.07061e+06	3313.55	729.278	6784.41	0	38555.2	0	11079.2	559.444	79033.5	1.53575e+06	24248.5	0	0	0	366293	0	1.88395e+06	1314.83	374564	301311	576839	109239	0	56659.8	24372.3	2451.49	6.43782e+06
4_SM(d13:0_22:1)+H | 4_SM(d14:1_21:0)+H | 4_SM(d15:0_20:1)+H | 4_SM(d15:1_20:0)+H | 4_SM(d16:1_19:0)+H | 4_SM(d17:0_18:1)+H | 4_SM(d17:1_18:0)+H | 4_SM(d18:0_17:1)+H | 4_SM(d18:1_17:0)+H | 4_SM(d19:0_16:1)+H | 4_SM(d20:0_15:1)+H | 4_SM(d20:1_15:0)+H | 4_SM(d21:0_14:1)+H | 4_SM(d22:1_13:0)+H_717.5907_7.63$Pos	1.74795e+06	2.12392e+06	7.74717e+06	149000000	165000000	163000000	56700000	1.08922e+06	155000000	24800000	138000000	156000000	1.19428e+06	144000000	7.16451e+06	172000000	158000000	155000000	14300000	1.69542e+06	1.33436e+06	123000000	15700000	152000000	35500000	173000000	159000000	239563	153000000	0	2.56091e+06	131000000	73900000	101000000
4_SM(d13:0_24:1)+H | 4_SM(d14:1_23:0)+H | 4_SM(d15:0_22:1)+H | 4_SM(d15:1_22:0)+H | 4_SM(d16:1_21:0)+H | 4_SM(d17:0_20:1)+H | 4_SM(d17:1_20:0)+H | 4_SM(d18:1_19:0)+H | 4_SM(d19:0_18:1)+H | 4_SM(d20:0_17:1)+H | 4_SM(d20:1_17:0)+H | 4_SM(d21:0_16:1)+H | 4_SM(d22:0_15:1)+H | 4_SM(d22:1_15:0)+H | 4_SM(d23:0_14:1)+H | 4_SM(d24:1_13:0)+H_745.6225_8.13$Pos	36844.1	89151.7	192267	0	0	0	853220	16440	0	270071	213535	0	6834.17	0	353742	82837	12087.8	0	264920	61591.4	11772.8	0	235868	424491	233519	415318	490038	0	173294	0	766327	376628	360171	0
4_SM(d13:0_20:1)+H | 4_SM(d14:1_19:0)+H | 4_SM(d15:0_18:1)+H | 4_SM(d15:1_18:0)+H | 4_SM(d16:0_17:1)+H | 4_SM(d16:1_17:0)+H | 4_SM(d17:0_16:1)+H | 4_SM(d17:1_16:0)+H | 4_SM(d18:0_15:1)+H | 4_SM(d18:1_15:0)+H | 4_SM(d19:0_14:1)+H | 4_SM(d20:1_13:0)+H_689.5616_6.90$Pos	88722	99277	72675	0	29509.6	10807.8	1.35178e+06	106075	0	151240	28063.9	0	99102.5	0	224526	81433.9	34580.7	0	38557	110887	95041.4	0	44646.8	67746.9	126744	720812	478127	56009.6	92575.7	96645.7	363136	249947	188682	149219
4_SM(d13:0_20:5)+H | 4_SM(d15:1_18:4)+H | 4_SM(d18:4_15:1)+H | 4_SM(d20:5_13:0)+H_681.4947_4.66$Pos	647.197	0	0	0	0	752.541	40501.2	0	0	8864.76	105269	0	0	580.929	1765.88	0	1751.38	646.941	12634.7	0	0	784.335	3422.78	0	29709.6	1983.92	8741.26	1373.64	0	0	617.957	219357	116255	0
4_SM(d14:0_24:1)+H | 4_SM(d14:1_24:0)+H | 4_SM(d15:1_23:0)+H | 4_SM(d16:0_22:1)+H | 4_SM(d16:1_22:0)+H | 4_SM(d17:1_21:0)+H | 4_SM(d18:0_20:1)+H | 4_SM(d18:1_20:0)+H | 4_SM(d20:0_18:1)+H | 4_SM(d20:1_18:0)+H | 4_SM(d21:0_17:1)+H | 4_SM(d22:0_16:1)+H | 4_SM(d22:1_16:0)+H | 4_SM(d23:0_15:1)+H | 4_SM(d24:0_14:1)+H | 4_SM(d24:1_14:0)+H_759.6374_8.59$Pos	0	0	1301.14	12035.8	134484	113455	4.18526e+06	17316.1	0	99692	92606.1	0	0	0	26153.1	277979	852415	0	29767.4	0	0	0	7382.86	2.6695e+06	90460.5	1.40141e+06	2.05694e+06	190580	499940	0	222266	432101	169675	98272.4
4_SM(d14:0_22:2)+H | 4_SM(d14:1_22:1)+H | 4_SM(d16:0_20:2)+H | 4_SM(d16:1_20:1)+H | 4_SM(d17:2_19:0)+H | 4_SM(d18:0_18:2)+H | 4_SM(d18:1_18:1)+H | 4_SM(d18:2_18:0)+H | 4_SM(d19:0_17:2)+H | 4_SM(d20:1_16:1)+H | 4_SM(d20:2_16:0)+H | 4_SM(d22:1_14:1)+H | 4_SM(d22:2_14:0)+H_729.5910_7.39$Pos	7273.36	12078.5	3302.43	367143	68657.8	237332	3.81806e+06	38593.6	0	181077	51180.2	23209.9	5485.84	0	42856.1	124582	1.75625e+06	0	15853.2	24220.2	10503.8	16572.9	9595.65	2.96155e+06	106488	1.36348e+06	1.94975e+06	1.2997e+06	544137	0	731015	609940	199422	1.83845e+06
4_SM(d14:1_26:0)+H | 4_SM(d15:1_25:0)+H | 4_SM(d16:0_24:1)+H | 4_SM(d16:1_24:0)+H | 4_SM(d17:1_23:0)+H | 4_SM(d18:0_22:1)+H | 4_SM(d18:1_22:0)+H | 4_SM(d20:0_20:1)+H | 4_SM(d20:1_20:0)+H | 4_SM(d22:0_18:1)+H | 4_SM(d22:1_18:0)+H | 4_SM(d23:0_17:1)+H | 4_SM(d24:0_16:1)+H | 4_SM(d24:1_16:0)+H | 4_SM(d25:0_15:1)+H | 4_SM(d26:0_14:1)+H_787.6685_9.24$Pos	4385.93	180526	35293.8	88054	183335	248006	11800000	254517	0	547760	148547	3080.51	0	0	1.09849e+06	442984	2.17303e+06	0	435093	226236	14478.9	825.598	180769	5.80785e+06	517528	2.76987e+06	28571.5	436899	538155	1978.89	5.296e+06	690391	568932	640368
4_SM(d14:1_24:1)+H | 4_SM(d16:0_22:2)+H | 4_SM(d16:1_22:1)+H | 4_SM(d17:2_21:0)+H | 4_SM(d18:0_20:2)+H | 4_SM(d18:1_20:1)+H | 4_SM(d18:2_20:0)+H | 4_SM(d20:0_18:2)+H | 4_SM(d20:1_18:1)+H | 4_SM(d20:2_18:0)+H | 4_SM(d21:0_17:2)+H | 4_SM(d22:1_16:1)+H | 4_SM(d22:2_16:0)+H | 4_SM(d24:1_14:1)+H_757.6214_8.00$Pos	0	2508.04	0	29694.4	51263.9	45569.6	1.20173e+06	0	0	2646.76	29772.5	2125.12	0	0	1662.34	122927	582821	0	2176.29	3014.64	0	0	4257.13	1.39264e+06	9937.21	466060	614185	182555	189009	0	180572	133433	34735.8	288872
4_SM(d14:1_25:0)+H | 4_SM(d15:0_24:1)+H | 4_SM(d15:1_24:0)+H | 4_SM(d16:1_23:0)+H | 4_SM(d17:0_22:1)+H | 4_SM(d17:1_22:0)+H | 4_SM(d18:1_21:0)+H | 4_SM(d19:0_20:1)+H | 4_SM(d20:1_19:0)+H | 4_SM(d21:0_18:1)+H | 4_SM(d22:0_17:1)+H | 4_SM(d22:1_17:0)+H | 4_SM(d23:0_16:1)+H | 4_SM(d24:0_15:1)+H | 4_SM(d24:1_15:0)+H | 4_SM(d25:0_14:1)+H_773.6541_8.84$Pos	0	10602.1	0	0	0	0	1.49569e+06	18441.2	0	43693.3	2068.4	0	0	0	64824	21357.6	1208.06	0	13786.1	5573.02	741.743	0	10593.2	459110	56623	269331	354777	0	42433.7	0	392402	100810	75792.6	0
4_SM(d15:0_22:4)+H | 4_SM(d15:1_22:3)+H | 4_SM(d17:0_20:4)+H | 4_SM(d17:1_20:3)+H | 4_SM(d17:2_20:2)+H | 4_SM(d18:4_19:0)+H | 4_SM(d19:0_18:4)+H | 4_SM(d20:2_17:2)+H | 4_SM(d20:3_17:1)+H | 4_SM(d20:4_17:0)+H | 4_SM(d22:3_15:1)+H | 4_SM(d22:4_15:0)+H_739.5725_7.63$Pos	3249.59	15481.3	135343	3.75436e+06	17500000	13600000	3.23927e+06	0	164044	508029	13000000	379297	0	0	129902	17700000	15000000	0	256645	6662.43	2914.31	28419.3	303548	15100000	904633	17400000	16100000	2004.29	16000000	0	29048.4	8.20478e+06	2.25224e+06	1.5344e+06
4_SM(d15:1_26:0)+H | 4_SM(d16:1_25:0)+H | 4_SM(d17:0_24:1)+H | 4_SM(d17:1_24:0)+H | 4_SM(d18:1_23:0)+H | 4_SM(d19:0_22:1)+H | 4_SM(d20:1_21:0)+H | 4_SM(d21:0_20:1)+H | 4_SM(d22:1_19:0)+H | 4_SM(d23:0_18:1)+H | 4_SM(d24:0_17:1)+H | 4_SM(d24:1_17:0)+H | 4_SM(d25:0_16:1)+H | 4_SM(d26:0_15:1)+H_801.6848_9.62$Pos	0	10243.3	0	53783.4	26606	65935.1	3.44928e+06	52008.2	0	112864	43300.3	0	0	0	109379	110604	689939	0	44652.7	11166.6	0	0	19654.5	1.98639e+06	125815	845697	1.03831e+06	179223	114720	0	683515	231402	132827	371468
4_SM(d16:1_26:0)+H | 4_SM(d17:1_25:0)+H | 4_SM(d18:0_24:1)+H | 4_SM(d18:1_24:0)+H | 4_SM(d20:0_22:1)+H | 4_SM(d20:1_22:0)+H | 4_SM(d22:0_20:1)+H | 4_SM(d22:1_20:0)+H | 4_SM(d24:0_18:1)+H | 4_SM(d24:1_18:0)+H | 4_SM(d25:0_17:1)+H | 4_SM(d26:0_16:1)+H_815.6994_10.06$Pos	0	11127.3	0	731109	74185.5	360376	9.12386e+06	47272	0	120125	193633	76572.2	0	0	242598	238352	4.82041e+06	13341.7	41838	23114.6	0	279037	17766.9	8.75789e+06	149657	4.33263e+06	2.73859e+06	625643	317692	0	669630	438473	185887	3.91885e+06
4_SM(d16:1_24:1)+H | 4_SM(d17:2_23:0)+H | 4_SM(d18:0_22:2)+H | 4_SM(d18:1_22:1)+H | 4_SM(d18:2_22:0)+H | 4_SM(d20:0_20:2)+H | 4_SM(d20:1_20:1)+H | 4_SM(d20:2_20:0)+H | 4_SM(d22:0_18:2)+H | 4_SM(d22:1_18:1)+H | 4_SM(d22:2_18:0)+H | 4_SM(d23:0_17:2)+H | 4_SM(d24:1_16:1)+H_785.6521_8.65$Pos	0	2761.74	0	208751	67374.3	177595	8.74972e+06	58207.7	0	226596	58318.7	22939.9	0	0	186300	278559	1.54473e+06	3520.6	67443.1	12062.9	0	117434	32013	4.19947e+06	212366	1.09714e+06	1.90781e+06	433479	430475	0	1.0551e+06	613592	368547	3.02569e+06
4_SM(d16:1_24:1)+H | 4_SM(d17:2_23:0)+H | 4_SM(d18:0_22:2)+H | 4_SM(d18:1_22:1)+H | 4_SM(d18:2_22:0)+H | 4_SM(d20:0_20:2)+H | 4_SM(d20:1_20:1)+H | 4_SM(d20:2_20:0)+H | 4_SM(d22:0_18:2)+H | 4_SM(d22:1_18:1)+H | 4_SM(d22:2_18:0)+H | 4_SM(d23:0_17:2)+H | 4_SM(d24:1_16:1)+H_785.6521_8.78$Pos	0	0	0	608240	61503.7	245989	182158	787.386	14638	0	0	114666	0	10368.3	0	100505	1.77182e+06	29980.3	0	0	0	297918	0	1.22049e+06	0	215034	217832	595147	164597	0	50886.4	0	0	5.1732e+06
4_SM(d16:1_26:0)+H | 4_SM(d17:1_25:0)+H | 4_SM(d18:0_24:1)+H | 4_SM(d18:1_24:0)+H | 4_SM(d20:0_22:1)+H | 4_SM(d20:1_22:0)+H | 4_SM(d22:0_20:1)+H | 4_SM(d22:1_20:0)+H | 4_SM(d24:0_18:1)+H | 4_SM(d24:1_18:0)+H | 4_SM(d25:0_17:1)+H | 4_SM(d26:0_16:1)+H_815.6981_9.64$Pos	188501	1.10962e+06	9331.67	227910	0	19963.7	630125	9.31645e+06	0	243493	0	19793.4	104326	55962.9	2.31689e+06	1355.66	523015	53359	252779	2.68505e+06	524729	188355	63284	473703	133067	173508	142171	108827	52682.1	166348	35800000	21881.2	91567.7	1.28424e+06
4_SM(d16:1_26:0)+H | 4_SM(d17:1_25:0)+H | 4_SM(d18:0_24:1)+H | 4_SM(d18:1_24:0)+H | 4_SM(d20:0_22:1)+H | 4_SM(d20:1_22:0)+H | 4_SM(d22:0_20:1)+H | 4_SM(d22:1_20:0)+H | 4_SM(d24:0_18:1)+H | 4_SM(d24:1_18:0)+H | 4_SM(d25:0_17:1)+H | 4_SM(d26:0_16:1)+H_815.6990_9.93$Pos	797.47	79268.3	7978.25	2324.32	7846.86	0	10200000	136489	0	401036	137270	0	0	3718.28	1.19793e+06	162998	287020	3892.91	216868	149687	2878.92	10535.2	80110.5	7.07062e+06	302318	3.96708e+06	2.62399e+06	11305.4	282375	0	3.08269e+06	441829	362821	90208.4
4_SM(d17:1_24:1)+H | 4_SM(d17:2_24:0)+H | 4_SM(d18:2_23:0)+H | 4_SM(d19:0_22:2)+H | 4_SM(d20:2_21:0)+H | 4_SM(d21:0_20:2)+H | 4_SM(d22:2_19:0)+H | 4_SM(d23:0_18:2)+H | 4_SM(d24:0_17:2)+H | 4_SM(d24:1_17:1)+H_799.6690_9.04$Pos	0	0	0	176304	970.594	69647.5	477736	3905.53	0	653.824	0	1750.22	0	7980.15	0	49036.4	637637	8680.28	0	0	0	132651	0	994447	0	294084	335391	294510	78139.5	0	101996	22067.4	4038.75	1.96019e+06
4_SM(d17:1_24:1)+H | 4_SM(d17:2_24:0)+H | 4_SM(d18:2_23:0)+H | 4_SM(d19:0_22:2)+H | 4_SM(d20:2_21:0)+H | 4_SM(d21:0_20:2)+H | 4_SM(d22:2_19:0)+H | 4_SM(d23:0_18:2)+H | 4_SM(d24:0_17:2)+H | 4_SM(d24:1_17:1)+H_799.6688_8.90$Pos	0	22686.3	0	34615.6	1211.07	23044.6	2.33643e+06	66113.4	0	78967.9	6308.14	0	0	0	95307.8	60116.4	279434	0	10568.8	11152.5	0	2595.71	6986.33	651985	75239.8	572127	613946	153362	57757.1	0	761855	214097	92878.1	553651
4_SM(d17:2_25:0)+H | 4_SM(d18:1_24:1)+H | 4_SM(d18:2_24:0)+H | 4_SM(d20:0_22:2)+H | 4_SM(d20:1_22:1)+H | 4_SM(d20:2_22:0)+H | 4_SM(d22:0_20:2)+H | 4_SM(d22:1_20:1)+H | 4_SM(d22:2_20:0)+H | 4_SM(d24:0_18:2)+H | 4_SM(d24:1_18:1)+H | 4_SM(d25:0_17:2)+H_813.6846_9.19$Pos	43242.2	633146	36984.2	832235	236317	653865	22500000	1.22115e+06	7867.94	1.53579e+06	664649	108629	3469.2	0	2.2482e+06	548664	5.96597e+06	9919.38	785817	949670	96054.9	251144	339071	14100000	1.19912e+06	5.67542e+06	4.66328e+06	2.3314e+06	1.18681e+06	38418.4	19800000	2.59806e+06	2.21302e+06	170020
4_SM(d17:2_26:0)+H | 4_SM(d18:2_25:0)+H | 4_SM(d20:2_23:0)+H | 4_SM(d21:0_22:2)+H | 4_SM(d22:2_21:0)+H | 4_SM(d23:0_20:2)+H | 4_SM(d25:0_18:2)+H | 4_SM(d26:0_17:2)+H_827.6992_9.35$Pos	18441.9	20611.1	0	0	0	0	386355	122758	0	9997.4	0	0	0	0	38451.6	0	0	0	83576.6	28569.1	821.627	0	3563.13	23477	22167.4	37654.6	54204.4	0	0	0	762852	19994.3	41269.4	0
4_SM(d17:2_26:0)+H | 4_SM(d18:2_25:0)+H | 4_SM(d20:2_23:0)+H | 4_SM(d21:0_22:2)+H | 4_SM(d22:2_21:0)+H | 4_SM(d23:0_20:2)+H | 4_SM(d25:0_18:2)+H | 4_SM(d26:0_17:2)+H_827.6994_9.64$Pos	0	0	0	3898.88	2703.9	1072.53	111356	0	0	0	4664.42	0	0	0	0	768.981	82032.5	0	0	0	0	2902.2	0	169343	706.413	65315.9	50331.4	36771.9	0	0	1657.82	0	0	228798
4_SM(d18:0_22:3)+H | 4_SM(d18:1_22:2)+H | 4_SM(d18:2_22:1)+H | 4_SM(d18:3_22:0)+H | 4_SM(d20:0_20:3)+H | 4_SM(d20:1_20:2)+H | 4_SM(d20:2_20:1)+H | 4_SM(d20:3_20:0)+H | 4_SM(d22:0_18:3)+H | 4_SM(d22:1_18:2)+H | 4_SM(d22:2_18:1)+H | 4_SM(d22:3_18:0)+H_783.6372_8.00$Pos	0	2032.71	0	40349.3	24085.4	27651.5	569035	17889.6	26075.4	0	0	18115.2	0	11417.4	2991.72	20684.4	165031	25097.9	0	0	0	29524.6	0	492098	2796.7	119338	130226	68781.1	58595	0	228547	31734.1	13932	141907
4_SM(d18:2_24:1)+H | 4_SM(d18:3_24:0)+H | 4_SM(d20:0_22:3)+H | 4_SM(d20:1_22:2)+H | 4_SM(d20:2_22:1)+H | 4_SM(d20:3_22:0)+H | 4_SM(d22:0_20:3)+H | 4_SM(d22:1_20:2)+H | 4_SM(d22:2_20:1)+H | 4_SM(d22:3_20:0)+H | 4_SM(d24:0_18:3)+H | 4_SM(d24:1_18:2)+H_811.6673_8.55$Pos	5922.49	342500	7440.1	279953	38044.1	232015	12600000	518915	0	701849	33816.9	11168.3	0	0	1.03723e+06	272688	2.67273e+06	0	124878	537554	49874.8	21704.8	67901.4	6.76291e+06	444800	2.0811e+06	2.02353e+06	1.11652e+06	717767	21234.5	9.63697e+06	1.56502e+06	1.17986e+06	3.40153e+06
4_SM(d18:3_24:1)+H | 4_SM(d18:4_24:0)+H | 4_SM(d20:0_22:4)+H | 4_SM(d20:1_22:3)+H | 4_SM(d20:2_22:2)+H | 4_SM(d20:3_22:1)+H | 4_SM(d20:4_22:0)+H | 4_SM(d22:0_20:4)+H | 4_SM(d22:1_20:3)+H | 4_SM(d22:2_20:2)+H | 4_SM(d22:3_20:1)+H | 4_SM(d22:4_20:0)+H | 4_SM(d24:0_18:4)+H | 4_SM(d24:1_18:3)+H_809.6522_7.99$Pos	0	70174.9	0	0	0	6678.88	1.91436e+06	374616	0	67818	0	0	0	0	115547	20473.5	185932	0	0	131197	9676.94	0	1419.29	658593	45200.5	135429	185946	77165.3	46015.6	9266.63	2.77902e+06	101691	81315.5	114456
4_So(d16:1)+H_272.2586_0.47$Pos	437788	388881	324074	341951	355189	382061	243039	363041	348440	415087	305152	291750	376262	315006	379760	355060	318059	354252	359373	312835	334276	312203	313584	293064	278153	403154	331948	319245	329245	301124	351539	405107	515469	479583
4_So(d18:1)+H_300.2899_0.62$Pos	2.14801e+06	2.06842e+06	1.9234e+06	1.84381e+06	1.94895e+06	1.94623e+06	1.12583e+06	1.88853e+06	1.92188e+06	1.88804e+06	1.75111e+06	1.89848e+06	2.0582e+06	1.82356e+06	2.06721e+06	2.08831e+06	2.08423e+06	1.89325e+06	2.11489e+06	1.89029e+06	1.99498e+06	1.70269e+06	1.79379e+06	1.86298e+06	1.60389e+06	2.10288e+06	1.90655e+06	1.84216e+06	1.88861e+06	1.73326e+06	2.27425e+06	1.86721e+06	2.03233e+06	2.34779e+06
4_So(d18:2)+H_298.2743_0.88$Pos	209903	203816	198012	908500	1.75609e+06	1.88797e+06	1.23848e+06	204855	1.52169e+06	1.56446e+06	1.57792e+06	578101	209391	1.59473e+06	2.09647e+06	1.22094e+06	801861	634490	1.724e+06	222929	162463	835899	160973	1.50666e+06	1.52288e+06	1.84781e+06	2.01516e+06	2.1554e+06	1.01828e+06	1.60925e+06	2.13512e+06	2.17539e+06	5.50369e+06	1.00683e+06
4_So(d18:2)+H_298.2743_0.72$Pos	2.323e+06	2.41606e+06	1.05499e+06	987091	994230	1.06149e+06	532775	736696	969182	1.74679e+06	1.69059e+06	990388	1.92301e+06	1.59585e+06	2.39231e+06	1.03847e+06	1.09979e+06	959477	1.99229e+06	816812	1.55642e+06	858544	1.89874e+06	1.60394e+06	781442	1.97105e+06	923648	1.01362e+06	959542	2.08089e+06	1.0192e+06	891691	6.14637e+06	1.25394e+06
4_So(d18:2)+H_298.2744_0.33$Pos	584062	539273	599477	610200	612185	534695	133043	429114	743651	522078	586853	612826	517983	534778	454815	573886	298738	577659	547342	436291	540245	452661	498562	397203	501879	469690	459367	559110	663218	396869	301147	685202	555757	284054
4_So(d18:2)+H_298.2742_1.12$Pos	244559	248848	245800	163004	175290	173733	143245	213996	251423	221428	192162	148889	171815	158917	255265	236836	156797	245161	261301	218197	210851	122463	239037	170701	205107	195328	226859	182384	181595	174373	239875	215501	251667	281937
4_TG(10:0_10:0_13:0)+NH4 | 4_TG(17:0_8:0_8:0)+NH4 | 4_TG(10:0_15:0_8:0)+NH4 | 4_TG(12:0_13:0_8:0)+NH4_614.5357_5.73$Pos	871.648	5757.24	0	2761.17	549.579	0	510642	6622.97	0	0	0	0	658.066	0	9870.66	0	74864.2	0	826.464	1533.31	3275.51	2134.6	0	16994	1716.48	601.495	17089.9	10326.1	631.391	0	1.01676e+06	2983.6	3292.33	130324
4_TG(10:0_10:0_13:0)+NH4 | 4_TG(17:0_8:0_8:0)+NH4 | 4_TG(10:0_15:0_8:0)+NH4 | 4_TG(12:0_13:0_8:0)+NH4_614.5358_5.88$Pos	0	1742.53	0	7950.34	674.616	706.868	86671.3	6333.45	0	633.204	1864.4	0	0	0	4377.01	964.062	82444.2	1079.4	2638.65	546.826	0	7746.87	643.94	14208	1716.48	2572.1	7224.41	10266.4	2081.21	0	463127	1232.02	5614.53	235176
4_TG(12:0_12:0_14:1)+NH4 | 4_TG(10:0_10:0_18:1)+NH4 | 4_TG(10:0_12:0_16:1)+NH4 | 4_TG(10:0_13:0_15:1)+NH4 | 4_TG(10:0_14:0_14:1)+NH4 | 4_TG(22:1_8:0_8:0)+NH4 | 4_TG(10:0_20:1_8:0)+NH4 | 4_TG(12:0_18:1_8:0)+NH4 | 4_TG(13:0_17:1_8:0)+NH4 | 4_TG(14:1_16:0_8:0)+NH4 | 4_TG(14:0_16:1_8:0)+NH4 | 4_TG(15:0_15:1_8:0)+NH4_682.5977_9.94$Pos	0	0	752.288	0	0	0	479564	0	0	921.125	0	0	0	758.643	0	700.482	0	0	0	0	631.688	648.369	1234.6	829.391	2385.88	20933.7	2507.08	0	803.959	0	0	1569.35	1474.43	2569.56
4_TG(14:0_14:0_16:1)+NH4 | 4_TG(14:0_15:0_15:1)+NH4 | 4_TG(14:0_14:1_16:0)+NH4 | 4_TG(13:0_14:0_17:1)+NH4 | 4_TG(13:0_15:1_16:0)+NH4 | 4_TG(12:0_12:0_20:1)+NH4 | 4_TG(12:0_14:1_18:0)+NH4 | 4_TG(12:0_14:0_18:1)+NH4 | 4_TG(12:0_15:1_17:0)+NH4 | 4_TG(12:0_15:0_17:1)+NH4 | 4_TG(12:0_16:0_16:1)+NH4 | 4_TG(10:0_10:0_24:1)+NH4 | 4_TG(10:0_12:0_22:1)+NH4 | 4_TG(10:0_14:1_20:0)+NH4 | 4_TG(10:0_14:0_20:1)+…	0	2339.69	40594	0	2569.91	1619.67	896531	7003.06	0	68479.6	106577	0	2459.23	0	35416.4	19595.7	2014.29	0	47938.4	0	674.386	0	57145.5	155276	34980	594873	160339	873.148	58494.6	2410.49	11325.4	117697	45763.3	743.253
4_TG(14:0_14:0_16:1)+NH4 | 4_TG(14:0_15:0_15:1)+NH4 | 4_TG(14:0_14:1_16:0)+NH4 | 4_TG(13:0_14:0_17:1)+NH4 | 4_TG(13:0_15:1_16:0)+NH4 | 4_TG(12:0_12:0_20:1)+NH4 | 4_TG(12:0_14:1_18:0)+NH4 | 4_TG(12:0_14:0_18:1)+NH4 | 4_TG(12:0_15:1_17:0)+NH4 | 4_TG(12:0_15:0_17:1)+NH4 | 4_TG(12:0_16:0_16:1)+NH4 | 4_TG(10:0_10:0_24:1)+NH4 | 4_TG(10:0_12:0_22:1)+NH4 | 4_TG(10:0_14:1_20:0)+NH4 | 4_TG(10:0_14:0_20:1)+…	859.661	1554.99	12315.3	16761.4	90650.5	87346.7	633877	2408.58	3624.31	39130.4	98564.4	5797.24	3570.43	0	8118.49	129002	287783	2671.2	21288.9	1498	4005.5	2477.51	27249.8	420966	66381.6	851182	197213	62796.9	150685	797.121	4308.76	101956	69932.7	219567
4_TG(15:0_16:0_16:0)+NH4 | 4_TG(14:0_14:0_19:0)+NH4 | 4_TG(14:0_15:0_18:0)+NH4 | 4_TG(14:0_16:0_17:0)+NH4 | 4_TG(13:0_14:0_20:0)+NH4 | 4_TG(13:0_16:0_18:0)+NH4 | 4_TG(12:0_12:0_23:0)+NH4 | 4_TG(12:0_13:0_22:0)+NH4 | 4_TG(12:0_14:0_21:0)+NH4 | 4_TG(12:0_15:0_20:0)+NH4 | 4_TG(12:0_16:0_19:0)+NH4 | 4_TG(12:0_17:0_18:0)+NH4 | 4_TG(10:0_12:0_25:0)+NH4 | 4_TG(10:0_13:0_24:0)+NH4 | 4_TG(10:0_14:0_23:0)+…	1.36011e+06	1.51953e+06	1.21103e+06	699270	808422	791116	966566	2.2065e+06	751483	1.09798e+06	1.09332e+06	728464	1.3281e+06	515713	1.44594e+06	901718	766300	654250	1.2272e+06	1.62899e+06	1.45127e+06	617749	1.14566e+06	849872	1.13158e+06	1.10748e+06	972406	233843	875468	1.55722e+06	697900	1.19407e+06	1.27271e+06	889816
4_TG(15:0_15:1_16:0)+NH4 | 4_TG(14:0_14:0_18:1)+NH4 | 4_TG(14:0_15:1_17:0)+NH4 | 4_TG(14:0_15:0_17:1)+NH4 | 4_TG(14:0_16:0_16:1)+NH4 | 4_TG(14:0_14:1_18:0)+NH4 | 4_TG(14:1_16:0_16:0)+NH4 | 4_TG(13:0_15:1_18:0)+NH4 | 4_TG(13:0_16:0_17:1)+NH4 | 4_TG(12:0_12:0_22:1)+NH4 | 4_TG(12:0_14:1_20:0)+NH4 | 4_TG(12:0_14:0_20:1)+NH4 | 4_TG(12:0_15:1_19:0)+NH4 | 4_TG(12:0_16:1_18:0)+NH4 | 4_TG(12:0_16:0_18:1)+…	182395	194946	311671	966634	789493	1.25666e+06	5.75088e+06	148158	846883	469270	724077	849545	159401	604439	311756	796466	3.41331e+06	767306	385157	168304	148745	1.5292e+06	423809	3.42388e+06	617532	5.38887e+06	1.74205e+06	922421	832214	158679	174146	716580	614278	30300000
4_TG(15:0_16:0_16:0)+NH4 | 4_TG(14:0_14:0_19:0)+NH4 | 4_TG(14:0_15:0_18:0)+NH4 | 4_TG(14:0_16:0_17:0)+NH4 | 4_TG(13:0_14:0_20:0)+NH4 | 4_TG(13:0_16:0_18:0)+NH4 | 4_TG(12:0_12:0_23:0)+NH4 | 4_TG(12:0_13:0_22:0)+NH4 | 4_TG(12:0_14:0_21:0)+NH4 | 4_TG(12:0_15:0_20:0)+NH4 | 4_TG(12:0_16:0_19:0)+NH4 | 4_TG(12:0_17:0_18:0)+NH4 | 4_TG(10:0_12:0_25:0)+NH4 | 4_TG(10:0_13:0_24:0)+NH4 | 4_TG(10:0_14:0_23:0)+…	140445	115954	226256	9359.68	22373.8	19389.6	318651	282340	15087.6	466369	624972	11389.3	207518	6081.88	200692	74716.5	22454.2	9371.62	328013	130734	179736	6886.43	408201	169639	437602	464412	458280	15984.3	248859	204760	110429	700705	643877	7870.84
4_TG(15:0_16:0_16:0)+NH4 | 4_TG(14:0_14:0_19:0)+NH4 | 4_TG(14:0_15:0_18:0)+NH4 | 4_TG(14:0_16:0_17:0)+NH4 | 4_TG(13:0_14:0_20:0)+NH4 | 4_TG(13:0_16:0_18:0)+NH4 | 4_TG(12:0_12:0_23:0)+NH4 | 4_TG(12:0_13:0_22:0)+NH4 | 4_TG(12:0_14:0_21:0)+NH4 | 4_TG(12:0_15:0_20:0)+NH4 | 4_TG(12:0_16:0_19:0)+NH4 | 4_TG(12:0_17:0_18:0)+NH4 | 4_TG(10:0_12:0_25:0)+NH4 | 4_TG(10:0_13:0_24:0)+NH4 | 4_TG(10:0_14:0_23:0)+…	361452	291346	115893	25434.3	296954	86178.3	189731	887271	20823.4	96037.7	362245	23627.7	527545	10052.3	139382	630641	148183	9711.21	105600	311786	478181	14975.5	102146	561988	102926	718098	615158	54739.3	618233	568546	266652	213622	116263	64742.4
4_TG(15:1_15:1_18:0)+NH4 | 4_TG(15:1_16:0_17:1)+NH4 | 4_TG(14:0_14:0_20:2)+NH4 | 4_TG(14:0_16:0_18:2)+NH4 | 4_TG(14:0_17:1_17:1)+NH4 | 4_TG(12:0_14:0_22:2)+NH4 | 4_TG(12:0_16:0_20:2)+NH4 | 4_TG(12:0_18:0_18:2)+NH4 | 4_TG(10:0_16:0_22:2)+NH4 | 4_TG(10:0_18:2_20:0)+NH4 | 4_TG(10:0_18:0_20:2)+NH4 | 4_TG(18:2_22:0_8:0)+NH4 | 4_TG(18:0_22:2_8:0)+NH4 | 4_TG(20:0_20:2_8:0)+NH4 | 4_TG(16:0_16:1_16:1)+NH4…	101150	148346	287626	1.04565e+06	733854	1.51738e+06	9.28695e+06	154935	499387	443984	535761	545495	93221	241911	340411	780316	8.03412e+06	348162	378092	125209	101580	2.2656e+06	394359	7.51629e+06	654840	8.81777e+06	3.12002e+06	846137	769744	98992.5	172654	570296	559300	72800000
4_TG(15:1_15:1_16:0)+NH4 | 4_TG(14:0_14:0_18:2)+NH4 | 4_TG(14:0_15:1_17:1)+NH4 | 4_TG(12:0_12:0_22:2)+NH4 | 4_TG(12:0_14:0_20:2)+NH4 | 4_TG(12:0_16:0_18:2)+NH4 | 4_TG(12:0_17:1_17:1)+NH4 | 4_TG(10:0_14:0_22:2)+NH4 | 4_TG(10:0_16:0_20:2)+NH4 | 4_TG(10:0_18:0_18:2)+NH4 | 4_TG(16:0_22:2_8:0)+NH4 | 4_TG(18:2_20:0_8:0)+NH4 | 4_TG(18:0_20:2_8:0)+NH4 | 4_TG(15:0_15:1_16:1)+NH4 | 4_TG(14:0_15:0_17:2)+NH4…	1659.7	6904.17	46996	32863.3	104233	121573	931966	15534.3	12194.4	87634.2	69425.3	15025.7	0	0	59816	148900	821528	2650	72048.9	9207.85	1730.23	23182.6	69575.4	719709	133524	1.08667e+06	354571	69384.3	181787	931.975	19093	150407	110698	3.40624e+06
4_TG(15:1_15:1_16:0)+NH4 | 4_TG(14:0_14:0_18:2)+NH4 | 4_TG(14:0_15:1_17:1)+NH4 | 4_TG(12:0_12:0_22:2)+NH4 | 4_TG(12:0_14:0_20:2)+NH4 | 4_TG(12:0_16:0_18:2)+NH4 | 4_TG(12:0_17:1_17:1)+NH4 | 4_TG(10:0_14:0_22:2)+NH4 | 4_TG(10:0_16:0_20:2)+NH4 | 4_TG(10:0_18:0_18:2)+NH4 | 4_TG(16:0_22:2_8:0)+NH4 | 4_TG(18:2_20:0_8:0)+NH4 | 4_TG(18:0_20:2_8:0)+NH4 | 4_TG(15:0_15:1_16:1)+NH4 | 4_TG(14:0_15:0_17:2)+NH4…	1618.91	3932.12	9224.44	129363	182411	237257	249847	9422.18	79213.6	23100.8	94057.2	86215.5	860.404	21348.8	9780.12	181264	977989	45202.8	10843.1	3499.24	890.938	245490	6958.27	637532	36436.6	710938	245887	172741	163153	931.975	2638.72	85694	39709.9	7.03933e+06
4_TG(15:1_15:1_18:1)+NH4 | 4_TG(15:0_15:1_18:2)+NH4 | 4_TG(15:1_16:1_17:1)+NH4 | 4_TG(15:1_16:0_17:2)+NH4 | 4_TG(14:0_14:0_20:3)+NH4 | 4_TG(14:0_14:1_20:2)+NH4 | 4_TG(14:0_16:1_18:2)+NH4 | 4_TG(14:0_16:0_18:3)+NH4 | 4_TG(14:0_17:1_17:2)+NH4 | 4_TG(14:1_16:0_18:2)+NH4 | 4_TG(14:1_17:1_17:1)+NH4 | 4_TG(13:0_15:1_20:2)+NH4 | 4_TG(13:0_17:1_18:2)+NH4 | 4_TG(12:0_14:1_22:2)+NH4 | 4_TG(12:0_14:0_22:3)+…	2496.21	23742.1	34499.1	65915.7	52317.5	97183.8	1.18143e+06	115663	0	54007.4	64777.7	4144.11	3261.89	0	42277.7	74041.1	1.19386e+06	0	38609.4	8260.85	806.022	125223	46455.7	1.07562e+06	36958.1	936152	456716	43202.7	85188.2	0	64031.1	92835.1	76272.8	5.80889e+06
4_TG(15:1_15:1_18:1)+NH4 | 4_TG(15:0_15:1_18:2)+NH4 | 4_TG(15:1_16:1_17:1)+NH4 | 4_TG(15:1_16:0_17:2)+NH4 | 4_TG(14:0_14:0_20:3)+NH4 | 4_TG(14:0_14:1_20:2)+NH4 | 4_TG(14:0_16:1_18:2)+NH4 | 4_TG(14:0_16:0_18:3)+NH4 | 4_TG(14:0_17:1_17:2)+NH4 | 4_TG(14:1_16:0_18:2)+NH4 | 4_TG(14:1_17:1_17:1)+NH4 | 4_TG(13:0_15:1_20:2)+NH4 | 4_TG(13:0_17:1_18:2)+NH4 | 4_TG(12:0_14:1_22:2)+NH4 | 4_TG(12:0_14:0_22:3)+…	5489.75	51272.5	49841.6	0	5255.99	13137.3	1.68376e+06	152739	0	60160	53505.9	0	4578.05	0	67266.6	17883.4	510192	0	50810	24068.6	6359.91	681.054	51468	793815	105285	886760	394934	946.287	32169.9	6412.4	113277	89427.7	81850.4	236530
4_TG(16:0_16:0_19:0)+NH4 | 4_TG(16:0_17:0_18:0)+NH4 | 4_TG(15:0_16:0_20:0)+NH4 | 4_TG(15:0_18:0_18:0)+NH4 | 4_TG(14:0_14:0_23:0)+NH4 | 4_TG(14:0_15:0_22:0)+NH4 | 4_TG(14:0_16:0_21:0)+NH4 | 4_TG(14:0_17:0_20:0)+NH4 | 4_TG(14:0_18:0_19:0)+NH4 | 4_TG(13:0_14:0_24:0)+NH4 | 4_TG(13:0_16:0_22:0)+NH4 | 4_TG(13:0_18:0_20:0)+NH4 | 4_TG(12:0_13:0_26:0)+NH4 | 4_TG(12:0_14:0_25:0)+NH4 | 4_TG(12:0_15:0_24:0)+…	454056	582090	8.70505e+06	4.58427e+06	23600000	19200000	10500000	1.43088e+06	658054	16500000	21600000	1.60453e+06	241601	90549.8	6.22445e+06	26000000	20800000	134398	11500000	359084	353397	271047	14600000	22300000	16100000	26300000	24000000	614949	22900000	234464	762824	22600000	22900000	2.59032e+06
4_TG(16:0_16:0_18:0)+NH4 | 4_TG(14:0_14:0_22:0)+NH4 | 4_TG(14:0_16:0_20:0)+NH4 | 4_TG(14:0_18:0_18:0)+NH4 | 4_TG(12:0_12:0_26:0)+NH4 | 4_TG(12:0_14:0_24:0)+NH4 | 4_TG(12:0_16:0_22:0)+NH4 | 4_TG(12:0_18:0_20:0)+NH4 | 4_TG(10:0_14:0_26:0)+NH4 | 4_TG(10:0_16:0_24:0)+NH4 | 4_TG(10:0_18:0_22:0)+NH4 | 4_TG(10:0_20:0_20:0)+NH4 | 4_TG(16:0_26:0_8:0)+NH4 | 4_TG(18:0_24:0_8:0)+NH4 | 4_TG(20:0_22:0_8:0)+NH4…	200670	232771	6.68833e+06	513865	12100000	6.72344e+06	6.85151e+06	35249.8	322483	11500000	13000000	333979	27441.7	290676	5.18515e+06	16000000	410350	296435	8.37838e+06	157252	175796	402049	9.59735e+06	14700000	10600000	16600000	15300000	182534	14100000	27243.5	318551	14300000	14400000	1.27136e+06
4_TG(16:0_16:0_18:0)+NH4 | 4_TG(14:0_14:0_22:0)+NH4 | 4_TG(14:0_16:0_20:0)+NH4 | 4_TG(14:0_18:0_18:0)+NH4 | 4_TG(12:0_12:0_26:0)+NH4 | 4_TG(12:0_14:0_24:0)+NH4 | 4_TG(12:0_16:0_22:0)+NH4 | 4_TG(12:0_18:0_20:0)+NH4 | 4_TG(10:0_14:0_26:0)+NH4 | 4_TG(10:0_16:0_24:0)+NH4 | 4_TG(10:0_18:0_22:0)+NH4 | 4_TG(10:0_20:0_20:0)+NH4 | 4_TG(16:0_26:0_8:0)+NH4 | 4_TG(18:0_24:0_8:0)+NH4 | 4_TG(20:0_22:0_8:0)+NH4…	155631	143320	228159	15500000	15000000	15700000	3.53192e+06	107961	14700000	389446	8.07465e+06	14900000	168151	249356	228934	16200000	15800000	12700000	258833	122179	170889	13800000	288040	14600000	582173	16500000	15100000	389525	14100000	55001.3	96130.8	5.21295e+06	1.2679e+06	11300000
4_TG(16:0_16:0_18:1)+NH4 | 4_TG(16:0_17:0_17:1)+NH4 | 4_TG(16:0_16:1_18:0)+NH4 | 4_TG(15:0_17:1_18:0)+NH4 | 4_TG(15:0_15:1_20:0)+NH4 | 4_TG(15:1_16:0_19:0)+NH4 | 4_TG(15:1_17:0_18:0)+NH4 | 4_TG(14:0_14:0_22:1)+NH4 | 4_TG(14:0_14:1_22:0)+NH4 | 4_TG(14:0_15:1_21:0)+NH4 | 4_TG(14:0_16:1_20:0)+NH4 | 4_TG(14:0_16:0_20:1)+NH4 | 4_TG(14:0_17:1_19:0)+NH4 | 4_TG(14:0_18:0_18:1)+NH4 | 4_TG(14:1_16:0_20:0)+…	52755.4	669655	1.16799e+06	7.13456e+06	2.40433e+06	8.73527e+06	58000000	917135	2.24581e+06	1.77688e+06	2.38209e+06	2.27476e+06	402504	1.88708e+06	1.36884e+06	3.14184e+06	49800000	2.22313e+06	1.45387e+06	662298	454714	11500000	1.47597e+06	42000000	2.9546e+06	55100000	17800000	4.70006e+06	2.41769e+06	450384	876156	3.03414e+06	2.45392e+06	172000000
4_TG(16:0_16:0_18:2)+NH4 | 4_TG(16:0_17:1_17:1)+NH4 | 4_TG(15:1_15:1_20:0)+NH4 | 4_TG(15:1_17:1_18:0)+NH4 | 4_TG(14:0_14:0_22:2)+NH4 | 4_TG(14:0_16:0_20:2)+NH4 | 4_TG(14:0_18:0_18:2)+NH4 | 4_TG(12:0_16:0_22:2)+NH4 | 4_TG(12:0_18:2_20:0)+NH4 | 4_TG(12:0_18:0_20:2)+NH4 | 4_TG(10:0_18:2_22:0)+NH4 | 4_TG(10:0_18:0_22:2)+NH4 | 4_TG(10:0_20:0_20:2)+NH4 | 4_TG(18:2_24:0_8:0)+NH4 | 4_TG(20:2_22:0_8:0)+NH…	387304	664440	873700	8.08936e+06	1.62972e+06	6.46064e+06	80000000	1.01789e+06	1.53237e+06	1.25117e+06	1.60519e+06	1.59568e+06	313384	1.39226e+06	1.30592e+06	2.28564e+06	50500000	1.56938e+06	1.06263e+06	615949	364185	12400000	1.13103e+06	48800000	1.95591e+06	51400000	18600000	4.00253e+06	1.59482e+06	363809	852414	2.14512e+06	1.69493e+06	291000000
4_TG(16:0_16:0_16:1)+NH4 | 4_TG(15:0_16:0_17:1)+NH4 | 4_TG(15:0_15:1_18:0)+NH4 | 4_TG(15:1_16:0_17:0)+NH4 | 4_TG(14:0_14:0_20:1)+NH4 | 4_TG(14:0_15:1_19:0)+NH4 | 4_TG(14:0_14:1_20:0)+NH4 | 4_TG(14:0_16:1_18:0)+NH4 | 4_TG(14:0_16:0_18:1)+NH4 | 4_TG(14:0_17:0_17:1)+NH4 | 4_TG(14:1_16:0_18:0)+NH4 | 4_TG(13:0_15:1_20:0)+NH4 | 4_TG(13:0_17:1_18:0)+NH4 | 4_TG(12:0_12:0_24:1)+NH4 | 4_TG(12:0_14:1_22:0)+…	400176	554104	981602	2.09253e+06	1.60444e+06	3.83735e+06	30500000	503689	1.45373e+06	1.24702e+06	1.51771e+06	1.47927e+06	319966	870889	1.13209e+06	1.66979e+06	15400000	1.21082e+06	1.10343e+06	504636	355072	4.43071e+06	1.13545e+06	15100000	1.67005e+06	21700000	6.46861e+06	1.83857e+06	1.63948e+06	340423	682115	1.68281e+06	1.58874e+06	106000000
4_TG(16:0_16:0_17:2)+NH4 | 4_TG(16:0_16:1_17:1)+NH4 | 4_TG(15:0_16:0_18:2)+NH4 | 4_TG(15:0_17:1_17:1)+NH4 | 4_TG(15:1_15:1_19:0)+NH4 | 4_TG(15:1_16:1_18:0)+NH4 | 4_TG(15:1_16:0_18:1)+NH4 | 4_TG(15:1_17:0_17:1)+NH4 | 4_TG(14:0_15:1_20:1)+NH4 | 4_TG(14:0_15:0_20:2)+NH4 | 4_TG(14:0_17:2_18:0)+NH4 | 4_TG(14:1_15:1_20:0)+NH4 | 4_TG(14:0_17:1_18:1)+NH4 | 4_TG(14:0_17:0_18:2)+NH4 | 4_TG(14:1_17:1_18:0)+…	69851.9	117942	183549	677226	488623	753758	1.31817e+06	119911	501459	249506	466442	534149	57192.6	355904	183131	543682	1.7492e+06	411430	209953	96029.4	73747.8	810157	229110	2.07699e+06	373950	2.3283e+06	1.05743e+06	601042	558855	73999.7	72727.7	454635	341214	7.99724e+06
4_TG(16:0_16:0_18:3)+NH4 | 4_TG(16:0_17:1_17:2)+NH4 | 4_TG(16:0_16:1_18:2)+NH4 | 4_TG(16:1_17:1_17:1)+NH4 | 4_TG(15:1_15:1_20:1)+NH4 | 4_TG(15:0_17:1_18:2)+NH4 | 4_TG(15:0_15:1_20:2)+NH4 | 4_TG(15:1_17:2_18:0)+NH4 | 4_TG(15:1_17:1_18:1)+NH4 | 4_TG(15:1_17:0_18:2)+NH4 | 4_TG(14:0_14:0_22:3)+NH4 | 4_TG(14:0_14:1_22:2)+NH4 | 4_TG(14:0_16:1_20:2)+NH4 | 4_TG(14:0_16:0_20:3)+NH4 | 4_TG(14:0_18:0_18:3)+…	74515.9	574378	204915	1.05048e+06	267704	935896	21400000	1.32829e+06	43866.1	300775	314617	67820.6	30090.5	2485.88	369658	533969	12200000	12347.2	261848	242814	57496.5	710215	244582	15600000	478866	11300000	6.06071e+06	792321	381695	68010.2	675239	537372	450686	59500000
4_TG(16:0_16:0_18:3)+NH4 | 4_TG(16:0_17:1_17:2)+NH4 | 4_TG(16:0_16:1_18:2)+NH4 | 4_TG(16:1_17:1_17:1)+NH4 | 4_TG(15:1_15:1_20:1)+NH4 | 4_TG(15:0_17:1_18:2)+NH4 | 4_TG(15:0_15:1_20:2)+NH4 | 4_TG(15:1_17:2_18:0)+NH4 | 4_TG(15:1_17:1_18:1)+NH4 | 4_TG(15:1_17:0_18:2)+NH4 | 4_TG(14:0_14:0_22:3)+NH4 | 4_TG(14:0_14:1_22:2)+NH4 | 4_TG(14:0_16:1_20:2)+NH4 | 4_TG(14:0_16:0_20:3)+NH4 | 4_TG(14:0_18:0_18:3)+…	13393.5	48098.2	57474.6	2.41545e+06	411208	1.57933e+06	2.86269e+06	139943	342374	91226.1	215715	381496	4317.88	276674	64935.1	635416	14800000	329404	67354.9	24483.7	9749.81	3.72107e+06	70859.3	13800000	140125	8.10083e+06	3.0346e+06	1.11226e+06	392723	9236.68	78945.3	218892	145169	97200000
4_TG(16:0_16:0_18:0)+NH4 | 4_TG(14:0_14:0_22:0)+NH4 | 4_TG(14:0_16:0_20:0)+NH4 | 4_TG(14:0_18:0_18:0)+NH4 | 4_TG(12:0_12:0_26:0)+NH4 | 4_TG(12:0_14:0_24:0)+NH4 | 4_TG(12:0_16:0_22:0)+NH4 | 4_TG(12:0_18:0_20:0)+NH4 | 4_TG(10:0_14:0_26:0)+NH4 | 4_TG(10:0_16:0_24:0)+NH4 | 4_TG(10:0_18:0_22:0)+NH4 | 4_TG(10:0_20:0_20:0)+NH4 | 4_TG(16:0_26:0_8:0)+NH4 | 4_TG(18:0_24:0_8:0)+NH4 | 4_TG(20:0_22:0_8:0)+NH4…	92943.2	107202	145493	15200000	3.90609e+06	10300000	39492.5	66754.8	14900000	156210	173752	14900000	123397	14300000	150260	582954	8.02855e+06	14700000	159803	97923.5	98318.4	13900000	153225	164717	135844	121499	133010	253637	243194	39629.5	65359	162719	185296	10400000
4_TG(16:0_17:1_18:0)+NH4 | 4_TG(15:1_16:0_20:0)+NH4 | 4_TG(15:1_18:0_18:0)+NH4 | 4_TG(14:0_15:1_22:0)+NH4 | 4_TG(14:0_17:1_20:0)+NH4 | 4_TG(12:0_15:1_24:0)+NH4 | 4_TG(12:0_17:1_22:0)+NH4 | 4_TG(10:0_15:1_26:0)+NH4 | 4_TG(10:0_17:1_24:0)+NH4 | 4_TG(17:1_26:0_8:0)+NH4 | 4_TG(17:0_17:0_17:1)+NH4 | 4_TG(16:0_17:0_18:1)+NH4 | 4_TG(16:0_16:1_19:0)+NH4 | 4_TG(16:1_17:0_18:0)+NH4 | 4_TG(15:0_16:1_20:0)+N…	7722.02	7175.55	12155.3	181847	189262	252383	326240	130697	161966	27991.1	88770.1	167144	3263.81	157860	15049.6	169709	709131	139244	12149	18781.6	6684.16	249495	17358.3	706512	43983.1	1.02496e+06	266855	194467	153460	2859.57	6800.61	88018.1	43504.8	5.29937e+06
4_TG(16:0_16:0_19:0)+NH4 | 4_TG(16:0_17:0_18:0)+NH4 | 4_TG(15:0_16:0_20:0)+NH4 | 4_TG(15:0_18:0_18:0)+NH4 | 4_TG(14:0_14:0_23:0)+NH4 | 4_TG(14:0_15:0_22:0)+NH4 | 4_TG(14:0_16:0_21:0)+NH4 | 4_TG(14:0_17:0_20:0)+NH4 | 4_TG(14:0_18:0_19:0)+NH4 | 4_TG(13:0_14:0_24:0)+NH4 | 4_TG(13:0_16:0_22:0)+NH4 | 4_TG(13:0_18:0_20:0)+NH4 | 4_TG(12:0_13:0_26:0)+NH4 | 4_TG(12:0_14:0_25:0)+NH4 | 4_TG(12:0_15:0_24:0)+…	91451.3	88981.4	95501.1	869033	312943	434195	72849	141447	3.31239e+06	95219.6	111960	1.96867e+06	93127.4	20300000	99663.6	260609	664839	11500000	97966.3	71898.9	92718.2	4.11177e+06	100858	505114	94554.2	400565	182226	233950	198965	47197.9	74581.9	120775	120431	907761
4_TG(16:0_17:1_18:0)+NH4 | 4_TG(15:1_16:0_20:0)+NH4 | 4_TG(15:1_18:0_18:0)+NH4 | 4_TG(14:0_15:1_22:0)+NH4 | 4_TG(14:0_17:1_20:0)+NH4 | 4_TG(12:0_15:1_24:0)+NH4 | 4_TG(12:0_17:1_22:0)+NH4 | 4_TG(10:0_15:1_26:0)+NH4 | 4_TG(10:0_17:1_24:0)+NH4 | 4_TG(17:1_26:0_8:0)+NH4 | 4_TG(17:0_17:0_17:1)+NH4 | 4_TG(16:0_17:0_18:1)+NH4 | 4_TG(16:0_16:1_19:0)+NH4 | 4_TG(16:1_17:0_18:0)+NH4 | 4_TG(15:0_16:1_20:0)+N…	11040.5	14229.4	72770.8	143897	164395	70945.5	1.53751e+06	46186.2	114736	44584.1	89845.4	28605.1	5628.12	103691	75889.4	170158	428350	39321.5	82930.9	16321.4	8538.13	153318	72266.1	703255	124660	1.13892e+06	337071	144822	182701	5375.36	9733.41	163228	128974	309722
4_TG(16:0_16:0_18:4)+NH4 | 4_TG(15:1_15:1_20:2)+NH4 | 4_TG(15:1_17:1_18:2)+NH4 | 4_TG(14:0_14:0_22:4)+NH4 | 4_TG(14:0_16:0_20:4)+NH4 | 4_TG(14:0_18:0_18:4)+NH4 | 4_TG(14:0_18:2_18:2)+NH4 | 4_TG(12:0_16:0_22:4)+NH4 | 4_TG(12:0_18:4_20:0)+NH4 | 4_TG(12:0_18:2_20:2)+NH4 | 4_TG(12:0_18:0_20:4)+NH4 | 4_TG(10:0_18:4_22:0)+NH4 | 4_TG(10:0_18:2_22:2)+NH4 | 4_TG(10:0_18:0_22:4)+NH4 | 4_TG(10:0_20:0_20:4)+…	0	103245	653.744	156623	1572.78	47578.9	1.71556e+06	599509	0	2433.67	3384.93	0	0	0	4630.57	38781	1.30207e+06	0	788.817	42579.4	0	70715.3	757.362	1.98988e+06	11138.9	1.40514e+06	655932	78812.1	5504.43	0	182804	3969.77	918.572	4.47758e+06
4_TG(16:0_16:0_18:4)+NH4 | 4_TG(15:1_15:1_20:2)+NH4 | 4_TG(15:1_17:1_18:2)+NH4 | 4_TG(14:0_14:0_22:4)+NH4 | 4_TG(14:0_16:0_20:4)+NH4 | 4_TG(14:0_18:0_18:4)+NH4 | 4_TG(14:0_18:2_18:2)+NH4 | 4_TG(12:0_16:0_22:4)+NH4 | 4_TG(12:0_18:4_20:0)+NH4 | 4_TG(12:0_18:2_20:2)+NH4 | 4_TG(12:0_18:0_20:4)+NH4 | 4_TG(10:0_18:4_22:0)+NH4 | 4_TG(10:0_18:2_22:2)+NH4 | 4_TG(10:0_18:0_22:4)+NH4 | 4_TG(10:0_20:0_20:4)+…	0	154641	687.433	0	0	761.652	2.10025e+06	1.18765e+06	0	0	3384.93	0	0	0	16051.2	22917.9	338605	0	0	44324.4	1705.05	0	757.362	1.53825e+06	6769.81	872318	596864	7951.85	3568.88	0	298551	5410.77	6169.39	95361.6
4_TG(16:0_16:0_17:1)+NH4 | 4_TG(15:1_16:0_18:0)+NH4 | 4_TG(14:0_15:1_20:0)+NH4 | 4_TG(14:0_17:1_18:0)+NH4 | 4_TG(12:0_15:1_22:0)+NH4 | 4_TG(12:0_17:1_20:0)+NH4 | 4_TG(10:0_15:1_24:0)+NH4 | 4_TG(10:0_17:1_22:0)+NH4 | 4_TG(15:1_26:0_8:0)+NH4 | 4_TG(17:1_24:0_8:0)+NH4 | 4_TG(16:0_16:1_17:0)+NH4 | 4_TG(15:0_16:1_18:0)+NH4 | 4_TG(15:0_16:0_18:1)+NH4 | 4_TG(15:0_17:0_17:1)+NH4 | 4_TG(15:0_15:1_19:0)+NH…	1543.6	0	1342.99	4052.77	27694.2	26408.3	152085	915.987	7773.61	1699.2	27701	11400.2	0	7826.51	1605.18	43474.9	68554.9	10755.6	825.062	1559.4	0	14862.2	697.322	188068	9164.14	397450	99675.4	20553.3	58319.2	887.897	0	22038.5	21448.4	49310.5
4_TG(16:0_16:0_17:1)+NH4 | 4_TG(15:1_16:0_18:0)+NH4 | 4_TG(14:0_15:1_20:0)+NH4 | 4_TG(14:0_17:1_18:0)+NH4 | 4_TG(12:0_15:1_22:0)+NH4 | 4_TG(12:0_17:1_20:0)+NH4 | 4_TG(10:0_15:1_24:0)+NH4 | 4_TG(10:0_17:1_22:0)+NH4 | 4_TG(15:1_26:0_8:0)+NH4 | 4_TG(17:1_24:0_8:0)+NH4 | 4_TG(16:0_16:1_17:0)+NH4 | 4_TG(15:0_16:1_18:0)+NH4 | 4_TG(15:0_16:0_18:1)+NH4 | 4_TG(15:0_17:0_17:1)+NH4 | 4_TG(15:0_15:1_19:0)+NH…	0	715.848	17615.4	4394.67	6145.25	11498	469982	1588.51	3769.69	27329.8	29420	6843.51	0	2834.37	13736.4	7694.57	5530.27	4349.07	19407.3	1577.7	722.171	9275.29	20703.4	42683.9	44572	209745	65161.7	9572.32	19189	1481.82	730.844	48370.1	44950.3	61716.8
4_TG(17:0_17:1_18:0)+NH4 | 4_TG(16:0_16:0_20:1)+NH4 | 4_TG(16:0_17:1_19:0)+NH4 | 4_TG(16:0_18:0_18:1)+NH4 | 4_TG(16:0_16:1_20:0)+NH4 | 4_TG(16:1_18:0_18:0)+NH4 | 4_TG(15:0_15:1_22:0)+NH4 | 4_TG(15:0_17:1_20:0)+NH4 | 4_TG(15:1_16:0_21:0)+NH4 | 4_TG(15:1_17:0_20:0)+NH4 | 4_TG(15:1_18:0_19:0)+NH4 | 4_TG(14:0_14:0_24:1)+NH4 | 4_TG(14:0_14:1_24:0)+NH4 | 4_TG(14:0_15:1_23:0)+NH4 | 4_TG(14:0_16:1_22:0)+…	162048	223368	399250	2.74585e+06	1.69482e+06	4.19965e+06	19600000	273251	1.61072e+06	674780	1.78271e+06	1.6711e+06	173072	1.1517e+06	387802	1.90733e+06	18700000	1.48761e+06	482288	221309	181870	5.24442e+06	509845	13300000	1.08839e+06	23200000	6.34734e+06	1.6656e+06	1.65861e+06	180640	244254	1.67424e+06	1.08971e+06	80800000
4_TG(17:0_17:1_17:1)+NH4 | 4_TG(16:0_17:2_18:0)+NH4 | 4_TG(16:0_17:1_18:1)+NH4 | 4_TG(16:0_17:0_18:2)+NH4 | 4_TG(16:1_17:1_18:0)+NH4 | 4_TG(15:0_16:0_20:2)+NH4 | 4_TG(15:1_15:1_21:0)+NH4 | 4_TG(15:0_18:0_18:2)+NH4 | 4_TG(15:1_16:1_20:0)+NH4 | 4_TG(15:1_16:0_20:1)+NH4 | 4_TG(15:1_17:1_19:0)+NH4 | 4_TG(15:1_18:0_18:1)+NH4 | 4_TG(14:0_15:1_22:1)+NH4 | 4_TG(14:0_15:0_22:2)+NH4 | 4_TG(14:1_15:1_22:0)+…	79733.5	203176	236255	296666	299422	575425	4.97012e+06	178757	86143.9	307989	340942	93425.9	52620	30156.4	305994	439230	3.66717e+06	51749.6	295741	194503	60965.6	266584	281183	4.38227e+06	520703	5.78676e+06	2.0707e+06	478050	427733	94253.7	227916	495756	428861	10700000
4_TG(17:0_17:1_18:0)+NH4 | 4_TG(16:0_16:0_20:1)+NH4 | 4_TG(16:0_17:1_19:0)+NH4 | 4_TG(16:0_18:0_18:1)+NH4 | 4_TG(16:0_16:1_20:0)+NH4 | 4_TG(16:1_18:0_18:0)+NH4 | 4_TG(15:0_15:1_22:0)+NH4 | 4_TG(15:0_17:1_20:0)+NH4 | 4_TG(15:1_16:0_21:0)+NH4 | 4_TG(15:1_17:0_20:0)+NH4 | 4_TG(15:1_18:0_19:0)+NH4 | 4_TG(14:0_14:0_24:1)+NH4 | 4_TG(14:0_14:1_24:0)+NH4 | 4_TG(14:0_15:1_23:0)+NH4 | 4_TG(14:0_16:1_22:0)+…	114131	147899	185291	282468	336894	443847	1.20994e+06	169914	195304	224182	337711	217818	76902.2	82493.4	214675	151919	1.20683e+06	133729	197497	137656	92788.6	400347	33230.5	1.3396e+06	315428	2.1072e+06	716720	328086	282862	100215	148729	326665	302731	9.63561e+06
4_TG(17:0_18:0_18:2)+NH4 | 4_TG(17:1_17:1_19:0)+NH4 | 4_TG(17:1_18:0_18:1)+NH4 | 4_TG(17:2_18:0_18:0)+NH4 | 4_TG(16:0_17:2_20:0)+NH4 | 4_TG(16:0_17:1_20:1)+NH4 | 4_TG(16:0_17:0_20:2)+NH4 | 4_TG(16:0_18:2_19:0)+NH4 | 4_TG(16:1_17:1_20:0)+NH4 | 4_TG(15:1_15:1_23:0)+NH4 | 4_TG(15:0_16:0_22:2)+NH4 | 4_TG(15:1_16:1_22:0)+NH4 | 4_TG(15:1_16:0_22:1)+NH4 | 4_TG(15:0_18:2_20:0)+NH4 | 4_TG(15:0_18:0_20:2)+…	30856.7	66413.7	97056.7	244594	149977	304775	3.44839e+06	92465.1	61510.7	124032	174658	64471.5	3986.41	14750	158321	206967	2.63594e+06	25375.7	129632	71779.6	16940.9	276939	121245	2.43469e+06	235261	3.30935e+06	1.3013e+06	356243	139927	24296.3	106735	236285	198853	9.39536e+06
4_TG(17:0_17:1_18:0)+NH4 | 4_TG(16:0_16:0_20:1)+NH4 | 4_TG(16:0_17:1_19:0)+NH4 | 4_TG(16:0_18:0_18:1)+NH4 | 4_TG(16:0_16:1_20:0)+NH4 | 4_TG(16:1_18:0_18:0)+NH4 | 4_TG(15:0_15:1_22:0)+NH4 | 4_TG(15:0_17:1_20:0)+NH4 | 4_TG(15:1_16:0_21:0)+NH4 | 4_TG(15:1_17:0_20:0)+NH4 | 4_TG(15:1_18:0_19:0)+NH4 | 4_TG(14:0_14:0_24:1)+NH4 | 4_TG(14:0_14:1_24:0)+NH4 | 4_TG(14:0_15:1_23:0)+NH4 | 4_TG(14:0_16:1_22:0)+…	25500.7	18082.8	52771.3	363339	261216	364771	252916	7973.9	313149	74425.9	147654	325821	20206.4	285405	28791.7	160825	585653	297187	55630.5	8037.56	15458.7	591294	68478.4	327230	103676	380007	159556	301875	39809.4	15562.1	16781.6	126054	112341	9.53716e+06
4_TG(17:0_18:0_18:2)+NH4 | 4_TG(17:1_17:1_19:0)+NH4 | 4_TG(17:1_18:0_18:1)+NH4 | 4_TG(17:2_18:0_18:0)+NH4 | 4_TG(16:0_17:2_20:0)+NH4 | 4_TG(16:0_17:1_20:1)+NH4 | 4_TG(16:0_17:0_20:2)+NH4 | 4_TG(16:0_18:2_19:0)+NH4 | 4_TG(16:1_17:1_20:0)+NH4 | 4_TG(15:1_15:1_23:0)+NH4 | 4_TG(15:0_16:0_22:2)+NH4 | 4_TG(15:1_16:1_22:0)+NH4 | 4_TG(15:1_16:0_22:1)+NH4 | 4_TG(15:0_18:2_20:0)+NH4 | 4_TG(15:0_18:0_20:2)+…	0	10790.3	37230.7	124831	120621	211293	2.14926e+06	257192	102542	72522.2	106761	105694	815.43	68945.3	51615.5	136614	1.15093e+06	91700.9	54648.4	16324	1844.9	123513	62965.5	1.37328e+06	110806	1.70857e+06	581352	129724	134566	2871.42	5440.71	122438	97604.4	4.26699e+06
4_TG(17:0_18:0_18:2)+NH4 | 4_TG(17:1_17:1_19:0)+NH4 | 4_TG(17:1_18:0_18:1)+NH4 | 4_TG(17:2_18:0_18:0)+NH4 | 4_TG(16:0_17:2_20:0)+NH4 | 4_TG(16:0_17:1_20:1)+NH4 | 4_TG(16:0_17:0_20:2)+NH4 | 4_TG(16:0_18:2_19:0)+NH4 | 4_TG(16:1_17:1_20:0)+NH4 | 4_TG(15:1_15:1_23:0)+NH4 | 4_TG(15:0_16:0_22:2)+NH4 | 4_TG(15:1_16:1_22:0)+NH4 | 4_TG(15:1_16:0_22:1)+NH4 | 4_TG(15:0_18:2_20:0)+NH4 | 4_TG(15:0_18:0_20:2)+…	1662.38	50068.3	877.721	232722	101713	265063	185780	280964	153379	1657.2	16178.9	156705	4167.19	157541	855.804	80277.8	1.2902e+06	167145	1761.75	58439.1	5347.12	500594	3221.07	394070	2016.13	244959	86277.8	150472	71630.2	14881.4	34379.7	10110.2	4195.84	13000000
4_TG(17:0_18:0_18:4)+NH4 | 4_TG(17:0_18:2_18:2)+NH4 | 4_TG(17:1_18:0_18:3)+NH4 | 4_TG(17:1_18:1_18:2)+NH4 | 4_TG(17:2_18:0_18:2)+NH4 | 4_TG(16:0_17:2_20:2)+NH4 | 4_TG(16:0_17:1_20:3)+NH4 | 4_TG(16:0_17:0_20:4)+NH4 | 4_TG(16:0_18:4_19:0)+NH4 | 4_TG(16:1_17:1_20:2)+NH4 | 4_TG(15:0_16:0_22:4)+NH4 | 4_TG(15:1_16:1_22:2)+NH4 | 4_TG(15:0_18:4_20:0)+NH4 | 4_TG(15:1_16:0_22:3)+NH4 | 4_TG(15:0_18:2_20:2)+…	0	73527	872.09	2116.01	0	0	1.25867e+06	99979	0	3359.35	2943.12	0	0	0	49206.1	32387.8	442538	0	5636.93	18402.8	0	0	0	1.24192e+06	16264.6	883316	471910	34843.8	1873.01	0	157910	19746.1	10951.4	101609
4_TG(17:0_18:0_18:4)+NH4 | 4_TG(17:0_18:2_18:2)+NH4 | 4_TG(17:1_18:0_18:3)+NH4 | 4_TG(17:1_18:1_18:2)+NH4 | 4_TG(17:2_18:0_18:2)+NH4 | 4_TG(16:0_17:2_20:2)+NH4 | 4_TG(16:0_17:1_20:3)+NH4 | 4_TG(16:0_17:0_20:4)+NH4 | 4_TG(16:0_18:4_19:0)+NH4 | 4_TG(16:1_17:1_20:2)+NH4 | 4_TG(15:0_16:0_22:4)+NH4 | 4_TG(15:1_16:1_22:2)+NH4 | 4_TG(15:0_18:4_20:0)+NH4 | 4_TG(15:1_16:0_22:3)+NH4 | 4_TG(15:0_18:2_20:2)+…	0	21916.4	0	260032	5753.87	54092.4	879589	145018	3849.38	766.824	2943.12	2862.73	0	0	4244.06	43016.5	1.40844e+06	952.018	0	905.645	0	195113	0	1.50818e+06	780.116	1.1643e+06	528296	183841	1873.01	0	66585.9	10020.5	871.336	3.91121e+06
4_TG(17:0_17:1_17:1)+NH4 | 4_TG(16:0_17:2_18:0)+NH4 | 4_TG(16:0_17:1_18:1)+NH4 | 4_TG(16:0_17:0_18:2)+NH4 | 4_TG(16:1_17:1_18:0)+NH4 | 4_TG(15:0_16:0_20:2)+NH4 | 4_TG(15:1_15:1_21:0)+NH4 | 4_TG(15:0_18:0_18:2)+NH4 | 4_TG(15:1_16:1_20:0)+NH4 | 4_TG(15:1_16:0_20:1)+NH4 | 4_TG(15:1_17:1_19:0)+NH4 | 4_TG(15:1_18:0_18:1)+NH4 | 4_TG(14:0_15:1_22:1)+NH4 | 4_TG(14:0_15:0_22:2)+NH4 | 4_TG(14:1_15:1_22:0)+…	0	775.964	6448.66	9480.67	17621.9	24472	374723	16713.1	7649.51	15598.7	28876.4	14236.2	0	2686.22	6456.14	26872.6	193013	4748.15	17947.2	0	0	10697.2	13050.3	240051	37663.8	416559	106521	15698	31181.2	0	877.136	36050.3	33874.9	316917
4_TG(17:0_17:1_17:1)+NH4 | 4_TG(16:0_17:2_18:0)+NH4 | 4_TG(16:0_17:1_18:1)+NH4 | 4_TG(16:0_17:0_18:2)+NH4 | 4_TG(16:1_17:1_18:0)+NH4 | 4_TG(15:0_16:0_20:2)+NH4 | 4_TG(15:1_15:1_21:0)+NH4 | 4_TG(15:0_18:0_18:2)+NH4 | 4_TG(15:1_16:1_20:0)+NH4 | 4_TG(15:1_16:0_20:1)+NH4 | 4_TG(15:1_17:1_19:0)+NH4 | 4_TG(15:1_18:0_18:1)+NH4 | 4_TG(14:0_15:1_22:1)+NH4 | 4_TG(14:0_15:0_22:2)+NH4 | 4_TG(14:1_15:1_22:0)+…	0	4537.38	18000.8	5709.68	3600.64	5837.59	603065	3712.59	809.851	22278.8	16529.4	2850.4	0	883.304	27046.9	5613.48	14444.2	715.107	25554.3	3684.15	0	4588.41	20621.5	78475.5	46281.3	236968	86979.4	8681.48	5327.13	1494.49	10119.8	25117.3	31102.5	74159.2
4_TG(17:1_17:1_18:0)+NH4 | 4_TG(16:0_16:0_20:2)+NH4 | 4_TG(16:0_18:0_18:2)+NH4 | 4_TG(15:1_15:1_22:0)+NH4 | 4_TG(15:1_17:1_20:0)+NH4 | 4_TG(14:0_16:0_22:2)+NH4 | 4_TG(14:0_18:2_20:0)+NH4 | 4_TG(14:0_18:0_20:2)+NH4 | 4_TG(12:0_18:2_22:0)+NH4 | 4_TG(12:0_18:0_22:2)+NH4 | 4_TG(12:0_20:0_20:2)+NH4 | 4_TG(10:0_18:2_24:0)+NH4 | 4_TG(10:0_20:2_22:0)+NH4 | 4_TG(10:0_20:0_22:2)+NH4 | 4_TG(18:2_26:0_8:0)+N…	930877	3.15087e+06	2.80473e+06	20300000	4.05868e+06	14400000	190000000	2.61385e+06	3.50694e+06	3.64751e+06	4.07557e+06	3.54408e+06	619100	2.15834e+06	6.41594e+06	7.43599e+06	124000000	3.21995e+06	3.75829e+06	3.23641e+06	757855	25200000	3.24815e+06	112000000	7.72581e+06	120000000	55100000	11800000	4.43391e+06	727253	6.91179e+06	5.97439e+06	4.81936e+06	557000000
4_TG(17:1_17:1_18:1)+NH4 | 4_TG(17:0_17:1_18:2)+NH4 | 4_TG(17:1_17:2_18:0)+NH4 | 4_TG(16:0_16:0_20:3)+NH4 | 4_TG(16:0_18:0_18:3)+NH4 | 4_TG(16:0_18:1_18:2)+NH4 | 4_TG(16:0_16:1_20:2)+NH4 | 4_TG(16:1_18:0_18:2)+NH4 | 4_TG(15:1_15:1_22:1)+NH4 | 4_TG(15:0_15:1_22:2)+NH4 | 4_TG(15:0_17:1_20:2)+NH4 | 4_TG(15:1_17:2_20:0)+NH4 | 4_TG(15:1_17:1_20:1)+NH4 | 4_TG(15:1_17:0_20:2)+NH4 | 4_TG(15:1_18:2_19:0)+…	341177	1.63702e+06	1.00944e+06	33700000	2.32318e+06	7.5857e+06	136000000	2.55402e+06	1.97203e+06	2.0593e+06	2.26237e+06	2.13843e+06	278360	1.68158e+06	4.22241e+06	6.52464e+06	123000000	2.13006e+06	1.90199e+06	1.16931e+06	358025	33200000	1.53868e+06	129000000	4.05907e+06	78900000	47700000	14100000	2.80331e+06	340190	2.63127e+06	3.54392e+06	2.84398e+06	443000000
4_TG(17:1_17:1_18:1)+NH4 | 4_TG(17:0_17:1_18:2)+NH4 | 4_TG(17:1_17:2_18:0)+NH4 | 4_TG(16:0_16:0_20:3)+NH4 | 4_TG(16:0_18:0_18:3)+NH4 | 4_TG(16:0_18:1_18:2)+NH4 | 4_TG(16:0_16:1_20:2)+NH4 | 4_TG(16:1_18:0_18:2)+NH4 | 4_TG(15:1_15:1_22:1)+NH4 | 4_TG(15:0_15:1_22:2)+NH4 | 4_TG(15:0_17:1_20:2)+NH4 | 4_TG(15:1_17:2_20:0)+NH4 | 4_TG(15:1_17:1_20:1)+NH4 | 4_TG(15:1_17:0_20:2)+NH4 | 4_TG(15:1_18:2_19:0)+…	262397	427716	332056	33400000	2.48719e+06	7.69462e+06	13700000	625969	2.16585e+06	388621	800850	2.32979e+06	244586	2.13506e+06	390485	6.58357e+06	122000000	2.37695e+06	349749	391210	277144	32100000	371772	119000000	503270	57200000	30000000	14200000	2.6402e+06	254633	515525	679332	470783	440000000
4_TG(17:1_17:1_18:2)+NH4 | 4_TG(16:0_16:0_20:4)+NH4 | 4_TG(16:0_18:0_18:4)+NH4 | 4_TG(16:0_18:2_18:2)+NH4 | 4_TG(15:1_15:1_22:2)+NH4 | 4_TG(15:1_17:1_20:2)+NH4 | 4_TG(14:0_16:0_22:4)+NH4 | 4_TG(14:0_18:4_20:0)+NH4 | 4_TG(14:0_18:2_20:2)+NH4 | 4_TG(14:0_18:0_20:4)+NH4 | 4_TG(12:0_18:4_22:0)+NH4 | 4_TG(12:0_18:2_22:2)+NH4 | 4_TG(12:0_18:0_22:4)+NH4 | 4_TG(12:0_20:0_20:4)+NH4 | 4_TG(12:0_20:2_20:2)+…	79647.3	1.76019e+06	272770	145231	369914	286765	41600000	6.74791e+06	0	654526	694139	2263.89	48873.5	0	1.26734e+06	1.85078e+06	11900000	0	548275	585670	116892	12097.7	444251	61100000	960348	38900000	14300000	1.15891e+06	885628	97820.2	2.60772e+06	1.00679e+06	871976	4.16061e+06
4_TG(17:1_18:2_24:0)+NH4 | 4_TG(17:1_20:2_22:0)+NH4 | 4_TG(17:1_20:0_22:2)+NH4 | 4_TG(15:1_18:2_26:0)+NH4 | 4_TG(15:1_20:2_24:0)+NH4 | 4_TG(15:1_22:0_22:2)+NH4 | 4_TG(19:0_20:0_20:3)+NH4 | 4_TG(19:0_20:1_20:2)+NH4 | 4_TG(18:0_19:0_22:3)+NH4 | 4_TG(18:0_20:3_21:0)+NH4 | 4_TG(18:1_19:0_22:2)+NH4 | 4_TG(18:1_20:2_21:0)+NH4 | 4_TG(18:1_18:2_23:0)+NH4 | 4_TG(18:2_19:0_22:1)+NH4 | 4_TG(18:2_20:1_21:0)+…	60275.4	423820	289644	309957	331804	371330	7.93192e+06	362931	29880.1	316140	359641	41548.8	8591.49	3969.58	542903	524119	5.56927e+06	8028.13	361787	471898	29959.4	180492	332666	5.05975e+06	481345	4.02871e+06	2.15732e+06	424437	385112	34521.8	998882	462388	372460	6.49567e+06
4_TG(17:1_18:2_22:0)+NH4 | 4_TG(17:1_18:0_22:2)+NH4 | 4_TG(17:1_20:0_20:2)+NH4 | 4_TG(15:1_18:2_24:0)+NH4 | 4_TG(15:1_20:2_22:0)+NH4 | 4_TG(15:1_20:0_22:2)+NH4 | 4_TG(18:0_19:0_20:3)+NH4 | 4_TG(18:1_19:0_20:2)+NH4 | 4_TG(18:1_18:2_21:0)+NH4 | 4_TG(18:2_19:0_20:1)+NH4 | 4_TG(18:0_18:3_21:0)+NH4 | 4_TG(18:3_19:0_20:0)+NH4 | 4_TG(17:0_18:3_22:0)+NH4 | 4_TG(17:0_18:2_22:1)+NH4 | 4_TG(17:0_18:1_22:2)+…	65269.4	1.71655e+06	205813	141934	128578	210538	16000000	1.22254e+06	4497.28	264181	246573	5283.93	4259.51	3098.38	1.42991e+06	655034	5.07062e+06	3236.99	348750	1.20017e+06	43000.1	144996	227789	14400000	544922	8.72645e+06	5.48879e+06	489860	289439	50564.3	2.96668e+06	391320	358856	4.16051e+06
4_TG(17:1_18:2_24:0)+NH4 | 4_TG(17:1_20:2_22:0)+NH4 | 4_TG(17:1_20:0_22:2)+NH4 | 4_TG(15:1_18:2_26:0)+NH4 | 4_TG(15:1_20:2_24:0)+NH4 | 4_TG(15:1_22:0_22:2)+NH4 | 4_TG(19:0_20:0_20:3)+NH4 | 4_TG(19:0_20:1_20:2)+NH4 | 4_TG(18:0_19:0_22:3)+NH4 | 4_TG(18:0_20:3_21:0)+NH4 | 4_TG(18:1_19:0_22:2)+NH4 | 4_TG(18:1_20:2_21:0)+NH4 | 4_TG(18:1_18:2_23:0)+NH4 | 4_TG(18:2_19:0_22:1)+NH4 | 4_TG(18:2_20:1_21:0)+…	394488	1.39761e+06	316262	358497	29100.4	69862.6	3.56212e+06	3.52164e+06	27155.5	312101	125977	20968.2	161050	17319.7	694621	47027.8	754392	28050.4	363815	2.54522e+06	297005	565079	312489	765724	406655	362500	303019	166169	6613.63	338365	3.06504e+06	282759	321423	663242
4_TG(17:1_18:0_20:0)+NH4 | 4_TG(16:0_17:1_22:0)+NH4 | 4_TG(15:1_16:0_24:0)+NH4 | 4_TG(15:1_18:0_22:0)+NH4 | 4_TG(15:1_20:0_20:0)+NH4 | 4_TG(14:0_15:1_26:0)+NH4 | 4_TG(14:0_17:1_24:0)+NH4 | 4_TG(12:0_17:1_26:0)+NH4 | 4_TG(18:0_18:1_19:0)+NH4 | 4_TG(17:0_18:1_20:0)+NH4 | 4_TG(17:0_18:0_20:1)+NH4 | 4_TG(17:0_17:1_21:0)+NH4 | 4_TG(17:1_19:0_19:0)+NH4 | 4_TG(16:0_17:0_22:1)+NH4 | 4_TG(16:0_16:1_23:0)+…	50019.1	105040	161212	524859	378788	998167	6.5163e+06	343498	174012	241918	279391	167712	34236.1	218303	216160	338111	5.40104e+06	169676	199303	117235	46299.5	423859	198851	4.60384e+06	393127	6.36163e+06	2.0415e+06	596245	250454	48596	92806.4	355576	318270	8.80588e+06
4_TG(17:1_18:2_22:0)+NH4 | 4_TG(17:1_18:0_22:2)+NH4 | 4_TG(17:1_20:0_20:2)+NH4 | 4_TG(15:1_18:2_24:0)+NH4 | 4_TG(15:1_20:2_22:0)+NH4 | 4_TG(15:1_20:0_22:2)+NH4 | 4_TG(18:0_19:0_20:3)+NH4 | 4_TG(18:1_19:0_20:2)+NH4 | 4_TG(18:1_18:2_21:0)+NH4 | 4_TG(18:2_19:0_20:1)+NH4 | 4_TG(18:0_18:3_21:0)+NH4 | 4_TG(18:3_19:0_20:0)+NH4 | 4_TG(17:0_18:3_22:0)+NH4 | 4_TG(17:0_18:2_22:1)+NH4 | 4_TG(17:0_18:1_22:2)+…	419182	7.14953e+06	205109	577307	3006.64	62472.5	5.9819e+06	22000000	1732.06	233010	37847.3	6218.32	191780	845.806	1.51031e+06	64585.7	1.23851e+06	3822.1	330842	5.90783e+06	616264	202758	218818	809634	447279	693025	192368	178414	10337.9	894614	7.84105e+06	148019	264833	693950
4_TG(17:1_18:0_18:0)+NH4 | 4_TG(16:0_17:1_20:0)+NH4 | 4_TG(15:1_16:0_22:0)+NH4 | 4_TG(15:1_18:0_20:0)+NH4 | 4_TG(14:0_15:1_24:0)+NH4 | 4_TG(14:0_17:1_22:0)+NH4 | 4_TG(12:0_15:1_26:0)+NH4 | 4_TG(12:0_17:1_24:0)+NH4 | 4_TG(10:0_17:1_26:0)+NH4 | 4_TG(17:0_18:0_18:1)+NH4 | 4_TG(17:0_17:1_19:0)+NH4 | 4_TG(16:0_17:0_20:1)+NH4 | 4_TG(16:0_18:1_19:0)+NH4 | 4_TG(16:0_16:1_21:0)+NH4 | 4_TG(16:1_17:0_20:0)+…	32658.7	71410.2	64032.1	447756	303064	693992	1.81801e+06	487080	371517	85778	179341	379169	34940	241218	59865.8	189759	2.06958e+06	385937	80936.1	87927	44451.3	778812	74779	2.01951e+06	137806	2.94614e+06	901025	397966	256250	53458.2	82263.5	170503	127414	12000000
4_TG(17:1_18:0_18:0)+NH4 | 4_TG(16:0_17:1_20:0)+NH4 | 4_TG(15:1_16:0_22:0)+NH4 | 4_TG(15:1_18:0_20:0)+NH4 | 4_TG(14:0_15:1_24:0)+NH4 | 4_TG(14:0_17:1_22:0)+NH4 | 4_TG(12:0_15:1_26:0)+NH4 | 4_TG(12:0_17:1_24:0)+NH4 | 4_TG(10:0_17:1_26:0)+NH4 | 4_TG(17:0_18:0_18:1)+NH4 | 4_TG(17:0_17:1_19:0)+NH4 | 4_TG(16:0_17:0_20:1)+NH4 | 4_TG(16:0_18:1_19:0)+NH4 | 4_TG(16:0_16:1_21:0)+NH4 | 4_TG(16:1_17:0_20:0)+…	27974.9	54337.8	118766	245340	224068	286480	4.30809e+06	127342	231723	138343	203256	235530	20744.8	144290	140284	85481.3	416326	200540	153272	61206.7	31521.8	261971	141387	1.73858e+06	233810	2.75832e+06	870611	234198	228520	29336.1	50751.4	195115	206679	1.15259e+06
4_TG(17:1_18:2_22:0)+NH4 | 4_TG(17:1_18:0_22:2)+NH4 | 4_TG(17:1_20:0_20:2)+NH4 | 4_TG(15:1_18:2_24:0)+NH4 | 4_TG(15:1_20:2_22:0)+NH4 | 4_TG(15:1_20:0_22:2)+NH4 | 4_TG(18:0_19:0_20:3)+NH4 | 4_TG(18:1_19:0_20:2)+NH4 | 4_TG(18:1_18:2_21:0)+NH4 | 4_TG(18:2_19:0_20:1)+NH4 | 4_TG(18:0_18:3_21:0)+NH4 | 4_TG(18:3_19:0_20:0)+NH4 | 4_TG(17:0_18:3_22:0)+NH4 | 4_TG(17:0_18:2_22:1)+NH4 | 4_TG(17:0_18:1_22:2)+…	5343.1	52300.1	929.734	3.87069e+06	232720	842585	477052	231487	228741	4029.61	14028.6	256949	2798.41	242213	9333.93	441477	13600000	265913	1177.65	79556.3	905.416	3.64e+06	6513.91	4.9867e+06	7158.36	1.53448e+06	557374	1.60403e+06	83227.2	5094.94	75676.8	4836.34	6794.81	40500000
4_TG(17:1_18:2_24:0)+NH4 | 4_TG(17:1_20:2_22:0)+NH4 | 4_TG(17:1_20:0_22:2)+NH4 | 4_TG(15:1_18:2_26:0)+NH4 | 4_TG(15:1_20:2_24:0)+NH4 | 4_TG(15:1_22:0_22:2)+NH4 | 4_TG(19:0_20:0_20:3)+NH4 | 4_TG(19:0_20:1_20:2)+NH4 | 4_TG(18:0_19:0_22:3)+NH4 | 4_TG(18:0_20:3_21:0)+NH4 | 4_TG(18:1_19:0_22:2)+NH4 | 4_TG(18:1_20:2_21:0)+NH4 | 4_TG(18:1_18:2_23:0)+NH4 | 4_TG(18:2_19:0_22:1)+NH4 | 4_TG(18:2_20:1_21:0)+…	903.744	13755.7	10975.3	1.2209e+06	410827	640455	814257	45579.7	427723	14161.7	60454.3	389569	3664.48	375497	12937.4	485259	7.74232e+06	384230	16947.2	16322.8	2496.06	1.96039e+06	11567.2	3.69912e+06	18907.6	2.15693e+06	862185	597896	246439	5806.19	19830.9	38506.8	18053.9	22500000
4_TG(17:1_18:0_18:0)+NH4 | 4_TG(16:0_17:1_20:0)+NH4 | 4_TG(15:1_16:0_22:0)+NH4 | 4_TG(15:1_18:0_20:0)+NH4 | 4_TG(14:0_15:1_24:0)+NH4 | 4_TG(14:0_17:1_22:0)+NH4 | 4_TG(12:0_15:1_26:0)+NH4 | 4_TG(12:0_17:1_24:0)+NH4 | 4_TG(10:0_17:1_26:0)+NH4 | 4_TG(17:0_18:0_18:1)+NH4 | 4_TG(17:0_17:1_19:0)+NH4 | 4_TG(16:0_17:0_20:1)+NH4 | 4_TG(16:0_18:1_19:0)+NH4 | 4_TG(16:0_16:1_21:0)+NH4 | 4_TG(16:1_17:0_20:0)+…	33532.6	96204.5	39639.6	286527	225631	544763	145414	595707	301663	39986.9	68733.3	308735	40721.7	346076	35696.8	206774	2.07038e+06	337190	46266.2	133386	45425.3	615789	41880.5	824684	65875.2	521969	182581	228601	156590	88474	154882	60310.4	46758.5	11700000
4_TG(17:1_17:1_17:1)+NH4 | 4_TG(16:0_17:1_18:2)+NH4 | 4_TG(15:1_16:0_20:2)+NH4 | 4_TG(15:1_18:0_18:2)+NH4 | 4_TG(14:0_15:1_22:2)+NH4 | 4_TG(14:0_17:1_20:2)+NH4 | 4_TG(12:0_17:1_22:2)+NH4 | 4_TG(17:0_17:1_17:2)+NH4 | 4_TG(16:0_17:2_18:1)+NH4 | 4_TG(16:0_17:0_18:3)+NH4 | 4_TG(16:1_17:2_18:0)+NH4 | 4_TG(16:1_17:1_18:1)+NH4 | 4_TG(16:1_17:0_18:2)+NH4 | 4_TG(15:0_16:1_20:2)+NH4 | 4_TG(15:0_16:0_20:3)+…	12646.4	100223	61599.6	191208	93934.4	168265	2.07443e+06	175593	15119	100229	130807	16010.6	12124.7	0	92506.2	161501	1.89852e+06	2799.4	76616.7	52025.6	11508.5	93185.8	79649	2.54666e+06	158396	1.9658e+06	1.06202e+06	234836	87919.4	12860.4	110199	163771	132736	4.28845e+06
4_TG(17:1_17:1_18:3)+NH4 | 4_TG(17:0_17:1_18:4)+NH4 | 4_TG(17:1_17:2_18:2)+NH4 | 4_TG(16:0_16:0_20:5)+NH4 | 4_TG(16:0_18:1_18:4)+NH4 | 4_TG(16:0_18:2_18:3)+NH4 | 4_TG(16:0_16:1_20:4)+NH4 | 4_TG(16:1_18:0_18:4)+NH4 | 4_TG(16:1_18:2_18:2)+NH4 | 4_TG(15:1_15:1_22:3)+NH4 | 4_TG(15:0_15:1_22:4)+NH4 | 4_TG(15:0_17:1_20:4)+NH4 | 4_TG(15:1_17:2_20:2)+NH4 | 4_TG(15:1_17:1_20:3)+NH4 | 4_TG(15:1_17:0_20:4)+…	0	331171	0	737513	47904.6	141951	1.07151e+06	884415	917.741	20575.7	37654.6	3978.57	0	0	80543.9	92071.1	2.94907e+06	0	6130.69	97261.8	0	217829	4885.93	7.13983e+06	31619.2	4944960	1.6309e+06	315839	58116.7	0	641902	69641.5	36141.2	7.53585e+06
4_TG(17:1_18:0_18:2)+NH4 | 4_TG(16:0_17:1_20:2)+NH4 | 4_TG(15:1_16:0_22:2)+NH4 | 4_TG(15:1_18:2_20:0)+NH4 | 4_TG(15:1_18:0_20:2)+NH4 | 4_TG(14:0_17:1_22:2)+NH4 | 4_TG(17:0_18:0_18:3)+NH4 | 4_TG(17:0_18:1_18:2)+NH4 | 4_TG(17:1_18:1_18:1)+NH4 | 4_TG(17:1_17:2_19:0)+NH4 | 4_TG(17:2_18:0_18:1)+NH4 | 4_TG(16:0_17:2_20:1)+NH4 | 4_TG(16:0_17:0_20:3)+NH4 | 4_TG(16:0_18:3_19:0)+NH4 | 4_TG(16:1_17:2_20:0)+…	4895.13	39078.8	29601.4	244192	84926.1	179235	2.86585e+06	100182	13335.9	60310.2	95790.9	17440.2	0	0	57964.2	186587	2.919e+06	1361.39	45457.3	28877.2	0	132424	40565.3	2.9395e+06	127006	2.50082e+06	1.33166e+06	368927	108735	5487.63	66582.6	141687	92223.1	6.40909e+06
4_TG(17:1_18:0_22:0)+NH4 | 4_TG(17:1_20:0_20:0)+NH4 | 4_TG(16:0_17:1_24:0)+NH4 | 4_TG(15:1_16:0_26:0)+NH4 | 4_TG(15:1_18:0_24:0)+NH4 | 4_TG(15:1_20:0_22:0)+NH4 | 4_TG(14:0_17:1_26:0)+NH4 | 4_TG(18:0_19:0_20:1)+NH4 | 4_TG(18:0_18:1_21:0)+NH4 | 4_TG(18:1_19:0_20:0)+NH4 | 4_TG(17:0_18:1_22:0)+NH4 | 4_TG(17:0_18:0_22:1)+NH4 | 4_TG(17:0_17:1_23:0)+NH4 | 4_TG(17:0_20:0_20:1)+NH4 | 4_TG(17:1_19:0_21:0)+…	6389.75	3347.4	36222.4	139843	174869	323384	1.6103e+06	71290.8	88554.7	47304.4	157146	93902.5	2329.85	82701.7	24010.3	179060	1.48758e+06	99259.7	23318.6	46610	3117.19	114916	43354.8	1.30615e+06	72288.6	2.23294e+06	646429	164188	170985	3784.63	29968.4	142923	93115.9	2.09421e+06
4_TG(17:1_18:4_24:0)+NH4 | 4_TG(17:1_20:4_22:0)+NH4 | 4_TG(17:1_20:2_22:2)+NH4 | 4_TG(17:1_20:0_22:4)+NH4 | 4_TG(15:1_18:4_26:0)+NH4 | 4_TG(15:1_20:4_24:0)+NH4 | 4_TG(15:1_22:0_22:4)+NH4 | 4_TG(15:1_22:2_22:2)+NH4 | 4_TG(19:0_20:0_20:5)+NH4 | 4_TG(19:0_20:1_20:4)+NH4 | 4_TG(19:0_20:2_20:3)+NH4 | 4_TG(18:0_19:0_22:5)+NH4 | 4_TG(18:0_20:5_21:0)+NH4 | 4_TG(18:1_19:0_22:4)+NH4 | 4_TG(18:1_20:4_21:0)+…	0	207279	0	79943.8	74028.9	61726.3	2.4336e+06	1.01525e+06	0	12637.6	52656.6	0	0	744.297	62925.4	189244	2.35509e+06	0	5401.85	121236	2202.58	46592	8021.63	5.42219e+06	46256.8	5.40266e+06	867379	215813	94375.2	6843.73	439297	84446.6	35341.2	889139
4_TG(17:1_18:4_22:0)+NH4 | 4_TG(17:1_18:2_22:2)+NH4 | 4_TG(17:1_18:0_22:4)+NH4 | 4_TG(17:1_20:0_20:4)+NH4 | 4_TG(17:1_20:2_20:2)+NH4 | 4_TG(15:1_18:4_24:0)+NH4 | 4_TG(15:1_20:4_22:0)+NH4 | 4_TG(15:1_20:2_22:2)+NH4 | 4_TG(15:1_20:0_22:4)+NH4 | 4_TG(18:0_19:0_20:5)+NH4 | 4_TG(18:1_19:0_20:4)+NH4 | 4_TG(18:2_19:0_20:3)+NH4 | 4_TG(18:2_18:3_21:0)+NH4 | 4_TG(18:3_19:0_20:2)+NH4 | 4_TG(18:1_18:4_21:0)+…	0	46661.8	0	310838	1622.43	48795	280039	98663.5	0	0	0	0	0	0	0	13272.3	959821	900.651	0	945.888	0	427912	0	1.31063e+06	0	221566	190103	58633.8	1439.59	0	9409.98	0	0	3.6834e+06
4_TG(17:1_17:1_18:0)+NH4 | 4_TG(16:0_16:0_20:2)+NH4 | 4_TG(16:0_18:0_18:2)+NH4 | 4_TG(15:1_15:1_22:0)+NH4 | 4_TG(15:1_17:1_20:0)+NH4 | 4_TG(14:0_16:0_22:2)+NH4 | 4_TG(14:0_18:2_20:0)+NH4 | 4_TG(14:0_18:0_20:2)+NH4 | 4_TG(12:0_18:2_22:0)+NH4 | 4_TG(12:0_18:0_22:2)+NH4 | 4_TG(12:0_20:0_20:2)+NH4 | 4_TG(10:0_18:2_24:0)+NH4 | 4_TG(10:0_20:2_22:0)+NH4 | 4_TG(10:0_20:0_22:2)+NH4 | 4_TG(18:2_26:0_8:0)+N…	35563.7	38052.2	49216.6	15986.1	42889.9	63204.1	649283	199536	1562.29	59730.3	76743.1	4162.7	20885.9	0	67434.4	65814	490661	745.714	68249	51541	25535.5	8933.13	71862.5	445373	116538	664104	150537	29882.8	86146.3	51146.1	85732.3	95091.5	91783.8	1.68358e+06
4_TG(17:1_17:1_17:1)+NH4 | 4_TG(16:0_17:1_18:2)+NH4 | 4_TG(15:1_16:0_20:2)+NH4 | 4_TG(15:1_18:0_18:2)+NH4 | 4_TG(14:0_15:1_22:2)+NH4 | 4_TG(14:0_17:1_20:2)+NH4 | 4_TG(12:0_17:1_22:2)+NH4 | 4_TG(17:0_17:1_17:2)+NH4 | 4_TG(16:0_17:2_18:1)+NH4 | 4_TG(16:0_17:0_18:3)+NH4 | 4_TG(16:1_17:2_18:0)+NH4 | 4_TG(16:1_17:1_18:1)+NH4 | 4_TG(16:1_17:0_18:2)+NH4 | 4_TG(15:0_16:1_20:2)+NH4 | 4_TG(15:0_16:0_20:3)+…	3122.72	48639.5	9574.21	415698	139653	266238	310850	94269.6	85728.6	30532.5	67501.7	81100	922.013	23776.3	17534	182517	2.17177e+06	55426.8	15472.7	18365.2	0	502247	15242.6	2.02152e+06	44815.9	1.15556e+06	469978	317021	129568	941.733	9292.71	58690	39650.5	8.65994e+06
4_TG(17:1_18:2_20:0)+NH4 | 4_TG(17:1_18:0_20:2)+NH4 | 4_TG(16:0_17:1_22:2)+NH4 | 4_TG(15:1_18:2_22:0)+NH4 | 4_TG(15:1_18:0_22:2)+NH4 | 4_TG(15:1_20:0_20:2)+NH4 | 4_TG(18:1_18:2_19:0)+NH4 | 4_TG(18:0_18:3_19:0)+NH4 | 4_TG(17:0_18:3_20:0)+NH4 | 4_TG(17:0_18:2_20:1)+NH4 | 4_TG(17:0_18:1_20:2)+NH4 | 4_TG(17:0_18:0_20:3)+NH4 | 4_TG(17:1_18:1_20:1)+NH4 | 4_TG(17:1_17:2_21:0)+NH4 | 4_TG(17:2_18:1_20:0)+…	2818.57	161738	0	376665	28336.4	230657	542873	754163	44820.7	1649.1	7971.32	28537.2	0	33935.6	17470.3	53460	2.37667e+06	37211.5	0	131501	2908.98	643488	0	1.30056e+06	3416.35	801054	233481	182494	16279.7	9381.97	164846	1417.22	0	14800000
4_TG(17:1_17:1_18:0)+NH4 | 4_TG(16:0_16:0_20:2)+NH4 | 4_TG(16:0_18:0_18:2)+NH4 | 4_TG(15:1_15:1_22:0)+NH4 | 4_TG(15:1_17:1_20:0)+NH4 | 4_TG(14:0_16:0_22:2)+NH4 | 4_TG(14:0_18:2_20:0)+NH4 | 4_TG(14:0_18:0_20:2)+NH4 | 4_TG(12:0_18:2_22:0)+NH4 | 4_TG(12:0_18:0_22:2)+NH4 | 4_TG(12:0_20:0_20:2)+NH4 | 4_TG(10:0_18:2_24:0)+NH4 | 4_TG(10:0_20:2_22:0)+NH4 | 4_TG(10:0_20:0_22:2)+NH4 | 4_TG(18:2_26:0_8:0)+N…	31641.6	41768.5	52738.2	0	3361.69	0	980338	67442.4	0	50273.5	54861.2	0	23928.2	0	66161.8	6007	22920.1	0	63313	51407.7	29569.5	0	66262.6	239014	109189	513497	169219	0	27257.4	54533.5	81687.2	79562.3	83161.7	2509.03
4_TG(17:1_18:4_22:0)+NH4 | 4_TG(17:1_18:2_22:2)+NH4 | 4_TG(17:1_18:0_22:4)+NH4 | 4_TG(17:1_20:0_20:4)+NH4 | 4_TG(17:1_20:2_20:2)+NH4 | 4_TG(15:1_18:4_24:0)+NH4 | 4_TG(15:1_20:4_22:0)+NH4 | 4_TG(15:1_20:2_22:2)+NH4 | 4_TG(15:1_20:0_22:4)+NH4 | 4_TG(18:0_19:0_20:5)+NH4 | 4_TG(18:1_19:0_20:4)+NH4 | 4_TG(18:2_19:0_20:3)+NH4 | 4_TG(18:2_18:3_21:0)+NH4 | 4_TG(18:3_19:0_20:2)+NH4 | 4_TG(18:1_18:4_21:0)+…	0	70512.7	0	109467	1666.52	15812.1	776755	188479	0	0	0	0	0	0	792.772	14743.4	600117	0	0	3657.44	0	32176.8	0	1.64005e+06	0	1.01722e+06	250363	46321.5	2198.09	0	67782.4	1487.29	0	1.38307e+06
4_TG(17:1_18:4_24:0)+NH4 | 4_TG(17:1_20:4_22:0)+NH4 | 4_TG(17:1_20:2_22:2)+NH4 | 4_TG(17:1_20:0_22:4)+NH4 | 4_TG(15:1_18:4_26:0)+NH4 | 4_TG(15:1_20:4_24:0)+NH4 | 4_TG(15:1_22:0_22:4)+NH4 | 4_TG(15:1_22:2_22:2)+NH4 | 4_TG(19:0_20:0_20:5)+NH4 | 4_TG(19:0_20:1_20:4)+NH4 | 4_TG(19:0_20:2_20:3)+NH4 | 4_TG(18:0_19:0_22:5)+NH4 | 4_TG(18:0_20:5_21:0)+NH4 | 4_TG(18:1_19:0_22:4)+NH4 | 4_TG(18:1_20:4_21:0)+…	741.383	0	0	533215	1141.17	57026.9	229355	4982.91	71384.4	0	0	65827.3	0	35049.7	886.705	6378.61	487953	70821.1	0	0	0	1.7754e+06	928.422	296333	3164.63	384116	165294	55025.1	1264.05	0	2250.16	5432.58	0	5.86899e+06
4_TG(17:1_18:0_22:0)+NH4 | 4_TG(17:1_20:0_20:0)+NH4 | 4_TG(16:0_17:1_24:0)+NH4 | 4_TG(15:1_16:0_26:0)+NH4 | 4_TG(15:1_18:0_24:0)+NH4 | 4_TG(15:1_20:0_22:0)+NH4 | 4_TG(14:0_17:1_26:0)+NH4 | 4_TG(18:0_19:0_20:1)+NH4 | 4_TG(18:0_18:1_21:0)+NH4 | 4_TG(18:1_19:0_20:0)+NH4 | 4_TG(17:0_18:1_22:0)+NH4 | 4_TG(17:0_18:0_22:1)+NH4 | 4_TG(17:0_17:1_23:0)+NH4 | 4_TG(17:0_20:0_20:1)+NH4 | 4_TG(17:1_19:0_21:0)+…	3968.14	6349.02	14452.2	319389	162371	437292	53280.9	60064.3	174222	13404.7	21362.5	202407	4751.67	175483	5955.5	132319	1.88216e+06	199002	963.321	22642.9	2011.23	576489	23955	563332	19659.6	411152	130910	198506	85735.6	8048.65	12168	26611.8	26242.5	8.05288e+06
4_TG(17:1_18:0_22:0)+NH4 | 4_TG(17:1_20:0_20:0)+NH4 | 4_TG(16:0_17:1_24:0)+NH4 | 4_TG(15:1_16:0_26:0)+NH4 | 4_TG(15:1_18:0_24:0)+NH4 | 4_TG(15:1_20:0_22:0)+NH4 | 4_TG(14:0_17:1_26:0)+NH4 | 4_TG(18:0_19:0_20:1)+NH4 | 4_TG(18:0_18:1_21:0)+NH4 | 4_TG(18:1_19:0_20:0)+NH4 | 4_TG(17:0_18:1_22:0)+NH4 | 4_TG(17:0_18:0_22:1)+NH4 | 4_TG(17:0_17:1_23:0)+NH4 | 4_TG(17:0_20:0_20:1)+NH4 | 4_TG(17:1_19:0_21:0)+…	12623.1	25891.9	68381.4	33271.9	32621	52558.9	442845	27654.4	27116.7	97693.7	32059.5	22364.1	3745.57	4448.28	96584.8	47933.6	215989	16958.3	101354	28356.1	6024.84	31961.9	88155.3	118188	144539	116973	42544.3	45268.7	35311.3	3943.19	13282.5	59368.2	99684.8	623513
4_TG(17:1_18:2_20:0)+NH4 | 4_TG(17:1_18:0_20:2)+NH4 | 4_TG(16:0_17:1_22:2)+NH4 | 4_TG(15:1_18:2_22:0)+NH4 | 4_TG(15:1_18:0_22:2)+NH4 | 4_TG(15:1_20:0_20:2)+NH4 | 4_TG(18:1_18:2_19:0)+NH4 | 4_TG(18:0_18:3_19:0)+NH4 | 4_TG(17:0_18:3_20:0)+NH4 | 4_TG(17:0_18:2_20:1)+NH4 | 4_TG(17:0_18:1_20:2)+NH4 | 4_TG(17:0_18:0_20:3)+NH4 | 4_TG(17:1_18:1_20:1)+NH4 | 4_TG(17:1_17:2_21:0)+NH4 | 4_TG(17:2_18:1_20:0)+…	0	107499	11819.7	7420.77	12927.1	43336	3.78893e+06	478411	1671.09	28573.7	21322.4	3464.3	0	0	53631.8	46275.2	578778	0	27487.9	28103.1	0	11871.8	10496.7	2.19432e+06	68465.5	1.54058e+06	941204	25450.3	32186.5	905.708	57021	71863.8	52601.6	656430
4_TG(17:1_18:2_20:0)+NH4 | 4_TG(17:1_18:0_20:2)+NH4 | 4_TG(16:0_17:1_22:2)+NH4 | 4_TG(15:1_18:2_22:0)+NH4 | 4_TG(15:1_18:0_22:2)+NH4 | 4_TG(15:1_20:0_20:2)+NH4 | 4_TG(18:1_18:2_19:0)+NH4 | 4_TG(18:0_18:3_19:0)+NH4 | 4_TG(17:0_18:3_20:0)+NH4 | 4_TG(17:0_18:2_20:1)+NH4 | 4_TG(17:0_18:1_20:2)+NH4 | 4_TG(17:0_18:0_20:3)+NH4 | 4_TG(17:1_18:1_20:1)+NH4 | 4_TG(17:1_17:2_21:0)+NH4 | 4_TG(17:2_18:1_20:0)+…	2818.57	179915	3365.68	282987	33836.6	202570	2.78281e+06	762214	21284.6	14832.4	20546.2	17278.7	0	4791.02	21341.8	75056.9	2.23077e+06	11867	13029.2	126760	2908.98	338614	4522.44	2.6244e+06	36876.5	1.89314e+06	995254	169760	39292.1	9381.97	182575	50147	21285.4	12800000
4_TG(17:1_22:0_22:6)+NH4 | 4_TG(17:1_22:2_22:4)+NH4 | 4_TG(15:1_22:6_24:0)+NH4 | 4_TG(20:3_20:4_21:0)+NH4 | 4_TG(20:2_20:5_21:0)+NH4 | 4_TG(19:0_20:5_22:2)+NH4 | 4_TG(19:0_20:4_22:3)+NH4 | 4_TG(19:0_20:3_22:4)+NH4 | 4_TG(19:0_20:2_22:5)+NH4 | 4_TG(19:0_20:1_22:6)+NH4 | 4_TG(18:1_21:0_22:6)+NH4 | 4_TG(18:2_20:5_23:0)+NH4 | 4_TG(18:2_21:0_22:5)+NH4 | 4_TG(18:3_18:4_25:0)+NH4 | 4_TG(18:3_20:4_23:0)+…	0	24441.3	0	4508.98	0	0	344756	28002.7	0	0	0	0	0	0	1319.95	10010.3	17812.4	0	0	36738.5	0	0	0	254917	0	65798.5	93975.5	0	0	0	46898.7	0	0	164933
4_TG(17:1_18:2_20:0)+NH4 | 4_TG(17:1_18:0_20:2)+NH4 | 4_TG(16:0_17:1_22:2)+NH4 | 4_TG(15:1_18:2_22:0)+NH4 | 4_TG(15:1_18:0_22:2)+NH4 | 4_TG(15:1_20:0_20:2)+NH4 | 4_TG(18:1_18:2_19:0)+NH4 | 4_TG(18:0_18:3_19:0)+NH4 | 4_TG(17:0_18:3_20:0)+NH4 | 4_TG(17:0_18:2_20:1)+NH4 | 4_TG(17:0_18:1_20:2)+NH4 | 4_TG(17:0_18:0_20:3)+NH4 | 4_TG(17:1_18:1_20:1)+NH4 | 4_TG(17:1_17:2_21:0)+NH4 | 4_TG(17:2_18:1_20:0)+…	0	1056.48	0	64844.7	23350.6	38381.2	119699	2118.16	29504.2	0	1837.92	16090	0	8101.12	816.883	42765.2	612205	11349.6	0	0	0	93680.5	0	274683	1293.38	176105	92227.7	73931.7	22029.1	0	0	1950.12	924.486	2.33785e+06
4_TG(17:1_18:2_20:0)+NH4 | 4_TG(17:1_18:0_20:2)+NH4 | 4_TG(16:0_17:1_22:2)+NH4 | 4_TG(15:1_18:2_22:0)+NH4 | 4_TG(15:1_18:0_22:2)+NH4 | 4_TG(15:1_20:0_20:2)+NH4 | 4_TG(18:1_18:2_19:0)+NH4 | 4_TG(18:0_18:3_19:0)+NH4 | 4_TG(17:0_18:3_20:0)+NH4 | 4_TG(17:0_18:2_20:1)+NH4 | 4_TG(17:0_18:1_20:2)+NH4 | 4_TG(17:0_18:0_20:3)+NH4 | 4_TG(17:1_18:1_20:1)+NH4 | 4_TG(17:1_17:2_21:0)+NH4 | 4_TG(17:2_18:1_20:0)+…	977.176	10141.5	4188.8	18724.2	15531.4	17219.7	634580	37556.8	757.354	18719.4	9487.82	0	0	809.475	31922.2	39319.8	337246	0	12076	20531.9	1312.33	10288.6	15508.1	342784	42253.5	314969	183316	37102.2	31872.1	0	41963.3	29685.3	27700	675107
4_TG(17:1_18:4_22:0)+NH4 | 4_TG(17:1_18:2_22:2)+NH4 | 4_TG(17:1_18:0_22:4)+NH4 | 4_TG(17:1_20:0_20:4)+NH4 | 4_TG(17:1_20:2_20:2)+NH4 | 4_TG(15:1_18:4_24:0)+NH4 | 4_TG(15:1_20:4_22:0)+NH4 | 4_TG(15:1_20:2_22:2)+NH4 | 4_TG(15:1_20:0_22:4)+NH4 | 4_TG(18:0_19:0_20:5)+NH4 | 4_TG(18:1_19:0_20:4)+NH4 | 4_TG(18:2_19:0_20:3)+NH4 | 4_TG(18:2_18:3_21:0)+NH4 | 4_TG(18:3_19:0_20:2)+NH4 | 4_TG(18:1_18:4_21:0)+…	0	65309.5	0	0	0	0	793123	228688	0	0	742.218	0	0	0	792.772	760.74	68668.9	0	0	9951.52	0	0	0	674021	745.324	652783	212660	2382.39	1497.75	0	109658	2278.82	692.273	76717.4
4_TG(17:1_18:0_18:2)+NH4 | 4_TG(16:0_17:1_20:2)+NH4 | 4_TG(15:1_16:0_22:2)+NH4 | 4_TG(15:1_18:2_20:0)+NH4 | 4_TG(15:1_18:0_20:2)+NH4 | 4_TG(14:0_17:1_22:2)+NH4 | 4_TG(17:0_18:0_18:3)+NH4 | 4_TG(17:0_18:1_18:2)+NH4 | 4_TG(17:1_18:1_18:1)+NH4 | 4_TG(17:1_17:2_19:0)+NH4 | 4_TG(17:2_18:0_18:1)+NH4 | 4_TG(16:0_17:2_20:1)+NH4 | 4_TG(16:0_17:0_20:3)+NH4 | 4_TG(16:0_18:3_19:0)+NH4 | 4_TG(16:1_17:2_20:0)+…	0	0	749.322	684.491	0	1606.07	299781	46048.1	766.313	1518.7	3387.52	0	0	0	0	733.947	205955	773.986	816.321	0	0	749.931	3987.09	262657	4889.66	295803	78174.1	1437.55	2463.7	0	1502.17	1236.48	880.745	155484
4_TG(18:0_18:0_20:0)+NH4 | 4_TG(16:0_16:0_24:0)+NH4 | 4_TG(16:0_18:0_22:0)+NH4 | 4_TG(16:0_20:0_20:0)+NH4 | 4_TG(14:0_16:0_26:0)+NH4 | 4_TG(14:0_18:0_24:0)+NH4 | 4_TG(14:0_20:0_22:0)+NH4 | 4_TG(12:0_18:0_26:0)+NH4 | 4_TG(12:0_20:0_24:0)+NH4 | 4_TG(12:0_22:0_22:0)+NH4 | 4_TG(10:0_20:0_26:0)+NH4 | 4_TG(10:0_22:0_24:0)+NH4 | 4_TG(22:0_26:0_8:0)+NH4 | 4_TG(24:0_24:0_8:0)+NH4 | 4_TG(18:0_19:0_19:0)+NH…	96800000	92400000	85000000	94400000	35439	91000000	1.29917e+06	90000000	98600000	99300000	988515	103000000	88200000	100000000	94000000	98700000	95000000	97400000	82600000	101000000	97600000	97300000	95600000	95600000	93600000	2.52874e+06	1.37628e+06	121000000	114000000	95600000	101000000	110000000	104000000	90000000
4_TG(18:0_18:1_18:2)+NH4 | 4_TG(18:0_18:0_18:3)+NH4 | 4_TG(17:1_17:1_20:1)+NH4 | 4_TG(17:0_17:1_20:2)+NH4 | 4_TG(17:1_18:2_19:0)+NH4 | 4_TG(17:1_17:2_20:0)+NH4 | 4_TG(16:0_16:0_22:3)+NH4 | 4_TG(16:0_16:1_22:2)+NH4 | 4_TG(16:0_18:3_20:0)+NH4 | 4_TG(16:0_18:2_20:1)+NH4 | 4_TG(16:0_18:1_20:2)+NH4 | 4_TG(16:0_18:0_20:3)+NH4 | 4_TG(16:1_18:2_20:0)+NH4 | 4_TG(16:1_18:0_20:2)+NH4 | 4_TG(15:1_15:1_24:1)+…	794725	2.51793e+06	2.55902e+06	11800000	4.17634e+06	6.29859e+06	86300000	2.21224e+06	4.10742e+06	3.42366e+06	3.83092e+06	3.95329e+06	594689	2.64533e+06	4.70684e+06	5.85657e+06	82000000	3.58827e+06	3.54825e+06	2.62362e+06	694321	18800000	3.26978e+06	52700000	4.78277e+06	41200000	22100000	6.17888e+06	4.23259e+06	680817	6.33314e+06	5.09523e+06	4.30601e+06	261000000
4_TG(18:0_18:0_18:0)+NH4 | 4_TG(16:0_16:0_22:0)+NH4 | 4_TG(16:0_18:0_20:0)+NH4 | 4_TG(14:0_14:0_26:0)+NH4 | 4_TG(14:0_16:0_24:0)+NH4 | 4_TG(14:0_18:0_22:0)+NH4 | 4_TG(14:0_20:0_20:0)+NH4 | 4_TG(12:0_16:0_26:0)+NH4 | 4_TG(12:0_18:0_24:0)+NH4 | 4_TG(12:0_20:0_22:0)+NH4 | 4_TG(10:0_18:0_26:0)+NH4 | 4_TG(10:0_20:0_24:0)+NH4 | 4_TG(10:0_22:0_22:0)+NH4 | 4_TG(20:0_26:0_8:0)+NH4 | 4_TG(22:0_24:0_8:0)+NH…	552444	817862	2.69804e+06	3.20183e+06	3.42959e+06	3.41373e+06	2.38937e+06	383329	3.37973e+06	3.25354e+06	3.12328e+06	3.35232e+06	368811	2.93705e+06	2.62025e+06	3.44499e+06	3.8517e+06	3.25462e+06	2.96515e+06	1.06206e+06	430498	3.656e+06	2.98064e+06	3.21726e+06	2.80037e+06	3.88139e+06	3.49888e+06	3.31696e+06	3.22895e+06	359766	1.07054e+06	3.45899e+06	3.58536e+06	4.39764e+06
4_TG(18:0_18:0_19:0)+NH4 | 4_TG(17:0_18:0_20:0)+NH4 | 4_TG(16:0_16:0_23:0)+NH4 | 4_TG(16:0_17:0_22:0)+NH4 | 4_TG(16:0_18:0_21:0)+NH4 | 4_TG(16:0_19:0_20:0)+NH4 | 4_TG(15:0_16:0_24:0)+NH4 | 4_TG(15:0_18:0_22:0)+NH4 | 4_TG(15:0_20:0_20:0)+NH4 | 4_TG(14:0_15:0_26:0)+NH4 | 4_TG(14:0_16:0_25:0)+NH4 | 4_TG(14:0_17:0_24:0)+NH4 | 4_TG(14:0_18:0_23:0)+NH4 | 4_TG(14:0_19:0_22:0)+NH4 | 4_TG(14:0_20:0_21:0)+…	2.44867e+06	3.10566e+06	3.8966e+06	591593	563638	663398	5.67701e+06	804557	619504	4.48726e+06	4.30077e+06	615315	780061	632748	4.42423e+06	649176	979125	440471	3.76031e+06	3.28805e+06	1.47598e+06	1.24105e+06	4.20156e+06	922078	4.29467e+06	5.82291e+06	5.29042e+06	679089	5.77934e+06	1.16746e+06	3.74914e+06	5.15599e+06	4.83082e+06	1.76826e+06
4_TG(18:0_18:2_18:2)+NH4 | 4_TG(18:0_18:0_18:4)+NH4 | 4_TG(17:1_17:1_20:2)+NH4 | 4_TG(16:0_16:0_22:4)+NH4 | 4_TG(16:0_18:4_20:0)+NH4 | 4_TG(16:0_18:2_20:2)+NH4 | 4_TG(16:0_18:0_20:4)+NH4 | 4_TG(15:1_17:1_22:2)+NH4 | 4_TG(14:0_18:4_22:0)+NH4 | 4_TG(14:0_18:2_22:2)+NH4 | 4_TG(14:0_18:0_22:4)+NH4 | 4_TG(14:0_20:0_20:4)+NH4 | 4_TG(14:0_20:2_20:2)+NH4 | 4_TG(12:0_18:4_24:0)+NH4 | 4_TG(12:0_20:4_22:0)+…	350508	2.60762e+06	1.10272e+06	13000000	1.98306e+06	3.32407e+06	62900000	2.47199e+06	1.46402e+06	1.69321e+06	1.86678e+06	1.56083e+06	261136	305075	3.09516e+06	3.81744e+06	78800000	881459	1.7214e+06	1.75126e+06	374084	15800000	1.51241e+06	60500000	2.57966e+06	46700000	17500000	6.12574e+06	2.1534e+06	362517	5.08874e+06	2.58635e+06	2.17755e+06	169000000
4_TG(18:0_18:0_19:0)+NH4 | 4_TG(17:0_18:0_20:0)+NH4 | 4_TG(16:0_16:0_23:0)+NH4 | 4_TG(16:0_17:0_22:0)+NH4 | 4_TG(16:0_18:0_21:0)+NH4 | 4_TG(16:0_19:0_20:0)+NH4 | 4_TG(15:0_16:0_24:0)+NH4 | 4_TG(15:0_18:0_22:0)+NH4 | 4_TG(15:0_20:0_20:0)+NH4 | 4_TG(14:0_15:0_26:0)+NH4 | 4_TG(14:0_16:0_25:0)+NH4 | 4_TG(14:0_17:0_24:0)+NH4 | 4_TG(14:0_18:0_23:0)+NH4 | 4_TG(14:0_19:0_22:0)+NH4 | 4_TG(14:0_20:0_21:0)+…	186756	178889	405945	4.57881e+06	4.15014e+06	4.33942e+06	4.97092e+06	196824	4.7246e+06	1.3683e+06	3.90255e+06	5.13619e+06	169210	555009	392708	4.55409e+06	4.13168e+06	606152	557837	204400	188556	628202	870118	4.169e+06	1.6826e+06	4.62936e+06	4.67362e+06	6.1943e+06	5.34914e+06	170985	151461	3.91539e+06	2.15642e+06	1.2006e+06
4_TG(18:0_18:0_22:0)+NH4 | 4_TG(18:0_20:0_20:0)+NH4 | 4_TG(16:0_16:0_26:0)+NH4 | 4_TG(16:0_18:0_24:0)+NH4 | 4_TG(16:0_20:0_22:0)+NH4 | 4_TG(14:0_18:0_26:0)+NH4 | 4_TG(14:0_20:0_24:0)+NH4 | 4_TG(14:0_22:0_22:0)+NH4 | 4_TG(12:0_20:0_26:0)+NH4 | 4_TG(12:0_22:0_24:0)+NH4 | 4_TG(10:0_22:0_26:0)+NH4 | 4_TG(10:0_24:0_24:0)+NH4 | 4_TG(24:0_26:0_8:0)+NH4 | 4_TG(19:0_19:0_20:0)+NH4 | 4_TG(18:0_19:0_21:0)+N…	1.82847e+06	1.77788e+06	1.39691e+06	380450	1.94962e+06	1.94137e+06	3.68868e+06	1.59785e+06	939186	3.31124e+06	3.02936e+06	255802	1.54285e+06	133364	1.68834e+06	1.53998e+06	2.14758e+06	380022	1.59196e+06	2.04971e+06	1.76982e+06	460931	1.64797e+06	1.70863e+06	3.01372e+06	2.18833e+06	2.03937e+06	2.33448e+06	1.86309e+06	1.684e+06	1.76345e+06	3.76662e+06	3.64016e+06	2.02225e+06
4_TG(18:0_18:0_18:2)+NH4 | 4_TG(17:1_17:1_20:0)+NH4 | 4_TG(16:0_16:0_22:2)+NH4 | 4_TG(16:0_18:2_20:0)+NH4 | 4_TG(16:0_18:0_20:2)+NH4 | 4_TG(15:1_15:1_24:0)+NH4 | 4_TG(15:1_17:1_22:0)+NH4 | 4_TG(14:0_18:2_22:0)+NH4 | 4_TG(14:0_18:0_22:2)+NH4 | 4_TG(14:0_20:0_20:2)+NH4 | 4_TG(12:0_18:2_24:0)+NH4 | 4_TG(12:0_20:2_22:0)+NH4 | 4_TG(12:0_20:0_22:2)+NH4 | 4_TG(10:0_18:2_26:0)+NH4 | 4_TG(10:0_20:2_24:0)+…	247282	491464	773865	1.43877e+06	1.07331e+06	1.74621e+06	28100000	508820	439918	984866	1.07775e+06	453352	190242	162201	1.13001e+06	1.47985e+06	20000000	257034	931843	479592	220376	665118	977720	13900000	1.52456e+06	14100000	6.58496e+06	1.44438e+06	1.21188e+06	207753	1.13801e+06	1.37328e+06	1.1141e+06	43900000
4_TG(18:0_18:0_18:0)+NH4 | 4_TG(16:0_16:0_22:0)+NH4 | 4_TG(16:0_18:0_20:0)+NH4 | 4_TG(14:0_14:0_26:0)+NH4 | 4_TG(14:0_16:0_24:0)+NH4 | 4_TG(14:0_18:0_22:0)+NH4 | 4_TG(14:0_20:0_20:0)+NH4 | 4_TG(12:0_16:0_26:0)+NH4 | 4_TG(12:0_18:0_24:0)+NH4 | 4_TG(12:0_20:0_22:0)+NH4 | 4_TG(10:0_18:0_26:0)+NH4 | 4_TG(10:0_20:0_24:0)+NH4 | 4_TG(10:0_22:0_22:0)+NH4 | 4_TG(20:0_26:0_8:0)+NH4 | 4_TG(22:0_24:0_8:0)+NH…	191240	241144	278612	924064	1.65952e+06	1.51145e+06	2.88424e+06	490999	515683	741180	1.83726e+06	664106	164845	175549	307690	2.09554e+06	1.7126e+06	200860	377861	309647	191353	345288	483942	1.85637e+06	893227	2.05462e+06	2.17651e+06	2.36875e+06	2.60734e+06	197788	439559	1.98569e+06	1.14925e+06	756097
4_TG(18:0_18:0_22:2)+NH4 | 4_TG(18:0_20:0_20:2)+NH4 | 4_TG(18:0_18:2_22:0)+NH4 | 4_TG(18:2_20:0_20:0)+NH4 | 4_TG(17:1_17:1_24:0)+NH4 | 4_TG(16:0_18:2_24:0)+NH4 | 4_TG(16:0_20:2_22:0)+NH4 | 4_TG(16:0_20:0_22:2)+NH4 | 4_TG(15:1_17:1_26:0)+NH4 | 4_TG(14:0_18:2_26:0)+NH4 | 4_TG(14:0_20:2_24:0)+NH4 | 4_TG(14:0_22:0_22:2)+NH4 | 4_TG(12:0_20:2_26:0)+NH4 | 4_TG(12:0_22:2_24:0)+NH4 | 4_TG(10:0_22:2_26:0)+…	97482.9	269910	171624	3.77876e+06	760055	2.64235e+06	28900000	652362	674123	342816	765088	662318	79902.2	503533	264880	1.36971e+06	22400000	638248	244362	344319	97576.8	4.83349e+06	248441	20000000	692734	21700000	10100000	2.22188e+06	784927	89461.6	441136	914118	552637	82100000
4_TG(18:0_18:0_18:1)+NH4 | 4_TG(17:0_17:1_20:0)+NH4 | 4_TG(17:1_18:0_19:0)+NH4 | 4_TG(16:0_16:0_22:1)+NH4 | 4_TG(16:0_17:1_21:0)+NH4 | 4_TG(16:0_16:1_22:0)+NH4 | 4_TG(16:0_18:1_20:0)+NH4 | 4_TG(16:0_18:0_20:1)+NH4 | 4_TG(16:1_18:0_20:0)+NH4 | 4_TG(15:0_15:1_24:0)+NH4 | 4_TG(15:0_17:1_22:0)+NH4 | 4_TG(15:1_16:0_23:0)+NH4 | 4_TG(15:1_17:0_22:0)+NH4 | 4_TG(15:1_18:0_21:0)+NH4 | 4_TG(15:1_19:0_20:0)+…	146929	160241	239911	762827	721366	877311	2.70177e+06	142406	588781	336438	638637	629180	100949	432554	231423	687474	3.01952e+06	528637	262829	163927	121372	1.20299e+06	292117	2.16594e+06	422799	3.20805e+06	1.35169e+06	727094	733666	120192	166454	654350	465959	10500000
4_TG(18:0_18:0_22:3)+NH4 | 4_TG(18:0_20:0_20:3)+NH4 | 4_TG(18:0_20:1_20:2)+NH4 | 4_TG(18:0_18:1_22:2)+NH4 | 4_TG(18:1_20:0_20:2)+NH4 | 4_TG(18:1_18:2_22:0)+NH4 | 4_TG(18:0_18:2_22:1)+NH4 | 4_TG(18:2_20:0_20:1)+NH4 | 4_TG(18:0_18:3_22:0)+NH4 | 4_TG(18:3_20:0_20:0)+NH4 | 4_TG(17:1_17:1_24:1)+NH4 | 4_TG(17:1_18:2_23:0)+NH4 | 4_TG(17:1_17:2_24:0)+NH4 | 4_TG(17:1_19:0_22:2)+NH4 | 4_TG(17:1_20:2_21:0)+…	68479.3	519138	173734	4.16139e+06	445813	1.2666e+06	26100000	1.10245e+06	117931	356497	412381	171485	32026.9	16061.6	740546	1.29612e+06	22700000	43626.2	338822	457327	71907.1	1.55938e+06	234685	24500000	786343	15000000	9.52512e+06	2.68733e+06	514584	94830.5	670651	668848	496312	33500000
4_TG(18:0_19:0_20:2)+NH4 | 4_TG(18:0_18:2_21:0)+NH4 | 4_TG(18:2_19:0_20:0)+NH4 | 4_TG(17:0_18:2_22:0)+NH4 | 4_TG(17:0_18:0_22:2)+NH4 | 4_TG(17:1_17:1_23:0)+NH4 | 4_TG(17:0_20:0_20:2)+NH4 | 4_TG(17:1_18:1_22:0)+NH4 | 4_TG(17:1_18:0_22:1)+NH4 | 4_TG(17:1_20:0_20:1)+NH4 | 4_TG(17:2_18:0_22:0)+NH4 | 4_TG(17:2_20:0_20:0)+NH4 | 4_TG(16:0_17:2_24:0)+NH4 | 4_TG(16:0_17:1_24:1)+NH4 | 4_TG(16:0_18:2_23:0)+…	49522	322683	270978	2.34914e+06	488365	1.68499e+06	19800000	529392	421928	391325	462813	431185	19031	224731	605514	859069	13800000	356492	372650	357816	55998.9	2.69742e+06	331146	11600000	838564	12700000	5.75176e+06	94848.1	497908	51499	606653	632053	518464	56500000
4_TG(18:0_18:0_20:1)+NH4 | 4_TG(18:0_18:1_20:0)+NH4 | 4_TG(17:0_17:1_22:0)+NH4 | 4_TG(17:1_18:0_21:0)+NH4 | 4_TG(17:1_19:0_20:0)+NH4 | 4_TG(16:0_16:0_24:1)+NH4 | 4_TG(16:0_17:1_23:0)+NH4 | 4_TG(16:0_16:1_24:0)+NH4 | 4_TG(16:0_18:1_22:0)+NH4 | 4_TG(16:0_18:0_22:1)+NH4 | 4_TG(16:0_20:0_20:1)+NH4 | 4_TG(16:1_18:0_22:0)+NH4 | 4_TG(16:1_20:0_20:0)+NH4 | 4_TG(15:0_15:1_26:0)+NH4 | 4_TG(15:1_16:0_25:0)+…	153261	286090	344422	1.49665e+06	488593	1.75068e+06	11200000	1.01833e+06	438691	335122	399399	434479	112638	307375	477780	662532	9.76963e+06	418312	426990	348924	130498	2.45644e+06	431991	8.29238e+06	623801	11100000	3.60672e+06	932488	565406	65288	532131	513675	488199	28000000
4_TG(18:0_18:0_20:2)+NH4 | 4_TG(18:0_18:2_20:0)+NH4 | 4_TG(17:1_17:1_22:0)+NH4 | 4_TG(16:0_18:2_22:0)+NH4 | 4_TG(16:0_18:0_22:2)+NH4 | 4_TG(16:0_20:0_20:2)+NH4 | 4_TG(15:1_15:1_26:0)+NH4 | 4_TG(15:1_17:1_24:0)+NH4 | 4_TG(14:0_18:2_24:0)+NH4 | 4_TG(14:0_20:2_22:0)+NH4 | 4_TG(14:0_20:0_22:2)+NH4 | 4_TG(12:0_18:2_26:0)+NH4 | 4_TG(12:0_20:2_24:0)+NH4 | 4_TG(12:0_22:0_22:2)+NH4 | 4_TG(10:0_20:2_26:0)+…	216492	323633	418584	409967	481452	493915	1.97576e+06	297394	279581	457513	510643	287372	153829	125465	431547	516621	1.48206e+06	209420	464310	310891	188842	476164	455498	1.43167e+06	536048	1.87705e+06	898727	418216	531546	184595	352790	576959	544617	4.50324e+06
4_TG(18:0_19:0_20:2)+NH4 | 4_TG(18:0_18:2_21:0)+NH4 | 4_TG(18:2_19:0_20:0)+NH4 | 4_TG(17:0_18:2_22:0)+NH4 | 4_TG(17:0_18:0_22:2)+NH4 | 4_TG(17:1_17:1_23:0)+NH4 | 4_TG(17:0_20:0_20:2)+NH4 | 4_TG(17:1_18:1_22:0)+NH4 | 4_TG(17:1_18:0_22:1)+NH4 | 4_TG(17:1_20:0_20:1)+NH4 | 4_TG(17:2_18:0_22:0)+NH4 | 4_TG(17:2_20:0_20:0)+NH4 | 4_TG(16:0_17:2_24:0)+NH4 | 4_TG(16:0_17:1_24:1)+NH4 | 4_TG(16:0_18:2_23:0)+…	315301	2.71062e+06	374717	367679	92587.5	284902	19700000	3.99494e+06	78920.4	386534	445049	76071.6	113516	29940.2	1.22008e+06	286030	973015	51606.5	333875	4.06934e+06	251728	290350	345370	6.40761e+06	820021	10100000	5.03629e+06	329528	315479	271316	6.10769e+06	627909	523516	3.6577e+06
4_TG(18:0_18:0_20:2)+NH4 | 4_TG(18:0_18:2_20:0)+NH4 | 4_TG(17:1_17:1_22:0)+NH4 | 4_TG(16:0_18:2_22:0)+NH4 | 4_TG(16:0_18:0_22:2)+NH4 | 4_TG(16:0_20:0_20:2)+NH4 | 4_TG(15:1_15:1_26:0)+NH4 | 4_TG(15:1_17:1_24:0)+NH4 | 4_TG(14:0_18:2_24:0)+NH4 | 4_TG(14:0_20:2_22:0)+NH4 | 4_TG(14:0_20:0_22:2)+NH4 | 4_TG(12:0_18:2_26:0)+NH4 | 4_TG(12:0_20:2_24:0)+NH4 | 4_TG(12:0_22:0_22:2)+NH4 | 4_TG(10:0_20:2_26:0)+…	96486.7	419723	140944	1.66039e+06	333037	1.3676e+06	14000000	1.10895e+06	238626	220916	353940	265936	53436.3	104747	241580	519028	10600000	179372	193767	557048	88694.1	2.21064e+06	198364	10400000	378162	11400000	4.02245e+06	824669	362709	122489	556252	430872	298715	45000000
4_TG(18:0_18:0_20:3)+NH4 | 4_TG(18:0_18:1_20:2)+NH4 | 4_TG(18:1_18:2_20:0)+NH4 | 4_TG(18:0_18:2_20:1)+NH4 | 4_TG(18:0_18:3_20:0)+NH4 | 4_TG(17:1_17:1_22:1)+NH4 | 4_TG(17:0_17:1_22:2)+NH4 | 4_TG(17:1_18:2_21:0)+NH4 | 4_TG(17:1_19:0_20:2)+NH4 | 4_TG(17:1_17:2_22:0)+NH4 | 4_TG(16:0_18:3_22:0)+NH4 | 4_TG(16:0_18:2_22:1)+NH4 | 4_TG(16:0_18:1_22:2)+NH4 | 4_TG(16:0_18:0_22:3)+NH4 | 4_TG(16:0_20:0_20:3)+…	87462.8	170558	328328	63079.9	241096	125237	3.64709e+06	230435	29971.3	434681	510931	36710.2	72255.9	26653.5	363399	430986	954775	32219.8	371581	174245	81579.8	36665.9	366784	1.79548e+06	485552	1.96134e+06	1.16758e+06	177408	467174	85155.9	377519	539585	390407	295883
4_TG(18:0_18:0_20:4)+NH4 | 4_TG(18:2_18:2_20:0)+NH4 | 4_TG(18:0_18:2_20:2)+NH4 | 4_TG(18:0_18:4_20:0)+NH4 | 4_TG(17:1_17:1_22:2)+NH4 | 4_TG(16:0_18:4_22:0)+NH4 | 4_TG(16:0_18:2_22:2)+NH4 | 4_TG(16:0_18:0_22:4)+NH4 | 4_TG(16:0_20:0_20:4)+NH4 | 4_TG(16:0_20:2_20:2)+NH4 | 4_TG(14:0_18:4_24:0)+NH4 | 4_TG(14:0_20:4_22:0)+NH4 | 4_TG(14:0_20:2_22:2)+NH4 | 4_TG(14:0_20:0_22:4)+NH4 | 4_TG(12:0_18:4_26:0)+…	84540.1	270576	211482	828334	335973	463286	4.33198e+06	417656	210259	314348	305167	221494	49994.2	95681.9	302227	372799	4.11728e+06	155301	249538	309499	92261.5	936309	250724	2.91843e+06	389858	2.77266e+06	1.23851e+06	592628	363338	81399.3	951613	428994	338524	14300000
4_TG(18:0_18:0_22:2)+NH4 | 4_TG(18:0_20:0_20:2)+NH4 | 4_TG(18:0_18:2_22:0)+NH4 | 4_TG(18:2_20:0_20:0)+NH4 | 4_TG(17:1_17:1_24:0)+NH4 | 4_TG(16:0_18:2_24:0)+NH4 | 4_TG(16:0_20:2_22:0)+NH4 | 4_TG(16:0_20:0_22:2)+NH4 | 4_TG(15:1_17:1_26:0)+NH4 | 4_TG(14:0_18:2_26:0)+NH4 | 4_TG(14:0_20:2_24:0)+NH4 | 4_TG(14:0_22:0_22:2)+NH4 | 4_TG(12:0_20:2_26:0)+NH4 | 4_TG(12:0_22:2_24:0)+NH4 | 4_TG(10:0_22:2_26:0)+…	102879	130490	167676	384252	363020	365182	702268	186862	325315	232621	347678	318606	60218.2	261617	186974	340349	717435	279519	177339	133581	86355.8	512377	206115	808380	277138	1.07511e+06	479296	372815	343662	83997.1	158782	330949	268308	1.75201e+06
4_TG(18:0_18:0_18:1)+NH4 | 4_TG(17:0_17:1_20:0)+NH4 | 4_TG(17:1_18:0_19:0)+NH4 | 4_TG(16:0_16:0_22:1)+NH4 | 4_TG(16:0_17:1_21:0)+NH4 | 4_TG(16:0_16:1_22:0)+NH4 | 4_TG(16:0_18:1_20:0)+NH4 | 4_TG(16:0_18:0_20:1)+NH4 | 4_TG(16:1_18:0_20:0)+NH4 | 4_TG(15:0_15:1_24:0)+NH4 | 4_TG(15:0_17:1_22:0)+NH4 | 4_TG(15:1_16:0_23:0)+NH4 | 4_TG(15:1_17:0_22:0)+NH4 | 4_TG(15:1_18:0_21:0)+NH4 | 4_TG(15:1_19:0_20:0)+…	71455.8	91737.8	139882	467787	419734	983235	2.39772e+06	465412	283717	172415	327824	324139	48881.8	158324	160944	412453	3.46808e+06	221835	144946	122189	60152.3	944048	47778.2	3.75511e+06	251822	5.17853e+06	1.56865e+06	443623	374286	59922.6	87542.4	313737	244742	17500000
4_TG(18:0_18:0_22:4)+NH4 | 4_TG(18:0_20:0_20:4)+NH4 | 4_TG(18:0_20:2_20:2)+NH4 | 4_TG(18:2_18:2_22:0)+NH4 | 4_TG(18:0_18:2_22:2)+NH4 | 4_TG(18:2_20:0_20:2)+NH4 | 4_TG(18:0_18:4_22:0)+NH4 | 4_TG(18:4_20:0_20:0)+NH4 | 4_TG(16:0_18:4_24:0)+NH4 | 4_TG(16:0_20:4_22:0)+NH4 | 4_TG(16:0_20:2_22:2)+NH4 | 4_TG(16:0_20:0_22:4)+NH4 | 4_TG(14:0_18:4_26:0)+NH4 | 4_TG(14:0_20:4_24:0)+NH4 | 4_TG(14:0_22:0_22:4)+…	133273	157131	298430	83143.3	326801	226541	864900	266107	54538.8	406514	455964	67628.7	78635.7	39029.7	288175	407718	454664	42519.5	328403	186569	114448	78556.6	407381	912286	418686	1.59942e+06	522069	246637	476696	87956.7	153406	451253	408492	460116
4_TG(18:0_18:0_20:2)+NH4 | 4_TG(18:0_18:2_20:0)+NH4 | 4_TG(17:1_17:1_22:0)+NH4 | 4_TG(16:0_18:2_22:0)+NH4 | 4_TG(16:0_18:0_22:2)+NH4 | 4_TG(16:0_20:0_20:2)+NH4 | 4_TG(15:1_15:1_26:0)+NH4 | 4_TG(15:1_17:1_24:0)+NH4 | 4_TG(14:0_18:2_24:0)+NH4 | 4_TG(14:0_20:2_22:0)+NH4 | 4_TG(14:0_20:0_22:2)+NH4 | 4_TG(12:0_18:2_26:0)+NH4 | 4_TG(12:0_20:2_24:0)+NH4 | 4_TG(12:0_22:0_22:2)+NH4 | 4_TG(10:0_20:2_26:0)+…	85556.6	309533	197637	13363.3	96059.8	283418	17500000	1.36416e+06	0	229128	311710	1685.84	53957.8	756.074	376494	291724	2.62782e+06	0	204672	340250	89184.6	9893.8	195566	8.90616e+06	399737	10300000	3.97816e+06	146355	262288	66665.3	360930	387766	332319	1.10819e+06
4_TG(18:0_18:2_19:0)+NH4 | 4_TG(17:0_18:2_20:0)+NH4 | 4_TG(17:0_18:0_20:2)+NH4 | 4_TG(17:1_17:1_21:0)+NH4 | 4_TG(17:1_18:1_20:0)+NH4 | 4_TG(17:1_18:0_20:1)+NH4 | 4_TG(17:2_18:0_20:0)+NH4 | 4_TG(16:0_17:2_22:0)+NH4 | 4_TG(16:0_17:1_22:1)+NH4 | 4_TG(16:0_17:0_22:2)+NH4 | 4_TG(16:0_18:2_21:0)+NH4 | 4_TG(16:0_19:0_20:2)+NH4 | 4_TG(16:1_17:1_22:0)+NH4 | 4_TG(15:1_15:1_25:0)+NH4 | 4_TG(15:1_16:1_24:0)+…	15845.9	114305	27463.8	1.01194e+06	254855	889581	4.46665e+06	788055	303437	55214.4	149688	310358	8970.66	292376	69379.6	327033	6.13663e+06	314671	41161.4	192513	15451	1.71302e+06	42106.1	6.04001e+06	86892.7	6.08767e+06	2.20841e+06	485703	232965	42859.7	191009	161837	94460.7	29900000
4_TG(18:0_18:0_22:4)+NH4 | 4_TG(18:0_20:0_20:4)+NH4 | 4_TG(18:0_20:2_20:2)+NH4 | 4_TG(18:2_18:2_22:0)+NH4 | 4_TG(18:0_18:2_22:2)+NH4 | 4_TG(18:2_20:0_20:2)+NH4 | 4_TG(18:0_18:4_22:0)+NH4 | 4_TG(18:4_20:0_20:0)+NH4 | 4_TG(16:0_18:4_24:0)+NH4 | 4_TG(16:0_20:4_22:0)+NH4 | 4_TG(16:0_20:2_22:2)+NH4 | 4_TG(16:0_20:0_22:4)+NH4 | 4_TG(14:0_18:4_26:0)+NH4 | 4_TG(14:0_20:4_24:0)+NH4 | 4_TG(14:0_22:0_22:4)+…	5903.8	555513	56969.5	101073	125170	108992	9.17997e+06	1.5379e+06	0	116382	163613	0	3573.13	0	336621	498539	4.26117e+06	0	121188	243396	9498.25	84439.5	99639.1	14300000	217437	9.40632e+06	3.45494e+06	484275	231515	22053.4	328496	218977	177723	2.45043e+06
4_TG(18:0_18:0_18:2)+NH4 | 4_TG(17:1_17:1_20:0)+NH4 | 4_TG(16:0_16:0_22:2)+NH4 | 4_TG(16:0_18:2_20:0)+NH4 | 4_TG(16:0_18:0_20:2)+NH4 | 4_TG(15:1_15:1_24:0)+NH4 | 4_TG(15:1_17:1_22:0)+NH4 | 4_TG(14:0_18:2_22:0)+NH4 | 4_TG(14:0_18:0_22:2)+NH4 | 4_TG(14:0_20:0_20:2)+NH4 | 4_TG(12:0_18:2_24:0)+NH4 | 4_TG(12:0_20:2_22:0)+NH4 | 4_TG(12:0_20:0_22:2)+NH4 | 4_TG(10:0_18:2_26:0)+NH4 | 4_TG(10:0_20:2_24:0)+…	68030.6	188331	151678	266358	219247	462697	4.20579e+06	589441	106405	212932	161612	123512	55239	39811.8	186024	250076	2.51302e+06	70213.1	186286	191010	68387.2	586649	192311	2.17297e+06	310851	3.07525e+06	1.14136e+06	236490	265921	97738.6	183844	205068	234405	19900000
4_TG(18:0_18:0_22:0)+NH4 | 4_TG(18:0_20:0_20:0)+NH4 | 4_TG(16:0_16:0_26:0)+NH4 | 4_TG(16:0_18:0_24:0)+NH4 | 4_TG(16:0_20:0_22:0)+NH4 | 4_TG(14:0_18:0_26:0)+NH4 | 4_TG(14:0_20:0_24:0)+NH4 | 4_TG(14:0_22:0_22:0)+NH4 | 4_TG(12:0_20:0_26:0)+NH4 | 4_TG(12:0_22:0_24:0)+NH4 | 4_TG(10:0_22:0_26:0)+NH4 | 4_TG(10:0_24:0_24:0)+NH4 | 4_TG(24:0_26:0_8:0)+NH4 | 4_TG(19:0_19:0_20:0)+NH4 | 4_TG(18:0_19:0_21:0)+N…	83784.3	73251.3	102052	1.53274e+06	1.44935e+06	1.61446e+06	219002	71444.2	1.59918e+06	115113	201089	1.75359e+06	80042.6	1.56941e+06	97726.1	1.42435e+06	1.68805e+06	1.65187e+06	102217	96441.6	81508.5	1.6158e+06	102743	1.08183e+06	119270	800005	602530	2.49489e+06	1.32786e+06	75898	84955.3	186254	130556	1.46035e+06
4_TG(18:0_18:0_18:1)+NH4 | 4_TG(17:0_17:1_20:0)+NH4 | 4_TG(17:1_18:0_19:0)+NH4 | 4_TG(16:0_16:0_22:1)+NH4 | 4_TG(16:0_17:1_21:0)+NH4 | 4_TG(16:0_16:1_22:0)+NH4 | 4_TG(16:0_18:1_20:0)+NH4 | 4_TG(16:0_18:0_20:1)+NH4 | 4_TG(16:1_18:0_20:0)+NH4 | 4_TG(15:0_15:1_24:0)+NH4 | 4_TG(15:0_17:1_22:0)+NH4 | 4_TG(15:1_16:0_23:0)+NH4 | 4_TG(15:1_17:0_22:0)+NH4 | 4_TG(15:1_18:0_21:0)+NH4 | 4_TG(15:1_19:0_20:0)+…	121117	196121	162702	16736.1	89951.9	52756.5	7.06849e+06	483695	10068.6	234129	313132	12165.9	93327.3	2144.97	292086	159063	206307	3523.28	260264	167057	124651	5679.14	252805	2.70507e+06	367007	4.61841e+06	1.4355e+06	54817.4	241183	115323	218855	343665	327490	48553.2
4_TG(18:0_19:0_20:2)+NH4 | 4_TG(18:0_18:2_21:0)+NH4 | 4_TG(18:2_19:0_20:0)+NH4 | 4_TG(17:0_18:2_22:0)+NH4 | 4_TG(17:0_18:0_22:2)+NH4 | 4_TG(17:1_17:1_23:0)+NH4 | 4_TG(17:0_20:0_20:2)+NH4 | 4_TG(17:1_18:1_22:0)+NH4 | 4_TG(17:1_18:0_22:1)+NH4 | 4_TG(17:1_20:0_20:1)+NH4 | 4_TG(17:2_18:0_22:0)+NH4 | 4_TG(17:2_20:0_20:0)+NH4 | 4_TG(16:0_17:2_24:0)+NH4 | 4_TG(16:0_17:1_24:1)+NH4 | 4_TG(16:0_18:2_23:0)+…	7256.55	43118.5	23703.2	2.12518e+06	417528	1.51621e+06	592524	185759	357108	21895.1	56852.1	371688	3007.3	194790	34803.6	603087	13000000	285590	35461.5	74504.7	13015.7	2.36895e+06	23564.7	6.00319e+06	36128.6	3.46423e+06	1.0983e+06	1.24068e+06	232249	14462.1	66254	48335.4	26983.4	52400000
4_TG(18:0_18:0_18:2)+NH4 | 4_TG(17:1_17:1_20:0)+NH4 | 4_TG(16:0_16:0_22:2)+NH4 | 4_TG(16:0_18:2_20:0)+NH4 | 4_TG(16:0_18:0_20:2)+NH4 | 4_TG(15:1_15:1_24:0)+NH4 | 4_TG(15:1_17:1_22:0)+NH4 | 4_TG(14:0_18:2_22:0)+NH4 | 4_TG(14:0_18:0_22:2)+NH4 | 4_TG(14:0_20:0_20:2)+NH4 | 4_TG(12:0_18:2_24:0)+NH4 | 4_TG(12:0_20:2_22:0)+NH4 | 4_TG(12:0_20:0_22:2)+NH4 | 4_TG(10:0_18:2_26:0)+NH4 | 4_TG(10:0_20:2_24:0)+…	75719.6	176824	151542	0	34396.3	44944.2	4.9888e+06	309440	0	61947.3	189358	0	64343.4	0	188401	74153.9	433870	0	107731	172854	71182.7	734.063	169108	1.72815e+06	197533	2.46546e+06	936611	19977.3	110244	105727	134910	228791	121161	142034
4_TG(18:0_18:2_19:0)+NH4 | 4_TG(17:0_18:2_20:0)+NH4 | 4_TG(17:0_18:0_20:2)+NH4 | 4_TG(17:1_17:1_21:0)+NH4 | 4_TG(17:1_18:1_20:0)+NH4 | 4_TG(17:1_18:0_20:1)+NH4 | 4_TG(17:2_18:0_20:0)+NH4 | 4_TG(16:0_17:2_22:0)+NH4 | 4_TG(16:0_17:1_22:1)+NH4 | 4_TG(16:0_17:0_22:2)+NH4 | 4_TG(16:0_18:2_21:0)+NH4 | 4_TG(16:0_19:0_20:2)+NH4 | 4_TG(16:1_17:1_22:0)+NH4 | 4_TG(15:1_15:1_25:0)+NH4 | 4_TG(15:1_16:1_24:0)+…	14595.3	82369.1	95183.6	137686	124743	209182	10600000	326731	82649	149581	163419	96277.6	8184.79	31594.8	206457	186487	899941	59382.5	132804	96106.5	5535.66	176873	86595.6	4.26097e+06	223195	5.62404e+06	2.21152e+06	154490	192710	22013.3	129865	243575	213328	1.89241e+06
4_TG(18:0_18:0_20:5)+NH4 | 4_TG(18:0_18:1_20:4)+NH4 | 4_TG(18:2_18:2_20:1)+NH4 | 4_TG(18:1_18:2_20:2)+NH4 | 4_TG(18:0_18:2_20:3)+NH4 | 4_TG(18:2_18:3_20:0)+NH4 | 4_TG(18:0_18:3_20:2)+NH4 | 4_TG(18:1_18:4_20:0)+NH4 | 4_TG(18:0_18:4_20:1)+NH4 | 4_TG(17:1_17:1_22:3)+NH4 | 4_TG(17:0_17:1_22:4)+NH4 | 4_TG(17:1_18:4_21:0)+NH4 | 4_TG(17:1_19:0_20:4)+NH4 | 4_TG(17:1_17:2_22:2)+NH4 | 4_TG(16:0_18:4_22:1)+…	25047.8	372561	9064.33	208271	75810.5	108255	3.71615e+06	431685	9906.22	95074.8	24415.5	15803	2437.52	0	251443	184541	1.92046e+06	0	31804.8	306382	33771	88515.3	8133.22	2.44666e+06	213778	1.2171e+06	1.15753e+06	220646	59215.5	13383.9	2.28465e+06	128010	105307	3.07968e+06
4_TG(18:0_19:0_20:4)+NH4 | 4_TG(18:2_18:2_21:0)+NH4 | 4_TG(18:2_19:0_20:2)+NH4 | 4_TG(18:0_18:4_21:0)+NH4 | 4_TG(18:4_19:0_20:0)+NH4 | 4_TG(17:0_18:4_22:0)+NH4 | 4_TG(17:0_18:2_22:2)+NH4 | 4_TG(17:0_18:0_22:4)+NH4 | 4_TG(17:0_20:0_20:4)+NH4 | 4_TG(17:0_20:2_20:2)+NH4 | 4_TG(17:1_18:3_22:0)+NH4 | 4_TG(17:1_18:2_22:1)+NH4 | 4_TG(17:1_18:1_22:2)+NH4 | 4_TG(17:1_18:0_22:3)+NH4 | 4_TG(17:1_20:0_20:3)+…	0	279916	29471.5	51882.4	49268.7	41636.5	5.75027e+06	818223	0	71042.1	69124.2	0	1750.98	0	176138	260124	1.95236e+06	0	64406.3	88531.6	0	80305	58582.3	8.86974e+06	110224	5.76051e+06	2.06286e+06	172958	118684	6396.26	157568	128271	111845	1.31183e+06
4_TG(18:0_18:0_20:2)+NH4 | 4_TG(18:0_18:2_20:0)+NH4 | 4_TG(17:1_17:1_22:0)+NH4 | 4_TG(16:0_18:2_22:0)+NH4 | 4_TG(16:0_18:0_22:2)+NH4 | 4_TG(16:0_20:0_20:2)+NH4 | 4_TG(15:1_15:1_26:0)+NH4 | 4_TG(15:1_17:1_24:0)+NH4 | 4_TG(14:0_18:2_24:0)+NH4 | 4_TG(14:0_20:2_22:0)+NH4 | 4_TG(14:0_20:0_22:2)+NH4 | 4_TG(12:0_18:2_26:0)+NH4 | 4_TG(12:0_20:2_24:0)+NH4 | 4_TG(12:0_22:0_22:2)+NH4 | 4_TG(10:0_20:2_26:0)+…	28746.7	188822	14002.7	1.11772e+06	197987	981996	501957	537309	106605	24181.8	50386.2	135988	14030.4	17077.9	45500.9	198602	7.97134e+06	54851.5	26664.9	285726	26099.1	866389	25158.6	1.5375e+06	45815.4	937515	288654	625985	102436	43619	330618	55023.7	39172.1	36400000
4_TG(18:0_18:0_20:3)+NH4 | 4_TG(18:0_18:1_20:2)+NH4 | 4_TG(18:1_18:2_20:0)+NH4 | 4_TG(18:0_18:2_20:1)+NH4 | 4_TG(18:0_18:3_20:0)+NH4 | 4_TG(17:1_17:1_22:1)+NH4 | 4_TG(17:0_17:1_22:2)+NH4 | 4_TG(17:1_18:2_21:0)+NH4 | 4_TG(17:1_19:0_20:2)+NH4 | 4_TG(17:1_17:2_22:0)+NH4 | 4_TG(16:0_18:3_22:0)+NH4 | 4_TG(16:0_18:2_22:1)+NH4 | 4_TG(16:0_18:1_22:2)+NH4 | 4_TG(16:0_18:0_22:3)+NH4 | 4_TG(16:0_20:0_20:3)+…	26945.6	573212	18403	611802	70799.4	393483	4.99931e+06	1.60355e+06	65807.5	46425.4	78671.7	68576.8	2391.45	26610.2	148010	155064	3.97962e+06	48412.3	55456.2	433055	26452.5	860109	37025.7	4.54277e+06	98659.6	3.32926e+06	1.56678e+06	293528	100597	70410.5	626195	112391	77126.9	22600000
4_TG(18:0_18:2_19:0)+NH4 | 4_TG(17:0_18:2_20:0)+NH4 | 4_TG(17:0_18:0_20:2)+NH4 | 4_TG(17:1_17:1_21:0)+NH4 | 4_TG(17:1_18:1_20:0)+NH4 | 4_TG(17:1_18:0_20:1)+NH4 | 4_TG(17:2_18:0_20:0)+NH4 | 4_TG(16:0_17:2_22:0)+NH4 | 4_TG(16:0_17:1_22:1)+NH4 | 4_TG(16:0_17:0_22:2)+NH4 | 4_TG(16:0_18:2_21:0)+NH4 | 4_TG(16:0_19:0_20:2)+NH4 | 4_TG(16:1_17:1_22:0)+NH4 | 4_TG(15:1_15:1_25:0)+NH4 | 4_TG(15:1_16:1_24:0)+…	11273	90823.1	4963.42	955979	110757	488947	396581	270402	181646	11657.1	12661	194283	4854.01	211573	39790	81492.4	3.47653e+06	214821	12574.7	132215	9690.32	1.52253e+06	9370.23	297050	13220.6	256023	100583	354399	47075.4	17177.9	166110	15330.4	18415.9	26000000
4_TG(18:0_19:0_20:4)+NH4 | 4_TG(18:2_18:2_21:0)+NH4 | 4_TG(18:2_19:0_20:2)+NH4 | 4_TG(18:0_18:4_21:0)+NH4 | 4_TG(18:4_19:0_20:0)+NH4 | 4_TG(17:0_18:4_22:0)+NH4 | 4_TG(17:0_18:2_22:2)+NH4 | 4_TG(17:0_18:0_22:4)+NH4 | 4_TG(17:0_20:0_20:4)+NH4 | 4_TG(17:0_20:2_20:2)+NH4 | 4_TG(17:1_18:3_22:0)+NH4 | 4_TG(17:1_18:2_22:1)+NH4 | 4_TG(17:1_18:1_22:2)+NH4 | 4_TG(17:1_18:0_22:3)+NH4 | 4_TG(17:1_20:0_20:3)+…	722.586	60494.6	0	2.57243e+06	77477.8	334979	399177	128978	83721	0	0	96830.4	0	91499.9	872.524	111487	5.03058e+06	100648	0	61958.3	0	2.59236e+06	0	1.86247e+06	806.353	1.04937e+06	312837	753770	17568.8	952.963	61758.2	2482.52	0	20900000
4_TG(18:0_18:0_20:5)+NH4 | 4_TG(18:0_18:1_20:4)+NH4 | 4_TG(18:2_18:2_20:1)+NH4 | 4_TG(18:1_18:2_20:2)+NH4 | 4_TG(18:0_18:2_20:3)+NH4 | 4_TG(18:2_18:3_20:0)+NH4 | 4_TG(18:0_18:3_20:2)+NH4 | 4_TG(18:1_18:4_20:0)+NH4 | 4_TG(18:0_18:4_20:1)+NH4 | 4_TG(17:1_17:1_22:3)+NH4 | 4_TG(17:0_17:1_22:4)+NH4 | 4_TG(17:1_18:4_21:0)+NH4 | 4_TG(17:1_19:0_20:4)+NH4 | 4_TG(17:1_17:2_22:2)+NH4 | 4_TG(16:0_18:4_22:1)+…	0	6389.25	0	946617	23816.1	363327	3.56433e+06	7468.38	94967.7	21151.3	0	90693.2	0	90314.9	4271.56	268759	640762	91578.7	0	2210.71	0	353580	0	1.47192e+06	66220.6	1.44992e+06	1.22199e+06	658046	22285.5	890.784	77977.4	43718.3	20096.1	15800000
4_TG(18:0_18:0_20:3)+NH4 | 4_TG(18:0_18:1_20:2)+NH4 | 4_TG(18:1_18:2_20:0)+NH4 | 4_TG(18:0_18:2_20:1)+NH4 | 4_TG(18:0_18:3_20:0)+NH4 | 4_TG(17:1_17:1_22:1)+NH4 | 4_TG(17:0_17:1_22:2)+NH4 | 4_TG(17:1_18:2_21:0)+NH4 | 4_TG(17:1_19:0_20:2)+NH4 | 4_TG(17:1_17:2_22:0)+NH4 | 4_TG(16:0_18:3_22:0)+NH4 | 4_TG(16:0_18:2_22:1)+NH4 | 4_TG(16:0_18:1_22:2)+NH4 | 4_TG(16:0_18:0_22:3)+NH4 | 4_TG(16:0_20:0_20:3)+…	13206.6	148598	26947.6	0	13701.4	30614.2	5.76233e+06	986732	0	54508.6	69097.3	0	2581.85	0	113835	82223	681393	0	57320.3	107151	16318.2	863.262	44269.4	3.40572e+06	99108.9	2.3945e+06	1.5061e+06	19317.4	57268.3	43578.2	173354	90928.4	98056.8	282754
4_TG(18:0_20:4_20:4)+NH4 | 4_TG(18:2_18:2_22:4)+NH4 | 4_TG(18:0_18:2_22:6)+NH4 | 4_TG(18:2_20:2_20:4)+NH4 | 4_TG(18:4_18:4_22:0)+NH4 | 4_TG(18:2_18:4_22:2)+NH4 | 4_TG(18:0_18:4_22:4)+NH4 | 4_TG(18:4_20:0_20:4)+NH4 | 4_TG(18:4_20:2_20:2)+NH4 | 4_TG(16:0_20:4_22:4)+NH4 | 4_TG(16:0_20:2_22:6)+NH4 | 4_TG(14:0_22:2_22:6)+NH4 | 4_TG(14:0_22:4_22:4)+NH4 | 4_TG(18:0_20:3_20:5)+NH4 | 4_TG(18:1_18:1_22:6)+…	0	0	0	357155	0	22830.3	34215.3	0	0	0	0	0	0	0	0	3067.32	346106	0	0	0	0	97968.8	0	242978	0	77369.8	38630.4	115244	0	0	0	0	0	3.48458e+06
4_TG(18:0_18:0_20:4)+NH4 | 4_TG(18:2_18:2_20:0)+NH4 | 4_TG(18:0_18:2_20:2)+NH4 | 4_TG(18:0_18:4_20:0)+NH4 | 4_TG(17:1_17:1_22:2)+NH4 | 4_TG(16:0_18:4_22:0)+NH4 | 4_TG(16:0_18:2_22:2)+NH4 | 4_TG(16:0_18:0_22:4)+NH4 | 4_TG(16:0_20:0_20:4)+NH4 | 4_TG(16:0_20:2_20:2)+NH4 | 4_TG(14:0_18:4_24:0)+NH4 | 4_TG(14:0_20:4_22:0)+NH4 | 4_TG(14:0_20:2_22:2)+NH4 | 4_TG(14:0_20:0_22:4)+NH4 | 4_TG(12:0_18:4_26:0)+…	0	147914	0	0	0	0	1.02234e+06	555782	0	0	0	0	0	0	6219.8	1335.05	75002.1	0	0	26393.2	789.596	0	0	585176	0	316768	238059	0	0	1535.59	159619	759.881	0	14170.6
4_TG(18:0_18:0_20:4)+NH4 | 4_TG(18:2_18:2_20:0)+NH4 | 4_TG(18:0_18:2_20:2)+NH4 | 4_TG(18:0_18:4_20:0)+NH4 | 4_TG(17:1_17:1_22:2)+NH4 | 4_TG(16:0_18:4_22:0)+NH4 | 4_TG(16:0_18:2_22:2)+NH4 | 4_TG(16:0_18:0_22:4)+NH4 | 4_TG(16:0_20:0_20:4)+NH4 | 4_TG(16:0_20:2_20:2)+NH4 | 4_TG(14:0_18:4_24:0)+NH4 | 4_TG(14:0_20:4_22:0)+NH4 | 4_TG(14:0_20:2_22:2)+NH4 | 4_TG(14:0_20:0_22:4)+NH4 | 4_TG(12:0_18:4_26:0)+…	722.57	163715	0	93357.8	0	12361.2	192807	481685	0	0	0	0	709.284	0	0	3396.73	586683	0	0	67351.1	2604.73	50947.8	0	366190	772.373	335656	96920.5	21173.9	0	2262.5	74745.1	0	0	2.29544e+06
4_TG(18:0_18:0_22:3)+NH4 | 4_TG(18:0_20:0_20:3)+NH4 | 4_TG(18:0_20:1_20:2)+NH4 | 4_TG(18:0_18:1_22:2)+NH4 | 4_TG(18:1_20:0_20:2)+NH4 | 4_TG(18:1_18:2_22:0)+NH4 | 4_TG(18:0_18:2_22:1)+NH4 | 4_TG(18:2_20:0_20:1)+NH4 | 4_TG(18:0_18:3_22:0)+NH4 | 4_TG(18:3_20:0_20:0)+NH4 | 4_TG(17:1_17:1_24:1)+NH4 | 4_TG(17:1_18:2_23:0)+NH4 | 4_TG(17:1_17:2_24:0)+NH4 | 4_TG(17:1_19:0_22:2)+NH4 | 4_TG(17:1_20:2_21:0)+…	13785.7	62428.1	11682.3	4.00908e+06	265795	1.09438e+06	366325	175495	91417.9	7128.28	23005.1	142079	6547.05	5243.04	25288	272155	17800000	21489.2	7393.36	107315	12793.1	1.05014e+06	7703.73	1.7226e+06	16011.8	918110	319106	2.34176e+06	48368.2	15620.4	143211	26017.4	17365.8	31200000
4_TG(18:0_18:0_22:5)+NH4 | 4_TG(18:0_20:0_20:5)+NH4 | 4_TG(18:0_20:1_20:4)+NH4 | 4_TG(18:0_20:2_20:3)+NH4 | 4_TG(18:0_18:1_22:4)+NH4 | 4_TG(18:1_20:0_20:4)+NH4 | 4_TG(18:1_20:2_20:2)+NH4 | 4_TG(18:2_18:2_22:1)+NH4 | 4_TG(18:1_18:2_22:2)+NH4 | 4_TG(18:0_18:2_22:3)+NH4 | 4_TG(18:2_20:0_20:3)+NH4 | 4_TG(18:2_20:1_20:2)+NH4 | 4_TG(18:2_18:3_22:0)+NH4 | 4_TG(18:0_18:3_22:2)+NH4 | 4_TG(18:3_20:0_20:2)+…	0	55287.9	0	404437	4319.29	61797.8	133753	23571.4	4032.34	0	0	4496.89	0	0	3660.94	4081.37	837534	0	0	12144	0	346424	0	363085	0	421664	102925	91839.1	0	0	12740.5	0	0	4.06841e+06
4_TG(18:0_20:2_20:5)+NH4 | 4_TG(18:0_20:3_20:4)+NH4 | 4_TG(18:0_18:1_22:6)+NH4 | 4_TG(18:1_20:2_20:4)+NH4 | 4_TG(18:2_18:2_22:3)+NH4 | 4_TG(18:1_18:2_22:4)+NH4 | 4_TG(18:0_18:2_22:5)+NH4 | 4_TG(18:2_20:0_20:5)+NH4 | 4_TG(18:2_20:1_20:4)+NH4 | 4_TG(18:2_20:2_20:3)+NH4 | 4_TG(18:2_18:3_22:2)+NH4 | 4_TG(18:0_18:3_22:4)+NH4 | 4_TG(18:3_20:0_20:4)+NH4 | 4_TG(18:3_20:2_20:2)+NH4 | 4_TG(18:3_18:4_22:0)+…	0	39140.1	0	110109	12288.2	17609.6	474872	57992.9	3641.43	4570.65	0	7981.19	0	0	38329.1	56536.8	516335	0	0	70354.4	0	22225.6	0	563530	18042.6	240221	289904	82942	997.034	0	248428	0	1852.43	1.28185e+06
4_TG(18:0_20:4_20:5)+NH4 | 4_TG(18:1_20:4_20:4)+NH4 | 4_TG(18:2_18:2_22:5)+NH4 | 4_TG(18:1_18:2_22:6)+NH4 | 4_TG(18:2_20:2_20:5)+NH4 | 4_TG(18:2_20:3_20:4)+NH4 | 4_TG(18:2_18:3_22:4)+NH4 | 4_TG(18:0_18:3_22:6)+NH4 | 4_TG(18:3_20:2_20:4)+NH4 | 4_TG(18:4_18:4_22:1)+NH4 | 4_TG(18:3_18:4_22:2)+NH4 | 4_TG(18:2_18:4_22:3)+NH4 | 4_TG(18:1_18:4_22:4)+NH4 | 4_TG(18:0_18:4_22:5)+NH4 | 4_TG(18:4_20:0_20:5)+…	0	0	0	244320	0	7381.88	54872.3	0	0	0	0	0	0	1268.76	0	23338.4	390497	781.523	0	0	0	52920.9	0	368609	0	73691.7	32584.3	66594.9	0	0	0	0	0	1.6316e+06
4_TG(18:0_20:4_20:4)+NH4 | 4_TG(18:2_18:2_22:4)+NH4 | 4_TG(18:0_18:2_22:6)+NH4 | 4_TG(18:2_20:2_20:4)+NH4 | 4_TG(18:4_18:4_22:0)+NH4 | 4_TG(18:2_18:4_22:2)+NH4 | 4_TG(18:0_18:4_22:4)+NH4 | 4_TG(18:4_20:0_20:4)+NH4 | 4_TG(18:4_20:2_20:2)+NH4 | 4_TG(16:0_20:4_22:4)+NH4 | 4_TG(16:0_20:2_22:6)+NH4 | 4_TG(14:0_22:2_22:6)+NH4 | 4_TG(14:0_22:4_22:4)+NH4 | 4_TG(18:0_20:3_20:5)+NH4 | 4_TG(18:1_18:1_22:6)+…	0	0	0	206639	0	16705.9	855019	0	0	978.554	0	0	0	0	9719.89	23409.8	443487	0	701.742	0	0	29566.1	0	785724	2135.2	477199	301451	100470	1808.88	0	79328.6	944.151	0	1.23798e+06
4_TG(18:0_18:0_18:1)+NH4 | 4_TG(17:0_17:1_20:0)+NH4 | 4_TG(17:1_18:0_19:0)+NH4 | 4_TG(16:0_16:0_22:1)+NH4 | 4_TG(16:0_17:1_21:0)+NH4 | 4_TG(16:0_16:1_22:0)+NH4 | 4_TG(16:0_18:1_20:0)+NH4 | 4_TG(16:0_18:0_20:1)+NH4 | 4_TG(16:1_18:0_20:0)+NH4 | 4_TG(15:0_15:1_24:0)+NH4 | 4_TG(15:0_17:1_22:0)+NH4 | 4_TG(15:1_16:0_23:0)+NH4 | 4_TG(15:1_17:0_22:0)+NH4 | 4_TG(15:1_18:0_21:0)+NH4 | 4_TG(15:1_19:0_20:0)+…	3187.91	2374.48	4186.45	192908	72582.2	154113	48358	18211	163558	4682.14	40009.6	169228	3224.51	121535	4347.1	62691.8	227279	157408	2094.5	3478.23	7681.54	570512	2242.23	256441	12285.2	275104	88841.1	91660.2	74212.5	1514.29	0	27224.5	9414.73	4.01034e+06
4_TG(18:0_20:4_20:5)+NH4 | 4_TG(18:1_20:4_20:4)+NH4 | 4_TG(18:2_18:2_22:5)+NH4 | 4_TG(18:1_18:2_22:6)+NH4 | 4_TG(18:2_20:2_20:5)+NH4 | 4_TG(18:2_20:3_20:4)+NH4 | 4_TG(18:2_18:3_22:4)+NH4 | 4_TG(18:0_18:3_22:6)+NH4 | 4_TG(18:3_20:2_20:4)+NH4 | 4_TG(18:4_18:4_22:1)+NH4 | 4_TG(18:3_18:4_22:2)+NH4 | 4_TG(18:2_18:4_22:3)+NH4 | 4_TG(18:1_18:4_22:4)+NH4 | 4_TG(18:0_18:4_22:5)+NH4 | 4_TG(18:4_20:0_20:5)+…	0	0	0	42957.5	0	0	165053	0	1872.19	0	0	1613.02	0	0	0	25572.7	223216	1232.7	0	0	0	4126.45	0	510160	0	170973	96159.9	51013.1	0	0	1324.09	0	0	432376
4_TG(18:0_18:0_22:5)+NH4 | 4_TG(18:0_20:0_20:5)+NH4 | 4_TG(18:0_20:1_20:4)+NH4 | 4_TG(18:0_20:2_20:3)+NH4 | 4_TG(18:0_18:1_22:4)+NH4 | 4_TG(18:1_20:0_20:4)+NH4 | 4_TG(18:1_20:2_20:2)+NH4 | 4_TG(18:2_18:2_22:1)+NH4 | 4_TG(18:1_18:2_22:2)+NH4 | 4_TG(18:0_18:2_22:3)+NH4 | 4_TG(18:2_20:0_20:3)+NH4 | 4_TG(18:2_20:1_20:2)+NH4 | 4_TG(18:2_18:3_22:0)+NH4 | 4_TG(18:0_18:3_22:2)+NH4 | 4_TG(18:3_20:0_20:2)+…	0	241949	0	503706	10643.4	75263.6	236890	484769	6344.02	3205.73	4034.09	10255.5	0	0	16696	45049.6	1.43595e+06	960.259	0	58754.6	0	533252	0	2.93137e+06	2827.92	1.7934e+06	552126	158261	6497.03	959.313	220183	9384.96	2516.67	5.38374e+06
4_TG(18:0_18:0_20:4)+NH4 | 4_TG(18:2_18:2_20:0)+NH4 | 4_TG(18:0_18:2_20:2)+NH4 | 4_TG(18:0_18:4_20:0)+NH4 | 4_TG(17:1_17:1_22:2)+NH4 | 4_TG(16:0_18:4_22:0)+NH4 | 4_TG(16:0_18:2_22:2)+NH4 | 4_TG(16:0_18:0_22:4)+NH4 | 4_TG(16:0_20:0_20:4)+NH4 | 4_TG(16:0_20:2_20:2)+NH4 | 4_TG(14:0_18:4_24:0)+NH4 | 4_TG(14:0_20:4_22:0)+NH4 | 4_TG(14:0_20:2_22:2)+NH4 | 4_TG(14:0_20:0_22:4)+NH4 | 4_TG(12:0_18:4_26:0)+…	0	70837.4	758.945	61788.9	0	24947.8	40879.4	21409.3	0	0	0	640.149	0	0	21685.8	737.194	144441	0	1697.54	10531.9	687.159	127735	0	114500	0	138325	38181.6	0	0	0	17694.2	0	0	1.27738e+06
4_TG(18:0_18:0_22:4)+NH4 | 4_TG(18:0_20:0_20:4)+NH4 | 4_TG(18:0_20:2_20:2)+NH4 | 4_TG(18:2_18:2_22:0)+NH4 | 4_TG(18:0_18:2_22:2)+NH4 | 4_TG(18:2_20:0_20:2)+NH4 | 4_TG(18:0_18:4_22:0)+NH4 | 4_TG(18:4_20:0_20:0)+NH4 | 4_TG(16:0_18:4_24:0)+NH4 | 4_TG(16:0_20:4_22:0)+NH4 | 4_TG(16:0_20:2_22:2)+NH4 | 4_TG(16:0_20:0_22:4)+NH4 | 4_TG(14:0_18:4_26:0)+NH4 | 4_TG(14:0_20:4_24:0)+NH4 | 4_TG(14:0_22:0_22:4)+…	1251.85	94599.4	1023.81	1.60643e+06	98805	272613	248222	146924	19274.4	929.766	920.073	31782.5	1085.2	0	7288.63	104950	5.52239e+06	952.629	935.734	82892.7	999.481	271435	749.547	1.12765e+06	8988.35	893309	246429	913531	12900.2	3106.1	109830	4530.81	1023.76	12700000
4_TG(18:0_18:0_20:3)+NH4 | 4_TG(18:0_18:1_20:2)+NH4 | 4_TG(18:1_18:2_20:0)+NH4 | 4_TG(18:0_18:2_20:1)+NH4 | 4_TG(18:0_18:3_20:0)+NH4 | 4_TG(17:1_17:1_22:1)+NH4 | 4_TG(17:0_17:1_22:2)+NH4 | 4_TG(17:1_18:2_21:0)+NH4 | 4_TG(17:1_19:0_20:2)+NH4 | 4_TG(17:1_17:2_22:0)+NH4 | 4_TG(16:0_18:3_22:0)+NH4 | 4_TG(16:0_18:2_22:1)+NH4 | 4_TG(16:0_18:1_22:2)+NH4 | 4_TG(16:0_18:0_22:3)+NH4 | 4_TG(16:0_20:0_20:3)+…	12242.5	15797.1	0	54815.8	3810.08	25091.6	308090	24990.2	7123.25	0	2454.36	8673.4	4257.97	35570.2	0	32539.9	272779	15090.7	0	41118.9	16197.7	119844	886.88	678364	1001.34	397894	240428	34625.3	9076.58	13858.1	10950.1	1626.42	877.044	1.09251e+06
4_TG(18:0_20:4_20:5)+NH4 | 4_TG(18:1_20:4_20:4)+NH4 | 4_TG(18:2_18:2_22:5)+NH4 | 4_TG(18:1_18:2_22:6)+NH4 | 4_TG(18:2_20:2_20:5)+NH4 | 4_TG(18:2_20:3_20:4)+NH4 | 4_TG(18:2_18:3_22:4)+NH4 | 4_TG(18:0_18:3_22:6)+NH4 | 4_TG(18:3_20:2_20:4)+NH4 | 4_TG(18:4_18:4_22:1)+NH4 | 4_TG(18:3_18:4_22:2)+NH4 | 4_TG(18:2_18:4_22:3)+NH4 | 4_TG(18:1_18:4_22:4)+NH4 | 4_TG(18:0_18:4_22:5)+NH4 | 4_TG(18:4_20:0_20:5)+…	0	0	0	39773.8	2706.35	8994.58	402785	18955.6	22799.3	805.268	0	12309.8	0	13672.3	7770.11	3162.9	31139.8	14415.3	0	0	0	11965.6	0	161867	3172.78	77158.8	70193.9	15860.9	0	0	38032	0	0	210159
4_TG(18:0_18:0_22:5)+NH4 | 4_TG(18:0_20:0_20:5)+NH4 | 4_TG(18:0_20:1_20:4)+NH4 | 4_TG(18:0_20:2_20:3)+NH4 | 4_TG(18:0_18:1_22:4)+NH4 | 4_TG(18:1_20:0_20:4)+NH4 | 4_TG(18:1_20:2_20:2)+NH4 | 4_TG(18:2_18:2_22:1)+NH4 | 4_TG(18:1_18:2_22:2)+NH4 | 4_TG(18:0_18:2_22:3)+NH4 | 4_TG(18:2_20:0_20:3)+NH4 | 4_TG(18:2_20:1_20:2)+NH4 | 4_TG(18:2_18:3_22:0)+NH4 | 4_TG(18:0_18:3_22:2)+NH4 | 4_TG(18:3_20:0_20:2)+…	0	154577	0	0	0	0	1.26145e+06	406823	0	3404.95	1886.21	0	0	0	18711.9	7188.73	137638	0	1241.5	28657	0	0	1069.99	1.27597e+06	7767.17	1.21308e+06	384915	9247.48	4473.71	0	196302	7246.22	1718.75	2056.57
4_TG(18:0_18:0_22:5)+NH4 | 4_TG(18:0_20:0_20:5)+NH4 | 4_TG(18:0_20:1_20:4)+NH4 | 4_TG(18:0_20:2_20:3)+NH4 | 4_TG(18:0_18:1_22:4)+NH4 | 4_TG(18:1_20:0_20:4)+NH4 | 4_TG(18:1_20:2_20:2)+NH4 | 4_TG(18:2_18:2_22:1)+NH4 | 4_TG(18:1_18:2_22:2)+NH4 | 4_TG(18:0_18:2_22:3)+NH4 | 4_TG(18:2_20:0_20:3)+NH4 | 4_TG(18:2_20:1_20:2)+NH4 | 4_TG(18:2_18:3_22:0)+NH4 | 4_TG(18:0_18:3_22:2)+NH4 | 4_TG(18:3_20:0_20:2)+…	0	1012.95	0	44927.4	0	5562.14	30403.6	4968.04	0	0	0	797.452	0	993.989	0	712.487	84221.4	689.001	0	0	0	76452.3	0	217252	0	244592	25469.7	968.915	0	0	6815.43	812.234	0	915117
4_TG(18:1_18:2_18:2)+NH4 | 4_TG(18:0_18:2_18:3)+NH4 | 4_TG(18:0_18:1_18:4)+NH4 | 4_TG(17:1_17:1_20:3)+NH4 | 4_TG(17:0_17:1_20:4)+NH4 | 4_TG(17:1_18:4_19:0)+NH4 | 4_TG(17:1_17:2_20:2)+NH4 | 4_TG(16:0_16:0_22:5)+NH4 | 4_TG(16:0_18:4_20:1)+NH4 | 4_TG(16:0_18:3_20:2)+NH4 | 4_TG(16:0_16:1_22:4)+NH4 | 4_TG(16:0_18:2_20:3)+NH4 | 4_TG(16:0_18:1_20:4)+NH4 | 4_TG(16:0_18:0_20:5)+NH4 | 4_TG(16:1_18:4_20:0)+…	63169.2	152245	88538.6	9.85595e+06	577874	2.01626e+06	5.70069e+06	288551	730754	156590	134467	909971	67895.2	780962	155153	887365	26700000	895268	99269.6	146598	60979.2	18600000	97165.1	9.54871e+06	292138	4.59774e+06	1.78963e+06	3.27003e+06	274950	58609.4	294323	249559	191507	95800000
4_TG(18:2_18:2_20:4)+NH4 | 4_TG(18:4_18:4_20:0)+NH4 | 4_TG(18:2_18:4_20:2)+NH4 | 4_TG(18:0_18:4_20:4)+NH4 | 4_TG(17:1_17:1_22:6)+NH4 | 4_TG(16:0_18:4_22:4)+NH4 | 4_TG(16:0_18:2_22:6)+NH4 | 4_TG(16:0_20:4_20:4)+NH4 | 4_TG(14:0_20:4_22:4)+NH4 | 4_TG(14:0_20:2_22:6)+NH4 | 4_TG(12:0_22:2_22:6)+NH4 | 4_TG(12:0_22:4_22:4)+NH4 | 4_TG(18:1_18:2_20:5)+NH4 | 4_TG(18:3_18:3_20:2)+NH4 | 4_TG(18:2_18:3_20:3)+…	0	0	0	287287	0	4961.77	530523	0	0	0	0	0	0	0	0	30961.1	364083	0	0	0	0	48625.4	0	522741	0	402985	193236	69988.4	0	0	0	0	0	2.01678e+06
4_TG(18:2_18:2_20:2)+NH4 | 4_TG(18:0_18:2_20:4)+NH4 | 4_TG(18:2_18:4_20:0)+NH4 | 4_TG(18:0_18:4_20:2)+NH4 | 4_TG(17:1_17:1_22:4)+NH4 | 4_TG(16:0_18:4_22:2)+NH4 | 4_TG(16:0_18:2_22:4)+NH4 | 4_TG(16:0_18:0_22:6)+NH4 | 4_TG(16:0_20:2_20:4)+NH4 | 4_TG(14:0_20:4_22:2)+NH4 | 4_TG(14:0_20:2_22:4)+NH4 | 4_TG(14:0_20:0_22:6)+NH4 | 4_TG(12:0_22:0_22:6)+NH4 | 4_TG(12:0_22:2_22:4)+NH4 | 4_TG(10:0_22:6_24:0)+…	0	471170	866.508	1.897e+06	14191.2	333802	8.28255e+06	1.16522e+06	16679.4	78447.4	6931.47	12068.1	0	4547.49	364468	528583	3.61955e+06	14382	26396.5	334766	8322.47	570521	8890.64	5.63662e+06	282581	2.52081e+06	2.29157e+06	916489	56042.3	0	1.84293e+06	120830	90338.7	19200000
4_TG(18:2_18:2_19:0)+NH4 | 4_TG(18:0_18:4_19:0)+NH4 | 4_TG(17:0_18:4_20:0)+NH4 | 4_TG(17:0_18:2_20:2)+NH4 | 4_TG(17:0_18:0_20:4)+NH4 | 4_TG(17:1_18:3_20:0)+NH4 | 4_TG(17:1_18:2_20:1)+NH4 | 4_TG(17:1_18:1_20:2)+NH4 | 4_TG(17:1_18:0_20:3)+NH4 | 4_TG(17:2_18:2_20:0)+NH4 | 4_TG(17:2_18:0_20:2)+NH4 | 4_TG(16:0_17:2_22:2)+NH4 | 4_TG(16:0_17:1_22:3)+NH4 | 4_TG(16:0_17:0_22:4)+NH4 | 4_TG(16:0_18:4_21:0)+…	0	8936.26	0	6858.79	0	0	303120	229817	0	0	0	0	0	0	0	0	253983	0	0	838.391	0	0	0	481109	0	301408	123841	3332.16	0	0	18362.9	0	0	397047
4_TG(18:2_18:2_20:3)+NH4 | 4_TG(18:1_18:2_20:4)+NH4 | 4_TG(18:0_18:2_20:5)+NH4 | 4_TG(18:2_18:3_20:2)+NH4 | 4_TG(18:0_18:3_20:4)+NH4 | 4_TG(18:3_18:4_20:0)+NH4 | 4_TG(18:2_18:4_20:1)+NH4 | 4_TG(18:1_18:4_20:2)+NH4 | 4_TG(18:0_18:4_20:3)+NH4 | 4_TG(17:1_17:1_22:5)+NH4 | 4_TG(17:0_17:1_22:6)+NH4 | 4_TG(17:1_17:2_22:4)+NH4 | 4_TG(16:0_18:4_22:3)+NH4 | 4_TG(16:0_18:3_22:4)+NH4 | 4_TG(16:0_18:2_22:5)+…	0	190383	0	130188	0	36121.8	2.54334e+06	80431.2	0	32085.4	0	0	0	0	193139	276228	1.01176e+06	0	4230.21	258630	1364.85	50353.3	0	2.71185e+06	73881.4	751588	706047	247874	8424.09	0	591024	31937.4	17082.1	1.98038e+06
4_TG(18:2_18:2_18:2)+NH4 | 4_TG(18:0_18:2_18:4)+NH4 | 4_TG(17:1_17:1_20:4)+NH4 | 4_TG(16:0_16:0_22:6)+NH4 | 4_TG(16:0_18:4_20:2)+NH4 | 4_TG(16:0_18:2_20:4)+NH4 | 4_TG(15:1_17:1_22:4)+NH4 | 4_TG(14:0_18:4_22:2)+NH4 | 4_TG(14:0_18:2_22:4)+NH4 | 4_TG(14:0_18:0_22:6)+NH4 | 4_TG(14:0_20:2_20:4)+NH4 | 4_TG(12:0_20:4_22:2)+NH4 | 4_TG(12:0_20:2_22:4)+NH4 | 4_TG(12:0_20:0_22:6)+NH4 | 4_TG(10:0_22:0_22:6)+…	0	89780.2	0	2.35503e+06	163527	380555	3.52753e+06	597945	199005	23800.7	3018.27	256992	0	168923	112143	366414	4.88347e+06	248807	13062.7	122016	3142.18	9.01328e+06	1034.45	7.1125e+06	74144.1	3.42836e+06	887554	634964	41991.8	4230.59	97607	35169.3	19730.6	25300000
4_TG(18:2_18:2_20:3)+NH4 | 4_TG(18:1_18:2_20:4)+NH4 | 4_TG(18:0_18:2_20:5)+NH4 | 4_TG(18:2_18:3_20:2)+NH4 | 4_TG(18:0_18:3_20:4)+NH4 | 4_TG(18:3_18:4_20:0)+NH4 | 4_TG(18:2_18:4_20:1)+NH4 | 4_TG(18:1_18:4_20:2)+NH4 | 4_TG(18:0_18:4_20:3)+NH4 | 4_TG(17:1_17:1_22:5)+NH4 | 4_TG(17:0_17:1_22:6)+NH4 | 4_TG(17:1_17:2_22:4)+NH4 | 4_TG(16:0_18:4_22:3)+NH4 | 4_TG(16:0_18:3_22:4)+NH4 | 4_TG(16:0_18:2_22:5)+…	0	0	0	1.70599e+06	0	136824	1.3393e+06	0	0	10045.7	0	0	0	814.173	1887.94	177029	1.65193e+06	5131.14	0	0	0	337381	0	1.47397e+06	33963.9	1.79362e+06	880213	485102	12126.2	0	0	43211.4	11496.5	11800000
4_TG(18:2_18:2_20:2)+NH4 | 4_TG(18:0_18:2_20:4)+NH4 | 4_TG(18:2_18:4_20:0)+NH4 | 4_TG(18:0_18:4_20:2)+NH4 | 4_TG(17:1_17:1_22:4)+NH4 | 4_TG(16:0_18:4_22:2)+NH4 | 4_TG(16:0_18:2_22:4)+NH4 | 4_TG(16:0_18:0_22:6)+NH4 | 4_TG(16:0_20:2_20:4)+NH4 | 4_TG(14:0_20:4_22:2)+NH4 | 4_TG(14:0_20:2_22:4)+NH4 | 4_TG(14:0_20:0_22:6)+NH4 | 4_TG(12:0_22:0_22:6)+NH4 | 4_TG(12:0_22:2_22:4)+NH4 | 4_TG(10:0_22:6_24:0)+…	0	667027	3509.22	313940	2577.82	38505.4	4.54252e+06	1.80447e+06	0	63318.6	5989.67	0	0	0	465773	77516.7	703799	0	29070.6	200384	19194.1	79482.9	9793.85	890813	248968	696514	968546	126762	16245.5	1229.84	2.40936e+06	103050	84042.8	2.8611e+06
4_TG(18:2_18:2_20:4)+NH4 | 4_TG(18:4_18:4_20:0)+NH4 | 4_TG(18:2_18:4_20:2)+NH4 | 4_TG(18:0_18:4_20:4)+NH4 | 4_TG(17:1_17:1_22:6)+NH4 | 4_TG(16:0_18:4_22:4)+NH4 | 4_TG(16:0_18:2_22:6)+NH4 | 4_TG(16:0_20:4_20:4)+NH4 | 4_TG(14:0_20:4_22:4)+NH4 | 4_TG(14:0_20:2_22:6)+NH4 | 4_TG(12:0_22:2_22:6)+NH4 | 4_TG(12:0_22:4_22:4)+NH4 | 4_TG(18:1_18:2_20:5)+NH4 | 4_TG(18:3_18:3_20:2)+NH4 | 4_TG(18:2_18:3_20:3)+…	0	0	0	419722	0	12597.9	0	0	0	0	0	0	0	0	0	9296.43	301358	0	0	0	0	93854.7	0	183601	0	35604.5	8195.15	91227.7	0	0	0	0	0	2.21009e+06
4_TG(18:2_18:2_20:3)+NH4 | 4_TG(18:1_18:2_20:4)+NH4 | 4_TG(18:0_18:2_20:5)+NH4 | 4_TG(18:2_18:3_20:2)+NH4 | 4_TG(18:0_18:3_20:4)+NH4 | 4_TG(18:3_18:4_20:0)+NH4 | 4_TG(18:2_18:4_20:1)+NH4 | 4_TG(18:1_18:4_20:2)+NH4 | 4_TG(18:0_18:4_20:3)+NH4 | 4_TG(17:1_17:1_22:5)+NH4 | 4_TG(17:0_17:1_22:6)+NH4 | 4_TG(17:1_17:2_22:4)+NH4 | 4_TG(16:0_18:4_22:3)+NH4 | 4_TG(16:0_18:3_22:4)+NH4 | 4_TG(16:0_18:2_22:5)+…	4308.59	430172	0	20172.3	0	0	2.60077e+06	1.54446e+06	0	15041.7	0	0	0	0	184564	7362.74	157656	0	3119.46	483544	42724.3	0	740.023	712841	67156.5	322340	500436	20092.2	914.772	45871.3	1.20109e+06	21859	15224.8	371073
4_TG(18:2_18:2_18:3)+NH4 | 4_TG(18:0_18:3_18:4)+NH4 | 4_TG(18:1_18:2_18:4)+NH4 | 4_TG(17:1_17:1_20:5)+NH4 | 4_TG(17:1_17:2_20:4)+NH4 | 4_TG(16:0_18:4_20:3)+NH4 | 4_TG(16:0_18:3_20:4)+NH4 | 4_TG(16:0_18:2_20:5)+NH4 | 4_TG(16:0_16:1_22:6)+NH4 | 4_TG(16:1_18:4_20:2)+NH4 | 4_TG(16:1_18:2_20:4)+NH4 | 4_TG(15:0_17:1_22:6)+NH4 | 4_TG(15:1_17:2_22:4)+NH4 | 4_TG(15:1_17:1_22:5)+NH4 | 4_TG(15:1_17:0_22:6)+…	0	120021	0	0	0	0	145602	230801	0	0	914.483	0	0	0	631.228	2600.78	952.119	0	0	9031.81	0	0	0	2.09606e+06	0	2.86388e+06	73813.4	0	2883.19	626.33	124058	0	0	0
4_TG(18:2_18:2_19:0)+NH4 | 4_TG(18:0_18:4_19:0)+NH4 | 4_TG(17:0_18:4_20:0)+NH4 | 4_TG(17:0_18:2_20:2)+NH4 | 4_TG(17:0_18:0_20:4)+NH4 | 4_TG(17:1_18:3_20:0)+NH4 | 4_TG(17:1_18:2_20:1)+NH4 | 4_TG(17:1_18:1_20:2)+NH4 | 4_TG(17:1_18:0_20:3)+NH4 | 4_TG(17:2_18:2_20:0)+NH4 | 4_TG(17:2_18:0_20:2)+NH4 | 4_TG(16:0_17:2_22:2)+NH4 | 4_TG(16:0_17:1_22:3)+NH4 | 4_TG(16:0_17:0_22:4)+NH4 | 4_TG(16:0_18:4_21:0)+…	0	24727.1	0	0	0	702.145	657901	268097	0	0	0	0	0	0	872.252	0	8283.25	0	0	0	0	0	0	259342	0	152701	123165	0	0	0	49482.9	695.977	0	25116.4
4_TG(18:2_18:2_20:2)+NH4 | 4_TG(18:0_18:2_20:4)+NH4 | 4_TG(18:2_18:4_20:0)+NH4 | 4_TG(18:0_18:4_20:2)+NH4 | 4_TG(17:1_17:1_22:4)+NH4 | 4_TG(16:0_18:4_22:2)+NH4 | 4_TG(16:0_18:2_22:4)+NH4 | 4_TG(16:0_18:0_22:6)+NH4 | 4_TG(16:0_20:2_20:4)+NH4 | 4_TG(14:0_20:4_22:2)+NH4 | 4_TG(14:0_20:2_22:4)+NH4 | 4_TG(14:0_20:0_22:6)+NH4 | 4_TG(12:0_22:0_22:6)+NH4 | 4_TG(12:0_22:2_22:4)+NH4 | 4_TG(10:0_22:6_24:0)+…	0	0	0	2.58416e+06	11475.5	362610	1.0888e+06	0	23566.7	612.65	0	14264.7	0	7853.96	0	307178	2.94831e+06	32547.5	0	3394.87	0	679016	0	2.91698e+06	8979.02	1.1216e+06	859118	847078	15985.6	0	6227.49	937.893	934.149	29000000
4_TG(18:2_18:2_20:3)+NH4 | 4_TG(18:1_18:2_20:4)+NH4 | 4_TG(18:0_18:2_20:5)+NH4 | 4_TG(18:2_18:3_20:2)+NH4 | 4_TG(18:0_18:3_20:4)+NH4 | 4_TG(18:3_18:4_20:0)+NH4 | 4_TG(18:2_18:4_20:1)+NH4 | 4_TG(18:1_18:4_20:2)+NH4 | 4_TG(18:0_18:4_20:3)+NH4 | 4_TG(17:1_17:1_22:5)+NH4 | 4_TG(17:0_17:1_22:6)+NH4 | 4_TG(17:1_17:2_22:4)+NH4 | 4_TG(16:0_18:4_22:3)+NH4 | 4_TG(16:0_18:3_22:4)+NH4 | 4_TG(16:0_18:2_22:5)+…	0	0	0	522135	0	154036	957.907	0	0	0	0	935.49	0	814.173	0	31804.1	800290	4401.57	0	0	0	135395	0	422663	0	225088	29843.1	227976	4817.12	0	0	0	0	4.58196e+06
4_TG(18:2_18:2_18:3)+NH4 | 4_TG(18:0_18:3_18:4)+NH4 | 4_TG(18:1_18:2_18:4)+NH4 | 4_TG(17:1_17:1_20:5)+NH4 | 4_TG(17:1_17:2_20:4)+NH4 | 4_TG(16:0_18:4_20:3)+NH4 | 4_TG(16:0_18:3_20:4)+NH4 | 4_TG(16:0_18:2_20:5)+NH4 | 4_TG(16:0_16:1_22:6)+NH4 | 4_TG(16:1_18:4_20:2)+NH4 | 4_TG(16:1_18:2_20:4)+NH4 | 4_TG(15:0_17:1_22:6)+NH4 | 4_TG(15:1_17:2_22:4)+NH4 | 4_TG(15:1_17:1_22:5)+NH4 | 4_TG(15:1_17:0_22:6)+…	0	18380.9	0	4544.43	3579.75	3763.55	90249	32617.9	0	0	0	0	0	0	3397.63	3157.71	166577	0	0	13289.9	0	0	0	546883	0	252506	26544.3	11202.8	0	0	92902.2	0	0	36892.3
4_TG(18:2_18:2_18:3)+NH4 | 4_TG(18:0_18:3_18:4)+NH4 | 4_TG(18:1_18:2_18:4)+NH4 | 4_TG(17:1_17:1_20:5)+NH4 | 4_TG(17:1_17:2_20:4)+NH4 | 4_TG(16:0_18:4_20:3)+NH4 | 4_TG(16:0_18:3_20:4)+NH4 | 4_TG(16:0_18:2_20:5)+NH4 | 4_TG(16:0_16:1_22:6)+NH4 | 4_TG(16:1_18:4_20:2)+NH4 | 4_TG(16:1_18:2_20:4)+NH4 | 4_TG(15:0_17:1_22:6)+NH4 | 4_TG(15:1_17:2_22:4)+NH4 | 4_TG(15:1_17:1_22:5)+NH4 | 4_TG(15:1_17:0_22:6)+…	0	49577.1	0	0	0	0	93015	171174	0	837.64	2473.07	0	0	0	1482.24	0	0	0	876.911	1297.73	0	0	0	0	0	0	0	0	0	0	36856.6	1943.33	732.787	0
4_TG(19:0_20:0_20:0)+NH4 | 4_TG(18:0_18:0_23:0)+NH4 | 4_TG(18:0_19:0_22:0)+NH4 | 4_TG(18:0_20:0_21:0)+NH4 | 4_TG(17:0_18:0_24:0)+NH4 | 4_TG(17:0_20:0_22:0)+NH4 | 4_TG(16:0_17:0_26:0)+NH4 | 4_TG(16:0_18:0_25:0)+NH4 | 4_TG(16:0_19:0_24:0)+NH4 | 4_TG(16:0_20:0_23:0)+NH4 | 4_TG(16:0_21:0_22:0)+NH4 | 4_TG(15:0_18:0_26:0)+NH4 | 4_TG(15:0_20:0_24:0)+NH4 | 4_TG(15:0_22:0_22:0)+NH4 | 4_TG(14:0_19:0_26:0)+…	570043	768594	285479	2.43675e+06	2.57581e+06	2.57537e+06	4.2059e+06	370043	2.14115e+06	2.86481e+06	3.1485e+06	2.50325e+06	381770	546426	2.22574e+06	3.22105e+06	2.80282e+06	1.31586e+06	2.52333e+06	844931	455597	1.8954e+06	2.57693e+06	3.06657e+06	2.78694e+06	3.48417e+06	3.22604e+06	4.11996e+06	4.16583e+06	369770	333714	3.59324e+06	3.1739e+06	2.58371e+06
4_TG(19:0_20:0_20:4)+NH4 | 4_TG(19:0_20:2_20:2)+NH4 | 4_TG(18:0_19:0_22:4)+NH4 | 4_TG(18:0_20:4_21:0)+NH4 | 4_TG(18:2_18:2_23:0)+NH4 | 4_TG(18:2_19:0_22:2)+NH4 | 4_TG(18:2_20:2_21:0)+NH4 | 4_TG(18:0_18:4_23:0)+NH4 | 4_TG(18:4_19:0_22:0)+NH4 | 4_TG(18:4_20:0_21:0)+NH4 | 4_TG(17:0_18:4_24:0)+NH4 | 4_TG(17:1_18:3_24:0)+NH4 | 4_TG(17:1_18:2_24:1)+NH4 | 4_TG(17:0_20:4_22:0)+NH4 | 4_TG(17:0_20:2_22:2)+…	5548.96	223013	84520.3	260443	163189	170488	6.34318e+06	162906	4731.04	134493	152298	2459.05	852.425	2963.04	259979	345391	5.16219e+06	6369.35	153922	143719	2630.71	387075	128790	6.02153e+06	223404	4.73495e+06	1.74303e+06	395606	214922	6836.03	424391	238067	174108	2.70917e+06
4_TG(19:0_20:0_20:4)+NH4 | 4_TG(19:0_20:2_20:2)+NH4 | 4_TG(18:0_19:0_22:4)+NH4 | 4_TG(18:0_20:4_21:0)+NH4 | 4_TG(18:2_18:2_23:0)+NH4 | 4_TG(18:2_19:0_22:2)+NH4 | 4_TG(18:2_20:2_21:0)+NH4 | 4_TG(18:0_18:4_23:0)+NH4 | 4_TG(18:4_19:0_22:0)+NH4 | 4_TG(18:4_20:0_21:0)+NH4 | 4_TG(17:0_18:4_24:0)+NH4 | 4_TG(17:1_18:3_24:0)+NH4 | 4_TG(17:1_18:2_24:1)+NH4 | 4_TG(17:0_20:4_22:0)+NH4 | 4_TG(17:0_20:2_22:2)+…	1648.35	47451.2	2748.46	1.54518e+06	212640	390617	4.20714e+06	232219	185114	30841.8	126742	184562	0	109601	27564.9	387772	8.1172e+06	164713	10261.6	39803.2	839.594	2.29982e+06	14516.6	6.08447e+06	51520.7	4.77388e+06	1.80135e+06	688027	223687	1672.07	128298	125045	43557	17400000
4_TG(19:0_20:0_20:2)+NH4 | 4_TG(18:0_19:0_22:2)+NH4 | 4_TG(18:0_20:2_21:0)+NH4 | 4_TG(18:0_18:2_23:0)+NH4 | 4_TG(18:2_19:0_22:0)+NH4 | 4_TG(18:2_20:0_21:0)+NH4 | 4_TG(17:0_18:2_24:0)+NH4 | 4_TG(17:1_17:1_25:0)+NH4 | 4_TG(17:1_18:1_24:0)+NH4 | 4_TG(17:0_20:2_22:0)+NH4 | 4_TG(17:1_18:0_24:1)+NH4 | 4_TG(17:0_20:0_22:2)+NH4 | 4_TG(17:2_18:0_24:0)+NH4 | 4_TG(17:1_20:1_22:0)+NH4 | 4_TG(17:1_20:0_22:1)+…	2002.17	0	0	271310	110281	213335	208583	20974	110236	837.699	20077.8	111567	1107.68	67797.4	0	114048	2.04458e+06	94596.3	1173.19	0	878.637	578201	0	1.06354e+06	4849.45	772414	284388	156089	75399.3	845.074	897.736	13917.1	3064.54	9.70358e+06
4_TG(19:0_20:0_20:2)+NH4 | 4_TG(18:0_19:0_22:2)+NH4 | 4_TG(18:0_20:2_21:0)+NH4 | 4_TG(18:0_18:2_23:0)+NH4 | 4_TG(18:2_19:0_22:0)+NH4 | 4_TG(18:2_20:0_21:0)+NH4 | 4_TG(17:0_18:2_24:0)+NH4 | 4_TG(17:1_17:1_25:0)+NH4 | 4_TG(17:1_18:1_24:0)+NH4 | 4_TG(17:0_20:2_22:0)+NH4 | 4_TG(17:1_18:0_24:1)+NH4 | 4_TG(17:0_20:0_22:2)+NH4 | 4_TG(17:2_18:0_24:0)+NH4 | 4_TG(17:1_20:1_22:0)+NH4 | 4_TG(17:1_20:0_22:1)+…	3926.83	17298.9	49246.9	65133.8	97779.7	170902	2.5977e+06	15975.2	29462	83057.3	87093.9	28925.1	1130.69	62183.9	56995.7	148746	1.82155e+06	37962.7	51503.7	23041.7	1045.7	87884.2	50049.7	1.27798e+06	136579	1.2907e+06	611109	153761	90819.5	0	40274.3	131165	93408.7	4.42523e+06
4_TG(19:0_20:2_20:4)+NH4 | 4_TG(18:0_19:0_22:6)+NH4 | 4_TG(18:2_19:0_22:4)+NH4 | 4_TG(18:2_20:4_21:0)+NH4 | 4_TG(18:2_18:4_23:0)+NH4 | 4_TG(18:4_19:0_22:2)+NH4 | 4_TG(18:4_20:2_21:0)+NH4 | 4_TG(17:1_18:4_24:1)+NH4 | 4_TG(17:0_20:4_22:2)+NH4 | 4_TG(17:0_20:2_22:4)+NH4 | 4_TG(17:0_20:0_22:6)+NH4 | 4_TG(17:2_18:4_24:0)+NH4 | 4_TG(17:1_20:5_22:0)+NH4 | 4_TG(17:1_20:4_22:1)+NH4 | 4_TG(17:1_20:3_22:2)+…	709.923	0	0	411811	0	26709.7	374608	10661.5	18059.3	0	0	26388.1	0	20736.9	0	13796.5	444903	31984.6	0	808.245	0	1.71613e+06	0	378803	0	272381	115803	44495.8	0	0	0	0	0	4.64434e+06
4_TG(19:0_20:0_20:0)+NH4 | 4_TG(18:0_18:0_23:0)+NH4 | 4_TG(18:0_19:0_22:0)+NH4 | 4_TG(18:0_20:0_21:0)+NH4 | 4_TG(17:0_18:0_24:0)+NH4 | 4_TG(17:0_20:0_22:0)+NH4 | 4_TG(16:0_17:0_26:0)+NH4 | 4_TG(16:0_18:0_25:0)+NH4 | 4_TG(16:0_19:0_24:0)+NH4 | 4_TG(16:0_20:0_23:0)+NH4 | 4_TG(16:0_21:0_22:0)+NH4 | 4_TG(15:0_18:0_26:0)+NH4 | 4_TG(15:0_20:0_24:0)+NH4 | 4_TG(15:0_22:0_22:0)+NH4 | 4_TG(14:0_19:0_26:0)+…	20470.9	20448	14620.4	337740	146780	220955	31760.9	41867.2	398470	28963.3	26396.8	384923	23620.7	657942	22430	57629.9	215574	485757	30097.2	23753.2	20472.9	445350	29684.7	32715.7	25142.2	36225.9	34028.4	229015	46791.7	26153	27489.7	32039.2	26951.5	411314
4_TG(19:0_20:0_20:2)+NH4 | 4_TG(18:0_19:0_22:2)+NH4 | 4_TG(18:0_20:2_21:0)+NH4 | 4_TG(18:0_18:2_23:0)+NH4 | 4_TG(18:2_19:0_22:0)+NH4 | 4_TG(18:2_20:0_21:0)+NH4 | 4_TG(17:0_18:2_24:0)+NH4 | 4_TG(17:1_17:1_25:0)+NH4 | 4_TG(17:1_18:1_24:0)+NH4 | 4_TG(17:0_20:2_22:0)+NH4 | 4_TG(17:1_18:0_24:1)+NH4 | 4_TG(17:0_20:0_22:2)+NH4 | 4_TG(17:2_18:0_24:0)+NH4 | 4_TG(17:1_20:1_22:0)+NH4 | 4_TG(17:1_20:0_22:1)+…	125561	279877	21076.2	978.337	8451.3	6188.75	697648	2.31857e+06	2101.65	13184.6	4723.63	0	91084.1	0	79656.4	8319.55	2.62101e+06	0	22622.7	648835	119328	903.609	12542.2	215077	32068.5	367504	181565	26403.7	9547.22	193083	743213	18467.1	21319.9	0
4_TG(19:0_20:2_20:4)+NH4 | 4_TG(18:0_19:0_22:6)+NH4 | 4_TG(18:2_19:0_22:4)+NH4 | 4_TG(18:2_20:4_21:0)+NH4 | 4_TG(18:2_18:4_23:0)+NH4 | 4_TG(18:4_19:0_22:2)+NH4 | 4_TG(18:4_20:2_21:0)+NH4 | 4_TG(17:1_18:4_24:1)+NH4 | 4_TG(17:0_20:4_22:2)+NH4 | 4_TG(17:0_20:2_22:4)+NH4 | 4_TG(17:0_20:0_22:6)+NH4 | 4_TG(17:2_18:4_24:0)+NH4 | 4_TG(17:1_20:5_22:0)+NH4 | 4_TG(17:1_20:4_22:1)+NH4 | 4_TG(17:1_20:3_22:2)+…	0	268800	0	0	0	0	1.21973e+06	1.35398e+06	0	10926.9	18297.6	0	0	0	19193.2	661.855	0	0	815.143	82821.4	1519.42	0	5128.04	968509	12485.7	3.00299e+06	109379	0	7022.5	639.301	289446	28626	21629	19957.8
4_TG(19:0_20:2_20:4)+NH4 | 4_TG(18:0_19:0_22:6)+NH4 | 4_TG(18:2_19:0_22:4)+NH4 | 4_TG(18:2_20:4_21:0)+NH4 | 4_TG(18:2_18:4_23:0)+NH4 | 4_TG(18:4_19:0_22:2)+NH4 | 4_TG(18:4_20:2_21:0)+NH4 | 4_TG(17:1_18:4_24:1)+NH4 | 4_TG(17:0_20:4_22:2)+NH4 | 4_TG(17:0_20:2_22:4)+NH4 | 4_TG(17:0_20:0_22:6)+NH4 | 4_TG(17:2_18:4_24:0)+NH4 | 4_TG(17:1_20:5_22:0)+NH4 | 4_TG(17:1_20:4_22:1)+NH4 | 4_TG(17:1_20:3_22:2)+…	0	0	0	197700	0	14108.5	12528.7	855.157	0	0	0	0	0	1893.6	0	3286.58	240156	684.365	0	0	0	101842	0	49743.8	0	58335.1	1308.5	35816.8	0	0	0	0	0	1.74175e+06
4_TG(20:0_20:0_22:4)+NH4 | 4_TG(20:2_20:2_22:0)+NH4 | 4_TG(20:0_20:2_22:2)+NH4 | 4_TG(20:0_20:4_22:0)+NH4 | 4_TG(18:0_20:4_24:0)+NH4 | 4_TG(18:2_18:2_26:0)+NH4 | 4_TG(18:0_22:0_22:4)+NH4 | 4_TG(18:0_22:2_22:2)+NH4 | 4_TG(18:2_20:2_24:0)+NH4 | 4_TG(18:0_18:4_26:0)+NH4 | 4_TG(18:2_22:0_22:2)+NH4 | 4_TG(18:4_20:0_24:0)+NH4 | 4_TG(18:4_22:0_22:0)+NH4 | 4_TG(16:0_20:4_26:0)+NH4 | 4_TG(16:0_22:4_24:0)+…	1.18765e+06	1.33674e+06	2.35972e+06	3.30043e+06	3.24309e+06	3.27159e+06	3.09187e+06	1.05407e+06	3.35613e+06	2.78238e+06	2.88999e+06	3.24043e+06	998174	2.62353e+06	2.17802e+06	3.14739e+06	3.57981e+06	2.87823e+06	2.44056e+06	1.31951e+06	1.1366e+06	3.19205e+06	2.58189e+06	3.0905e+06	2.86623e+06	4.24471e+06	3.08585e+06	3.30482e+06	2.94813e+06	1.03807e+06	1.44145e+06	2.85722e+06	2.80506e+06	3.77229e+06
4_TG(20:0_20:1_20:2)+NH4 | 4_TG(20:0_20:0_20:3)+NH4 | 4_TG(18:0_20:3_22:0)+NH4 | 4_TG(18:0_20:2_22:1)+NH4 | 4_TG(18:0_20:1_22:2)+NH4 | 4_TG(18:0_20:0_22:3)+NH4 | 4_TG(18:1_18:2_24:0)+NH4 | 4_TG(18:0_18:2_24:1)+NH4 | 4_TG(18:1_20:2_22:0)+NH4 | 4_TG(18:1_20:0_22:2)+NH4 | 4_TG(18:0_18:3_24:0)+NH4 | 4_TG(18:2_20:1_22:0)+NH4 | 4_TG(18:2_20:0_22:1)+NH4 | 4_TG(18:3_20:0_22:0)+NH4 | 4_TG(17:1_17:2_26:0)+…	102887	320349	327803	2.12932e+06	744454	1.0495e+06	13400000	395828	711478	541886	632725	680159	58704.2	422568	624522	979064	13100000	598453	491895	328843	93211.6	3.62636e+06	467523	8.39101e+06	699301	6.53008e+06	3.58278e+06	1.06116e+06	689020	94175.2	708907	813546	654073	33400000
4_TG(20:0_20:0_20:0)+NH4 | 4_TG(18:0_18:0_24:0)+NH4 | 4_TG(18:0_20:0_22:0)+NH4 | 4_TG(16:0_18:0_26:0)+NH4 | 4_TG(16:0_20:0_24:0)+NH4 | 4_TG(16:0_22:0_22:0)+NH4 | 4_TG(14:0_20:0_26:0)+NH4 | 4_TG(14:0_22:0_24:0)+NH4 | 4_TG(12:0_22:0_26:0)+NH4 | 4_TG(12:0_24:0_24:0)+NH4 | 4_TG(10:0_24:0_26:0)+NH4 | 4_TG(26:0_26:0_8:0)+NH4 | 4_TG(19:0_19:0_22:0)+NH4 | 4_TG(19:0_20:0_21:0)+NH4 | 4_TG(18:0_19:0_23:0)+N…	48045	67849.8	116035	509996	642503	605360	385159	36241.5	485714	206067	502766	504502	36919.5	165934	110729	632050	691712	305927	136592	62710.1	34466.4	433991	155736	571993	220439	692557	662284	613425	594828	33040.3	62436.1	505440	330707	704442
4_TG(20:0_20:2_20:2)+NH4 | 4_TG(20:0_20:0_20:4)+NH4 | 4_TG(18:0_20:4_22:0)+NH4 | 4_TG(18:0_20:2_22:2)+NH4 | 4_TG(18:0_20:0_22:4)+NH4 | 4_TG(18:2_18:2_24:0)+NH4 | 4_TG(18:2_20:2_22:0)+NH4 | 4_TG(18:2_20:0_22:2)+NH4 | 4_TG(18:0_18:4_24:0)+NH4 | 4_TG(18:4_20:0_22:0)+NH4 | 4_TG(16:0_18:4_26:0)+NH4 | 4_TG(16:0_20:4_24:0)+NH4 | 4_TG(16:0_22:0_22:4)+NH4 | 4_TG(16:0_22:2_22:2)+NH4 | 4_TG(14:0_20:4_26:0)+…	23600.9	360024	137233	106051	253017	209228	10500000	849919	0	264113	320155	8870.71	7464.05	1082.36	396112	614662	6.75813e+06	2051.05	222119	233780	17223.8	8714.37	217817	9.39994e+06	378607	7.51535e+06	2.98333e+06	463580	356761	25041.6	536022	448779	365039	655366
4_TG(20:0_20:0_20:2)+NH4 | 4_TG(18:0_20:2_22:0)+NH4 | 4_TG(18:0_20:0_22:2)+NH4 | 4_TG(18:0_18:2_24:0)+NH4 | 4_TG(18:2_20:0_22:0)+NH4 | 4_TG(17:1_17:1_26:0)+NH4 | 4_TG(16:0_18:2_26:0)+NH4 | 4_TG(16:0_20:2_24:0)+NH4 | 4_TG(16:0_22:0_22:2)+NH4 | 4_TG(14:0_20:2_26:0)+NH4 | 4_TG(14:0_22:2_24:0)+NH4 | 4_TG(12:0_22:2_26:0)+NH4 | 4_TG(20:0_20:1_20:1)+NH4 | 4_TG(19:0_19:0_22:2)+NH4 | 4_TG(19:0_20:2_21:0)+…	17677.9	48842.4	88535.5	33592.2	22213.9	11340.5	4.54428e+06	55342.8	23824.4	120023	163757	26767.2	1461.38	46476.6	154256	110140	170184	18892.4	121290	50925.8	8246.98	14496.9	133764	1.53985e+06	224374	1.78897e+06	985615	15992	124554	6169.71	138324	221021	165238	180613
4_TG(20:0_20:0_20:2)+NH4 | 4_TG(18:0_20:2_22:0)+NH4 | 4_TG(18:0_20:0_22:2)+NH4 | 4_TG(18:0_18:2_24:0)+NH4 | 4_TG(18:2_20:0_22:0)+NH4 | 4_TG(17:1_17:1_26:0)+NH4 | 4_TG(16:0_18:2_26:0)+NH4 | 4_TG(16:0_20:2_24:0)+NH4 | 4_TG(16:0_22:0_22:2)+NH4 | 4_TG(14:0_20:2_26:0)+NH4 | 4_TG(14:0_22:2_24:0)+NH4 | 4_TG(12:0_22:2_26:0)+NH4 | 4_TG(20:0_20:1_20:1)+NH4 | 4_TG(19:0_19:0_22:2)+NH4 | 4_TG(19:0_20:2_21:0)+…	5913.25	5793.26	26142.1	151141	175348	258650	3.48859e+06	30102.2	22622.2	48471.7	152805	34435.4	924.114	0	29238.4	225806	3.05154e+06	4337.19	30361.2	8472.71	1704.17	60479.4	31345.8	2.28493e+06	86802.8	2.25115e+06	1.09818e+06	213725	157055	1103.18	18455.8	159594	81738.2	5.1609e+06
4_TG(20:0_20:1_22:6)+NH4 | 4_TG(20:2_20:2_22:3)+NH4 | 4_TG(20:1_20:2_22:4)+NH4 | 4_TG(20:0_20:2_22:5)+NH4 | 4_TG(20:2_20:3_22:2)+NH4 | 4_TG(20:0_20:3_22:4)+NH4 | 4_TG(20:3_20:4_22:0)+NH4 | 4_TG(20:2_20:4_22:1)+NH4 | 4_TG(20:1_20:4_22:2)+NH4 | 4_TG(20:0_20:4_22:3)+NH4 | 4_TG(20:2_20:5_22:0)+NH4 | 4_TG(20:0_20:5_22:2)+NH4 | 4_TG(18:0_22:1_22:6)+NH4 | 4_TG(18:0_22:2_22:5)+NH4 | 4_TG(18:0_22:3_22:4)+…	0	0	0	112984	0	5994.13	117357	0	0	0	0	0	0	0	0	1703.98	160944	0	0	0	0	13699.3	0	91239.3	0	37528.3	43695.5	61908	0	0	0	0	0	395981
4_TG(20:0_20:0_22:6)+NH4 | 4_TG(20:2_20:2_22:2)+NH4 | 4_TG(20:0_20:2_22:4)+NH4 | 4_TG(20:2_20:4_22:0)+NH4 | 4_TG(20:0_20:4_22:2)+NH4 | 4_TG(18:0_22:0_22:6)+NH4 | 4_TG(18:0_22:2_22:4)+NH4 | 4_TG(18:2_20:4_24:0)+NH4 | 4_TG(18:2_18:4_26:0)+NH4 | 4_TG(18:2_22:0_22:4)+NH4 | 4_TG(18:2_22:2_22:2)+NH4 | 4_TG(18:4_20:2_24:0)+NH4 | 4_TG(18:4_22:0_22:2)+NH4 | 4_TG(16:0_22:6_24:0)+NH4 | 4_TG(14:0_22:6_26:0)+…	0	0	0	109658	0	24598.8	958977	18265.1	0	0	0	0	0	0	2951.01	61350.1	82893	0	0	0	0	41161	0	839793	0	342548	309975	89000.9	978.314	0	40909.7	813.73	0	1.56105e+06
4_TG(20:0_20:1_22:6)+NH4 | 4_TG(20:2_20:2_22:3)+NH4 | 4_TG(20:1_20:2_22:4)+NH4 | 4_TG(20:0_20:2_22:5)+NH4 | 4_TG(20:2_20:3_22:2)+NH4 | 4_TG(20:0_20:3_22:4)+NH4 | 4_TG(20:3_20:4_22:0)+NH4 | 4_TG(20:2_20:4_22:1)+NH4 | 4_TG(20:1_20:4_22:2)+NH4 | 4_TG(20:0_20:4_22:3)+NH4 | 4_TG(20:2_20:5_22:0)+NH4 | 4_TG(20:0_20:5_22:2)+NH4 | 4_TG(18:0_22:1_22:6)+NH4 | 4_TG(18:0_22:2_22:5)+NH4 | 4_TG(18:0_22:3_22:4)+…	0	60419.8	0	10752.9	0	0	581821	55984.2	0	0	0	0	0	0	11574.8	1421.19	40902.5	0	0	61327.5	891.72	0	0	214383	0	76686.8	137130	0	0	0	67781.9	0	0	144490
4_TG(20:0_20:0_22:6)+NH4 | 4_TG(20:2_20:2_22:2)+NH4 | 4_TG(20:0_20:2_22:4)+NH4 | 4_TG(20:2_20:4_22:0)+NH4 | 4_TG(20:0_20:4_22:2)+NH4 | 4_TG(18:0_22:0_22:6)+NH4 | 4_TG(18:0_22:2_22:4)+NH4 | 4_TG(18:2_20:4_24:0)+NH4 | 4_TG(18:2_18:4_26:0)+NH4 | 4_TG(18:2_22:0_22:4)+NH4 | 4_TG(18:2_22:2_22:2)+NH4 | 4_TG(18:4_20:2_24:0)+NH4 | 4_TG(18:4_22:0_22:2)+NH4 | 4_TG(16:0_22:6_24:0)+NH4 | 4_TG(14:0_22:6_26:0)+…	0	0	0	367640	0	18302.4	25275.9	0	0	0	0	0	0	0	0	6965.69	257085	0	0	0	0	101674	0	157506	0	47630.4	52881.2	104496	0	0	0	0	0	3.26859e+06
4_TG(20:0_20:0_22:3)+NH4 | 4_TG(20:0_20:1_22:2)+NH4 | 4_TG(20:1_20:2_22:0)+NH4 | 4_TG(20:0_20:2_22:1)+NH4 | 4_TG(20:0_20:3_22:0)+NH4 | 4_TG(18:0_20:3_24:0)+NH4 | 4_TG(18:0_20:2_24:1)+NH4 | 4_TG(18:1_18:2_26:0)+NH4 | 4_TG(18:0_22:0_22:3)+NH4 | 4_TG(18:0_22:1_22:2)+NH4 | 4_TG(18:1_20:2_24:0)+NH4 | 4_TG(18:0_18:3_26:0)+NH4 | 4_TG(18:1_22:0_22:2)+NH4 | 4_TG(18:2_20:1_24:0)+NH4 | 4_TG(18:2_20:0_24:1)+…	4140.21	18781.8	41805.1	5404.87	34595.7	19136.5	554552	19694.1	0	50941.8	67654.7	0	1990.84	0	46465.7	63979.4	151980	793.389	53062.1	20098.6	3538.71	28862.5	53889.4	280154	60051.3	287927	186700	19114.4	67105.4	0	45650	63458.3	48287	329762
4_TG(20:0_20:0_22:2)+NH4 | 4_TG(20:0_20:2_22:0)+NH4 | 4_TG(18:0_20:2_24:0)+NH4 | 4_TG(18:0_18:2_26:0)+NH4 | 4_TG(18:0_22:0_22:2)+NH4 | 4_TG(18:2_20:0_24:0)+NH4 | 4_TG(18:2_22:0_22:0)+NH4 | 4_TG(16:0_20:2_26:0)+NH4 | 4_TG(16:0_22:2_24:0)+NH4 | 4_TG(14:0_22:2_26:0)+NH4 | 4_TG(20:1_20:1_22:0)+NH4 | 4_TG(20:0_20:1_22:1)+NH4 | 4_TG(20:2_21:0_21:0)+NH4 | 4_TG(19:0_20:2_23:0)+NH4 | 4_TG(19:0_21:0_22:2)+…	8690.63	25134.2	23738.4	3113.23	3881.18	0	268089	24761.7	2078.86	50422	60101	0	5381.04	2792.31	38834.5	31019.2	1412.94	0	45323.8	15536.3	9957.85	11524.5	43350.4	83730.1	51459.4	168264	93856	1762.11	39570	5379.49	19369	48984	73592.4	66858.5
4_TG(20:0_20:0_22:4)+NH4 | 4_TG(20:2_20:2_22:0)+NH4 | 4_TG(20:0_20:2_22:2)+NH4 | 4_TG(20:0_20:4_22:0)+NH4 | 4_TG(18:0_20:4_24:0)+NH4 | 4_TG(18:2_18:2_26:0)+NH4 | 4_TG(18:0_22:0_22:4)+NH4 | 4_TG(18:0_22:2_22:2)+NH4 | 4_TG(18:2_20:2_24:0)+NH4 | 4_TG(18:0_18:4_26:0)+NH4 | 4_TG(18:2_22:0_22:2)+NH4 | 4_TG(18:4_20:0_24:0)+NH4 | 4_TG(18:4_22:0_22:0)+NH4 | 4_TG(16:0_20:4_26:0)+NH4 | 4_TG(16:0_22:4_24:0)+…	840.284	3749.53	6852.54	24135	10015.3	4486.74	456760	86722.4	0	16979.9	34793.1	0	0	0	6864.79	29802.3	219164	0	7219.6	14262	1954.75	912.994	8293.52	345080	25099.5	297182	96862.5	26460.3	38171.8	0	64974.7	38643.5	24768.1	554192
4_TG(20:0_20:0_22:5)+NH4 | 4_TG(20:0_20:1_22:4)+NH4 | 4_TG(20:2_20:2_22:1)+NH4 | 4_TG(20:1_20:2_22:2)+NH4 | 4_TG(20:0_20:2_22:3)+NH4 | 4_TG(20:2_20:3_22:0)+NH4 | 4_TG(20:0_20:3_22:2)+NH4 | 4_TG(20:1_20:4_22:0)+NH4 | 4_TG(20:0_20:4_22:1)+NH4 | 4_TG(20:0_20:5_22:0)+NH4 | 4_TG(18:0_20:5_24:0)+NH4 | 4_TG(18:0_20:4_24:1)+NH4 | 4_TG(18:0_22:0_22:5)+NH4 | 4_TG(18:0_22:1_22:4)+NH4 | 4_TG(18:0_22:2_22:3)+…	0	0	0	80876.6	0	15761.1	305263	0	3764.5	0	713.705	4297.4	0	1996.19	0	15900.8	226995	2931.83	0	0	0	107584	0	195765	2104.76	141399	114526	43722.6	0	0	792.46	1139.03	0	1.77682e+06
4_TG(20:0_20:0_22:5)+NH4 | 4_TG(20:0_20:1_22:4)+NH4 | 4_TG(20:2_20:2_22:1)+NH4 | 4_TG(20:1_20:2_22:2)+NH4 | 4_TG(20:0_20:2_22:3)+NH4 | 4_TG(20:2_20:3_22:0)+NH4 | 4_TG(20:0_20:3_22:2)+NH4 | 4_TG(20:1_20:4_22:0)+NH4 | 4_TG(20:0_20:4_22:1)+NH4 | 4_TG(20:0_20:5_22:0)+NH4 | 4_TG(18:0_20:5_24:0)+NH4 | 4_TG(18:0_20:4_24:1)+NH4 | 4_TG(18:0_22:0_22:5)+NH4 | 4_TG(18:0_22:1_22:4)+NH4 | 4_TG(18:0_22:2_22:3)+…	903.646	0	0	100321	0	2529.14	0	1176.95	1081.31	0	818.006	0	725.378	765.119	0	0	22499.1	826.61	0	0	0	18904.2	0	12409.5	0	1281.33	0	18526.4	655.961	0	874.278	0	0	1.29798e+06
4_TG(20:1_20:2_20:2)+NH4 | 4_TG(20:0_20:2_20:3)+NH4 | 4_TG(20:0_20:1_20:4)+NH4 | 4_TG(20:0_20:0_20:5)+NH4 | 4_TG(18:0_20:5_22:0)+NH4 | 4_TG(18:0_20:4_22:1)+NH4 | 4_TG(18:0_20:3_22:2)+NH4 | 4_TG(18:0_20:2_22:3)+NH4 | 4_TG(18:0_20:1_22:4)+NH4 | 4_TG(18:0_20:0_22:5)+NH4 | 4_TG(18:2_18:2_24:1)+NH4 | 4_TG(18:1_20:4_22:0)+NH4 | 4_TG(18:1_20:2_22:2)+NH4 | 4_TG(18:1_20:0_22:4)+NH4 | 4_TG(18:2_18:3_24:0)+…	107425	101624	103912	375273	465329	468699	360111	137005	283802	107792	304062	305104	91836.9	26502.8	76792.8	472805	598112	110374	95232.4	109948	88411.6	226240	113901	486462	123494	794053	464402	464043	448595	27910.6	124314	225428	160327	674167
4_TG(20:1_20:2_20:2)+NH4 | 4_TG(20:0_20:2_20:3)+NH4 | 4_TG(20:0_20:1_20:4)+NH4 | 4_TG(20:0_20:0_20:5)+NH4 | 4_TG(18:0_20:5_22:0)+NH4 | 4_TG(18:0_20:4_22:1)+NH4 | 4_TG(18:0_20:3_22:2)+NH4 | 4_TG(18:0_20:2_22:3)+NH4 | 4_TG(18:0_20:1_22:4)+NH4 | 4_TG(18:0_20:0_22:5)+NH4 | 4_TG(18:2_18:2_24:1)+NH4 | 4_TG(18:1_20:4_22:0)+NH4 | 4_TG(18:1_20:2_22:2)+NH4 | 4_TG(18:1_20:0_22:4)+NH4 | 4_TG(18:2_18:3_24:0)+…	5164.77	568684	43359.8	2862.99	54422.2	7381.74	4.61953e+06	2.79648e+06	0	104439	141184	0	1136.45	0	213128	227487	724409	700.416	77411.6	288921	35473.1	0	87409.1	7.47482e+06	121384	8.16968e+06	1.20305e+06	31779.9	182642	19109.7	174788	183873	144419	0
4_TG(20:1_20:2_20:2)+NH4 | 4_TG(20:0_20:2_20:3)+NH4 | 4_TG(20:0_20:1_20:4)+NH4 | 4_TG(20:0_20:0_20:5)+NH4 | 4_TG(18:0_20:5_22:0)+NH4 | 4_TG(18:0_20:4_22:1)+NH4 | 4_TG(18:0_20:3_22:2)+NH4 | 4_TG(18:0_20:2_22:3)+NH4 | 4_TG(18:0_20:1_22:4)+NH4 | 4_TG(18:0_20:0_22:5)+NH4 | 4_TG(18:2_18:2_24:1)+NH4 | 4_TG(18:1_20:4_22:0)+NH4 | 4_TG(18:1_20:2_22:2)+NH4 | 4_TG(18:1_20:0_22:4)+NH4 | 4_TG(18:2_18:3_24:0)+…	0	8244.58	721.49	1.5306e+06	40499.4	179322	831085	38573.4	82996.1	2477.36	807.19	120690	0	154179	3255.31	29511.3	2.33979e+06	30059.4	758.247	1118.79	794.643	1.90016e+06	0	509162	14983.6	447616	180520	327553	840.916	0	21731.3	17825.2	2897.43	12100000
4_TG(20:2_20:2_20:2)+NH4 | 4_TG(20:0_20:2_20:4)+NH4 | 4_TG(18:0_20:4_22:2)+NH4 | 4_TG(18:0_20:2_22:4)+NH4 | 4_TG(18:0_20:0_22:6)+NH4 | 4_TG(18:2_20:4_22:0)+NH4 | 4_TG(18:2_20:2_22:2)+NH4 | 4_TG(18:2_20:0_22:4)+NH4 | 4_TG(18:2_18:4_24:0)+NH4 | 4_TG(18:4_20:2_22:0)+NH4 | 4_TG(18:4_20:0_22:2)+NH4 | 4_TG(16:0_22:0_22:6)+NH4 | 4_TG(16:0_22:2_22:4)+NH4 | 4_TG(14:0_22:6_24:0)+NH4 | 4_TG(12:0_22:6_26:0)+…	0	398227	3451.87	0	36342.3	17021.7	2.03479e+06	2.11457e+06	0	29527.4	64520.9	0	697.307	0	115122	95106.6	417601	0	18412.2	114566	8299.39	0	15329.3	6.58258e+06	42355.5	8.30257e+06	372094	43317.9	73061.1	1623.13	455782	66026.6	48828.6	10146.4
4_TG(20:2_20:2_20:2)+NH4 | 4_TG(20:0_20:2_20:4)+NH4 | 4_TG(18:0_20:4_22:2)+NH4 | 4_TG(18:0_20:2_22:4)+NH4 | 4_TG(18:0_20:0_22:6)+NH4 | 4_TG(18:2_20:4_22:0)+NH4 | 4_TG(18:2_20:2_22:2)+NH4 | 4_TG(18:2_20:0_22:4)+NH4 | 4_TG(18:2_18:4_24:0)+NH4 | 4_TG(18:4_20:2_22:0)+NH4 | 4_TG(18:4_20:0_22:2)+NH4 | 4_TG(16:0_22:0_22:6)+NH4 | 4_TG(16:0_22:2_22:4)+NH4 | 4_TG(14:0_22:6_24:0)+NH4 | 4_TG(12:0_22:6_26:0)+…	0	5902.73	0	752212	16126.1	89081	629521	69512.2	65634.7	0	0	72366.4	0	23143.5	878.611	33728.3	1.01171e+06	54417.6	0	10864.3	0	2.75309e+06	810.126	772071	5870.94	488756	162764	127461	1414.39	760.663	6858.97	0	0	7.44015e+06
4_TG(20:2_20:4_21:0)+NH4 | 4_TG(19:0_20:4_22:2)+NH4 | 4_TG(19:0_20:2_22:4)+NH4 | 4_TG(19:0_20:0_22:6)+NH4 | 4_TG(18:0_21:0_22:6)+NH4 | 4_TG(18:2_20:4_23:0)+NH4 | 4_TG(18:2_21:0_22:4)+NH4 | 4_TG(18:2_18:4_25:0)+NH4 | 4_TG(18:4_20:2_23:0)+NH4 | 4_TG(18:4_21:0_22:2)+NH4 | 4_TG(17:2_18:4_26:0)+NH4 | 4_TG(17:0_22:0_22:6)+NH4 | 4_TG(17:0_22:2_22:4)+NH4 | 4_TG(17:1_20:5_24:0)+NH4 | 4_TG(17:1_20:4_24:1)+…	0	0	0	216466	0	9567.11	9770.75	0	702.744	0	0	0	0	0	0	2459.37	173097	0	0	0	0	38520.5	0	101704	0	21391.9	29329.3	59863.9	0	0	0	0	0	2.07876e+06
4_TG(20:2_20:4_21:0)+NH4 | 4_TG(19:0_20:4_22:2)+NH4 | 4_TG(19:0_20:2_22:4)+NH4 | 4_TG(19:0_20:0_22:6)+NH4 | 4_TG(18:0_21:0_22:6)+NH4 | 4_TG(18:2_20:4_23:0)+NH4 | 4_TG(18:2_21:0_22:4)+NH4 | 4_TG(18:2_18:4_25:0)+NH4 | 4_TG(18:4_20:2_23:0)+NH4 | 4_TG(18:4_21:0_22:2)+NH4 | 4_TG(17:2_18:4_26:0)+NH4 | 4_TG(17:0_22:0_22:6)+NH4 | 4_TG(17:0_22:2_22:4)+NH4 | 4_TG(17:1_20:5_24:0)+NH4 | 4_TG(17:1_20:4_24:1)+…	0	5575.19	0	14234.6	0	0	666131	16016.5	0	0	0	0	0	0	6626.01	6027.25	125910	0	0	875.689	0	5476.53	0	344578	4597.1	205026	168124	2745.27	0	0	59006.6	835.312	0	436082
1_Cer-NS(d18:1/17:0)+HCO2_596.5260_7.83$Neg	2.10983e+06	4.97013e+06	28300000	30600000	30200000	31800000	13000000	430566	31800000	28600000	27800000	32300000	583769	28300000	27700000	31800000	27700000	29500000	31500000	3.34077e+06	892943	25900000	29100000	26600000	24200000	31200000	28300000	1419.39	30000000	0	19900000	30000000	31200000	19200000
1_LPC(16:0)+HCO2_540.3308_0.83$Neg	256044	538587	234560	272965	240673	252322	3.68826e+06	12600000	238245	236934	219240	211369	244872	187324	269333	226706	1.27769e+06	215576	276167	444500	266877	479782	214071	797700	215175	736765	578800	17716.7	239966	3328.15	11800000	247689	237789	3.19681e+06
1_LPC(17:0)+HCO2 | 2_LPC(16:0)+C2H3O2_554.3464_1.04$Neg	23400000	22700000	21500000	21400000	21700000	22400000	10100000	21000000	21200000	18800000	20100000	22400000	21100000	1.42569e+06	23300000	23600000	21100000	1.75555e+06	22900000	21200000	19900000	1.36068e+06	20400000	20200000	16000000	23000000	20900000	590981	21300000	432084	24200000	21300000	21700000	15100000
1_LPC(19:0)+HCO2_582.3779_1.70$Neg	127000000	117000000	105000000	106000000	7.31213e+06	100000000	159000000	114000000	108000000	128000000	9.19437e+06	118000000	108000000	102000000	111000000	120000000	103000000	106000000	102000000	137000000	122000000	107000000	111000000	8.0819e+06	107000000	115000000	121000000	152000000	153000000	124000000	129000000	11300000	120000000	99600000
1_LPC(19:0)+HCO2_582.3779_1.53$Neg	28600000	24100000	7.79011e+06	0	93861.3	0	5.41168e+06	59800000	0	10400000	3.46731e+06	0	47500000	0	9.06054e+06	317024	24558.3	0	10300000	34800000	41200000	628.117	9.35868e+06	635116	8.75693e+06	1.94873e+06	3.54458e+06	15438.5	1.73654e+06	62700000	9.99979e+06	7.33222e+06	10000000	0
1_PE(15:0_15:0)-H_662.4771_7.01$Neg	952510	1.37538e+06	11400000	12500000	12300000	13300000	6.17821e+06	166417	12700000	11000000	11000000	12700000	252191	11700000	11000000	13000000	11500000	11500000	12700000	957318	386305	11100000	13100000	11600000	9.19858e+06	12500000	11300000	37648.8	11600000	0	7.81878e+06	12400000	12500000	9.67268e+06
2_PC(14:0_16:0)+HCO2_750.5300_6.91$Neg	0	1167.77	0	290012	5131.12	76448.7	2.29524e+06	1444.82	818.988	104400	4691.44	51203.1	0	25050.9	1006.44	5214.43	175031	35527.3	1920.84	1365.98	0	170101	5422.75	738393	41536.7	386190	363805	73282.7	71163.3	0	171220	137902	49786.4	1.41405e+06
2_PC(16:0_18:1)+HCO2 | 1_PC(16:0_18:1)+HCO2_804.5766_7.57$Neg	99961	1.02914e+06	114465	6.88739e+06	448038	3.06313e+06	29200000	1.18904e+06	152397	8.31131e+06	366786	986871	43771.3	751551	3.70691e+06	574455	12100000	1.31794e+06	1.21858e+06	2.23539e+06	441252	4.38946e+06	695365	13700000	4.89728e+06	9.88214e+06	11200000	3.73425e+06	3.45436e+06	285407	41200000	5.96092e+06	4.1596e+06	29100000
2_PC(16:0_16:0)+HCO2 | 2_PC(14:0_18:0)+HCO2_778.5614_7.54$Neg	29368.5	186566	23628.6	1.46089e+06	107730	552748	7.7593e+06	195162	14530.7	1.96685e+06	65753.8	196463	4552.76	178640	746088	79719.7	1.91947e+06	392234	311382	477470	76230	724669	142530	2.6673e+06	695351	1.54546e+06	2.1945e+06	641763	580933	47473.7	13000000	948333	914298	7.19227e+06
2_PC(16:0_20:4)+HCO2 | 2_PC(18:2_18:2)+HCO2_826.5612_6.95$Neg	0	3276.36	5376.31	1.32674e+06	39831.9	436401	4.55286e+06	22840.7	3073.46	355222	18978.8	68493	0	67882.2	76849.4	317276	2.33606e+06	126755	9362.7	11496	4203.6	756880	21167.1	3.31021e+06	382221	1.59629e+06	2.4299e+06	678992	389837	0	347884	587485	262681	6.89368e+06
2_PC(16:0_22:5)+HCO2_852.5768_7.01$Neg	0	65029.2	0	269980	1092.97	66586.9	978512	568682	0	72197.1	0	1976.26	0	4518.97	21866.3	30701.9	355990	22941.2	0	109517	14168.8	111715	0	570531	49180.8	232772	431589	116365	49039	2081.16	1.181e+06	78735.5	33735	1.10296e+06
2_PC(17:0_17:0)+HCO2_806.5924_8.19$Neg	191212	226518	1.51157e+06	1.23755e+06	8.45025e+06	819557	4.27871e+06	82292	2.9886e+06	3.42502e+06	7.61708e+06	2.42756e+06	110839	7.46002e+06	1.04201e+06	8.67784e+06	8.17493e+06	6.48764e+06	1.86145e+06	168862	110255	3.74573e+06	2.09703e+06	7.95375e+06	3.26214e+06	8.97587e+06	8.09362e+06	85016.2	7.96691e+06	0	572715	8.27891e+06	4.81991e+06	1.15368e+06
2_PC(17:0_19:0)+HCO2_834.6240_8.81$Neg	29900.8	37022.3	208589	64352.8	9465.73	43323.8	342169	5598.76	168734	345126	211201	147776	6103.97	296357	200365	15676.3	0	274257	264940	40603.4	17980.9	194670	283597	60429.7	269899	142193	176031	0	127717	6190.72	185211	310974	375468	92592.8
2_PC(18:0_18:2)+HCO2 | 1_PC(18:0_18:2)+HCO2_830.5925_7.67$Neg	3289.25	394893	1458.9	912437	34032.9	415304	8.77056e+06	484985	903.842	599819	24777.7	64904.9	0	37947.7	902055	226517	3.23167e+06	49995.3	103785	225401	34005.1	1.54661e+06	58805.1	4.3198e+06	394989	2.472e+06	3.27785e+06	611765	397552	1676.15	11800000	499334	349741	9.80217e+06
2_PC(18:0_18:1)+HCO2 | 1_PC(18:0_18:1)+HCO2_832.6081_8.17$Neg	11360.6	152617	16754	667053	3220.27	370307	3.13359e+06	167089	11251.9	966085	79070.7	160175	7622.89	213883	458323	1052.54	34365.2	312794	301870	261694	31996.9	696999	89322.3	414240	505488	732041	783650	7790.19	114203	25666.5	5.9865e+06	522747	512044	4.47968e+06
2_PC(18:0_20:4)+HCO2_854.5920_7.55$Neg	3543.16	124600	5448.6	1.18617e+06	32922.4	402994	3.53581e+06	106292	834.61	869733	11849.2	72405.2	0	65620.2	546596	178303	200908	141101	108704	150925	21074.7	653493	66508.9	2.36165e+06	455088	1.2659e+06	1.92017e+06	73671	315671	3041.34	3.17693e+06	525953	459151	6.49632e+06
2_PC(18:0_22:6)+HCO2_878.5924_7.38$Neg	0	15181.5	0	144134	0	53033	469014	5368.12	0	138809	0	2663.76	0	718.752	116981	15252.5	134252	15294.4	10520.8	14571.8	0	99300.2	0	290480	67032.9	244314	228282	37409.3	50819.7	0	665752	104149	76082.2	634643
2_PC(19:0_19:0)+HCO2 | 1_PC(19:0_19:0)+HCO2_862.6550_9.54$Neg	5.64696e+06	7.6376e+06	30800000	2.95072e+06	38800000	2.69127e+06	61700000	1.9928e+06	7.24667e+06	48200000	43900000	6.94383e+06	2.71682e+06	31300000	29500000	45000000	40600000	18500000	34500000	6.878e+06	3.52704e+06	10700000	40500000	42100000	44000000	44500000	46400000	57000000	57500000	2.47436e+06	21000000	54300000	50700000	3.79133e+06
2_PE(17:0_17:0)-H | 1_PE(17:0_17:0)-H_718.5399_8.32$Neg	3.09368e+06	4.63119e+06	54000000	38600000	72900000	24600000	111000000	838139	68900000	87000000	82800000	71000000	935595	77800000	40800000	85000000	73300000	78700000	56900000	4.25044e+06	1.56226e+06	77600000	70500000	76500000	79400000	80400000	85800000	102000000	104000000	1.00559e+06	29500000	99100000	91300000	45100000
2_PE(17:0_19:0)-H_746.5714_8.98$Neg	27726.9	58108.3	522310	90662.8	35154.8	42960.8	865030	0	239408	797812	533118	240284	23714.9	689371	470376	36667.9	0	564950	574415	36707.2	5782.26	366687	706348	120564	736588	368351	445745	0	346733	2475.54	291685	810197	856024	84038.5
2_PG(14:0_14:0)-H | 1_PG(14:0_14:0)-H_665.4405_5.39$Neg	28400000	27700000	24200000	17300000	18500000	18600000	6.42819e+06	25600000	18000000	14400000	14700000	18100000	26100000	15600000	27800000	18800000	16300000	17200000	25000000	25500000	24700000	14800000	20800000	15500000	10400000	17700000	15400000	6235.07	16500000	8689.66	27000000	13700000	8.99512e+06	11000000
2_PG(17:0_17:0)-H | 1_PG(17:0_17:0)-H_749.5344_7.82$Neg	432515	494825	5.90275e+06	21900000	82000000	13500000	125000000	195618	60200000	33900000	93200000	53700000	238901	86800000	3.90026e+06	95300000	84700000	83000000	9.01028e+06	493752	282136	68400000	16600000	87700000	33100000	92500000	97000000	118000000	120000000	246263	1.67086e+06	110000000	45900000	30100000
2_Plasmanyl-PC(O-18:1/16:0)+HCO2 | 2_Plasmenyl-PC(P-18:0/16:0)+HCO2_790.5967_7.96$Neg	0	0	0	8400.23	0	18616.6	2.49038e+06	1969.09	0	15208.4	7251.67	6224.09	0	9616.44	16375.6	0	173302	7620.89	920.735	8167.8	0	13906	3490.86	394990	8543.42	123291	170527	86277.6	66283.6	0	263041	98236.2	9658.7	54604.4
2_PS(17:0_17:0)-H_762.5296_7.75$Neg	632981	1.08168e+06	2.1971e+06	6.35719e+06	13300000	2.95971e+06	16500000	476655	12100000	3.81879e+06	16700000	11600000	498537	20200000	2.40031e+06	15700000	11900000	9.9348e+06	4.58597e+06	1.11752e+06	918947	8.70363e+06	5.69844e+06	15700000	3.29533e+06	12500000	13600000	7.4286e+06	14800000	366366	1.86604e+06	12000000	6.58389e+06	6.29187e+06
4_Cer(d10:0_24:1)+HCO2 | 4_Cer(d12:0_22:1)+HCO2 | 4_Cer(d14:0_20:1)+HCO2 | 4_Cer(d14:1_20:0)+HCO2 | 4_Cer(d15:1_19:0)+HCO2 | 4_Cer(d16:0_18:1)+HCO2 | 4_Cer(d16:1_18:0)+HCO2 | 4_Cer(d17:0_17:1)+HCO2 | 4_Cer(d17:1_17:0)+HCO2 | 4_Cer(d18:0_16:1)+HCO2 | 4_Cer(d18:1_16:0)+HCO2 | 4_Cer(d19:0_15:1)+HCO2 | 4_Cer(d20:0_14:1)+HCO2 | 4_Cer(d20:1_14:0)+HCO2 | 4_Cer(d22:1_12:0)+HCO2 | 4_Cer(d24:1_10:0)+HCO2_5…	0	0	14929.3	36163.3	20339.9	32140.9	973341	0	23286.5	17689.1	17164.8	41092.1	0	28937.4	21416	22677.8	59072.9	27795.5	23630.2	0	0	18064.5	26900.4	138767	15555.4	71646.2	64779	16079	9564.52	0	1.47878e+06	14344.1	17487.4	323036
4_Cer(d12:0_24:1)+HCO2 | 4_Cer(d14:0_22:1)+HCO2 | 4_Cer(d14:1_22:0)+HCO2 | 4_Cer(d15:1_21:0)+HCO2 | 4_Cer(d16:0_20:1)+HCO2 | 4_Cer(d16:1_20:0)+HCO2 | 4_Cer(d17:1_19:0)+HCO2 | 4_Cer(d18:0_18:1)+HCO2 | 4_Cer(d18:1_18:0)+HCO2 | 4_Cer(d19:0_17:1)+HCO2 | 4_Cer(d20:0_16:1)+HCO2 | 4_Cer(d20:1_16:0)+HCO2 | 4_Cer(d21:0_15:1)+HCO2 | 4_Cer(d22:0_14:1)+HCO2 | 4_Cer(d22:1_14:0)+HCO2 | 4_Cer(d24:1_12:0)+HCO2_6…	0	0	2120.78	692.615	24365.4	684.489	442612	0	4191.07	6851.22	26983.9	3037.56	0	81674	1107.99	13014	41950.5	85279	2062.56	0	0	2730.86	12314.3	57186	7436.3	183629	68159	18631.9	17924.2	0	0	29140.7	7238.38	6512.06
4_Cer(d14:0_24:1)+HCO2 | 4_Cer(d14:1_24:0)+HCO2 | 4_Cer(d15:1_23:0)+HCO2 | 4_Cer(d16:0_22:1)+HCO2 | 4_Cer(d16:1_22:0)+HCO2 | 4_Cer(d17:1_21:0)+HCO2 | 4_Cer(d18:0_20:1)+HCO2 | 4_Cer(d18:1_20:0)+HCO2 | 4_Cer(d20:0_18:1)+HCO2 | 4_Cer(d20:1_18:0)+HCO2 | 4_Cer(d21:0_17:1)+HCO2 | 4_Cer(d22:0_16:1)+HCO2 | 4_Cer(d22:1_16:0)+HCO2 | 4_Cer(d23:0_15:1)+HCO2 | 4_Cer(d24:0_14:1)+HCO2 | 4_Cer(d24:1_14:0)+HCO2_6…	2195.13	3081.94	0	0	0	3117.03	24882	0	2131.62	0	0	31089	0	36182.3	1103.7	0	0	28295.8	29003.7	0	0	0	15309.2	0	0	0	0	0	0	0	1.16498e+06	0	0	89311.4
4_Cer(d14:1_26:0)+HCO2 | 4_Cer(d15:1_25:0)+HCO2 | 4_Cer(d16:0_24:1)+HCO2 | 4_Cer(d16:1_24:0)+HCO2 | 4_Cer(d17:1_23:0)+HCO2 | 4_Cer(d18:0_22:1)+HCO2 | 4_Cer(d18:1_22:0)+HCO2 | 4_Cer(d20:0_20:1)+HCO2 | 4_Cer(d20:1_20:0)+HCO2 | 4_Cer(d22:0_18:1)+HCO2 | 4_Cer(d22:1_18:0)+HCO2 | 4_Cer(d23:0_17:1)+HCO2 | 4_Cer(d24:0_16:1)+HCO2 | 4_Cer(d24:1_16:0)+HCO2 | 4_Cer(d25:0_15:1)+HCO2 | 4_Cer(d26:0_14:1)+HCO2_6…	0	0	0	0	1123.22	0	939075	0	0	0	960.801	0	0	0	0	2842.85	6447.5	0	0	0	0	0	840.761	93617.9	0	59192.2	53696.2	1064.75	0	0	7506.84	1085.83	0	0
4_Cer(d14:0_24:1)+HCO2 | 4_Cer(d14:1_24:0)+HCO2 | 4_Cer(d15:1_23:0)+HCO2 | 4_Cer(d16:0_22:1)+HCO2 | 4_Cer(d16:1_22:0)+HCO2 | 4_Cer(d17:1_21:0)+HCO2 | 4_Cer(d18:0_20:1)+HCO2 | 4_Cer(d18:1_20:0)+HCO2 | 4_Cer(d20:0_18:1)+HCO2 | 4_Cer(d20:1_18:0)+HCO2 | 4_Cer(d21:0_17:1)+HCO2 | 4_Cer(d22:0_16:1)+HCO2 | 4_Cer(d22:1_16:0)+HCO2 | 4_Cer(d23:0_15:1)+HCO2 | 4_Cer(d24:0_14:1)+HCO2 | 4_Cer(d24:1_14:0)+HCO2_6…	0	0	0	0	3828.98	0	459945	0	0	0	2903.23	0	0	3386.09	0	746.918	5904.29	1761.69	0	0	0	0	0	12617.1	0	6154.15	3647.18	0	0	0	0	0	0	0
4_Cer(d17:2_25:0)+HCO2 | 4_Cer(d18:1_24:1)+HCO2 | 4_Cer(d18:2_24:0)+HCO2 | 4_Cer(d20:0_22:2)+HCO2 | 4_Cer(d20:1_22:1)+HCO2 | 4_Cer(d20:2_22:0)+HCO2 | 4_Cer(d22:0_20:2)+HCO2 | 4_Cer(d22:1_20:1)+HCO2 | 4_Cer(d22:2_20:0)+HCO2 | 4_Cer(d24:0_18:2)+HCO2 | 4_Cer(d24:1_18:1)+HCO2 | 4_Cer(d25:0_17:2)+HCO2_692.6202_9.61$Neg	0	0	0	0	0	0	616477	0	0	0	12548.2	0	0	859.344	0	0	134524	0	0	0	0	0	0	351073	0	136492	69794.9	15885.6	0	0	151405	1067.24	0	778.629
4_DMPE(8:0_24:1)-H | 4_DMPE(10:0_22:1)-H | 4_DMPE(12:0_20:1)-H | 4_DMPE(14:0_18:1)-H | 4_DMPE(14:1_18:0)-H | 4_DMPE(15:0_17:1)-H | 4_DMPE(15:1_17:0)-H | 4_DMPE(16:0_16:1)-H | 4_MMPE(13:0_20:1)-H | 4_MMPE(14:1_19:0)-H | 4_MMPE(15:0_18:1)-H | 4_MMPE(15:1_18:0)-H | 4_MMPE(16:0_17:1)-H | 4_MMPE(16:1_17:0)-H | 4_PE(10:0_24:1)-H | 4_PE(12:0_22:1)-H | 4_PE(14:0_20:1)-H | 4_PE(14:1_20:0)-H | 4_PE(15:1_19…	0	0	0	5094.85	0	5785.09	299363	1525.36	2663.36	1541.17	0	0	0	2413.58	45705.4	0	276040	10702.5	12123.6	0	0	35125.6	1652.88	734530	1886.17	340837	60004.1	23823.8	0	0	149524	1485.11	1651.1	113572
4_LPC(18:0)+HCO2_568.3620_1.35$Neg	11628.4	31783	44725.7	125829	90640.4	92475.2	1.48622e+06	241694	97960.7	87554.4	107345	96802.7	3750.21	74882.5	63019.1	107403	571865	92248.4	43637.6	21759.1	6269.79	219082	64911.2	375712	92886.8	349740	343082	172334	140030	2612.99	1.30193e+06	132858	102712	1.05525e+06
4_LPE(21:0)-H_522.3546_1.71$Neg	313799	369205	731873	749456	774379	771331	1.1985e+06	127205	635897	995440	892519	755377	154958	34003.3	780894	927891	710933	50856.6	824296	285372	193413	46814.4	934872	818278	876190	844098	899726	1.20847e+06	1.15591e+06	159402	754355	1.10871e+06	991448	718257
4_OxLPC(22:3(OO))+HCO2 | 4_OxLPC(22:2(Ke,OH))+HCO2 | 4_OxPC(8:0_14:1(CHO))+HCO2 | 4_OxPC(10:0_12:1(CHO))+HCO2 | 4_OxPC(12:0_10:1(CHO))+HCO2 | 4_OxPC(13:0_9:1(CHO))+HCO2 | 4_OxPC(14:1_8:0(CHO))+HCO2 | 4_OxPC(14:0_8:1(CHO))+HCO2 | 4_OxPC(15:1_7:0(CHO))+HCO2 | 4_OxPC(15:0_7:1(CHO))+HCO2 | 4_OxPC(16:1_6:0(CHO))+HCO2 | 4_OxPC(16:0_6:1(CHO))+HCO2 | 4_OxPC(17:1_5:0(CHO))+HCO2 | 4_OxPC(18:1_4:0(CHO))+HCO…	100941	119134	404989	861260	774885	873312	1.18827e+06	43939.6	744633	768629	971981	854755	50229.5	76343.6	369230	1.02679e+06	883779	82892.9	476012	128459	67618.9	683105	597051	914654	768004	921557	1.00331e+06	1.22735e+06	1.20211e+06	51332.7	305096	1.15714e+06	839107	818314
4_OxLPC(24:1(Ke))+HCO2 | 4_OxPE(13:0_15:0(COOH))-H | 4_OxPE(14:0_14:0(COOH))-H | 4_OxPE(15:0_13:0(COOH))-H | 4_OxPE(16:0_12:0(COOH))-H | 4_OxPE(17:0_11:0(COOH))-H | 4_OxPE(18:0_10:0(COOH))-H | 4_OxPE(19:0_9:0(COOH))-H | 4_OxPE(20:0_8:0(COOH))-H | 4_OxPE(21:0_7:0(COOH))-H | 4_OxPE(22:0_6:0(COOH))-H | 4_OxPE(23:0_5:0(COOH))-H | 4_OxPE(24:0_4:0(COOH))-H | 4_OxPE(25:0_3:0(COOH))-H | 4_OxPE(8:0_20:1(O…	5.02927e+06	4.42421e+06	5.78493e+06	5.58582e+06	4.91283e+06	6.62501e+06	3.72084e+06	3.86091e+06	5.52356e+06	4.40081e+06	4.6224e+06	5.77564e+06	6.15606e+06	5.41818e+06	6.8864e+06	5.98136e+06	5.6952e+06	7.17359e+06	7.17989e+06	4.57257e+06	5.22109e+06	5.07799e+06	5.7159e+06	5.49092e+06	3.04445e+06	7.73794e+06	6.77277e+06	3129.72	5.25975e+06	0	9.15048e+06	5.0249e+06	5.85458e+06	7.03499e+06
4_OxPC(12:0_15:1(COOH))+HCO2 | 4_OxPC(13:0_14:1(COOH))+HCO2 | 4_OxPC(14:1_13:0(COOH))+HCO2 | 4_OxPC(14:0_13:1(COOH))+HCO2 | 4_OxPC(15:1_12:0(COOH))+HCO2 | 4_OxPC(15:0_12:1(COOH))+HCO2 | 4_OxPC(16:1_11:0(COOH))+HCO2 | 4_OxPC(16:0_11:1(COOH))+HCO2 | 4_OxPC(17:1_10:0(COOH))+HCO2 | 4_OxPC(17:0_10:1(COOH))+HCO2 | 4_OxPC(18:1_9:0(COOH))+HCO2 | 4_OxPC(18:0_9:1(COOH))+HCO2 | 4_OxPC(19:0_8:1(COOH))+HCO2 |…	0	0	114080	0	0	0	18977	0	0	199568	200198	0	0	833.914	80041.9	0	0	0	209720	0	0	0	162578	1759.34	108040	50311.9	78601.6	0	14568.2	0	12878.3	110494	159013	0
4_OxPC(18:1_16:1(COOH))+HCO2 | 4_OxPC(18:0_16:2(COOH))+HCO2 | 4_OxPC(19:0_15:2(COOH))+HCO2 | 4_OxPC(20:2_14:0(COOH))+HCO2 | 4_OxPC(20:1_14:1(COOH))+HCO2 | 4_OxPC(20:0_14:2(COOH))+HCO2 | 4_OxPC(21:0_13:2(COOH))+HCO2 | 4_OxPC(22:2_12:0(COOH))+HCO2 | 4_OxPC(22:1_12:1(COOH))+HCO2 | 4_OxPC(22:0_12:2(COOH))+HCO2 | 4_OxPC(23:0_11:2(COOH))+HCO2 | 4_OxPC(24:1_10:1(COOH))+HCO2 | 4_OxPC(24:0_10:2(COOH))+HCO…	27394.8	36581.9	217872	273034	0	187336	250601	14471.4	346820	276708	171804	395621	4014.32	364547	198293	8739.94	0	387550	221787	36582.9	6567.59	354520	264613	45219.2	253701	106930	125330	0	92663.9	13002.9	153663	253695	292451	292702
4_OxPC(18:0_19:4(COOH))+HCO2 | 4_OxPC(19:0_18:4(COOH))+HCO2 | 4_OxPC(20:0_17:4(COOH))+HCO2 | 4_OxPC(21:0_16:4(COOH))+HCO2 | 4_OxPC(22:4_15:0(COOH))+HCO2 | 4_OxPC(22:3_15:1(COOH))+HCO2 | 4_OxPC(22:2_15:2(COOH))+HCO2 | 4_OxPC(22:1_15:3(COOH))+HCO2 | 4_OxPC(22:0_15:4(COOH))+HCO2 | 4_OxPC(24:1_13:3(COOH))+HCO2 | 4_OxPC(17:1_20:4(OOH))+HCO2 | 4_OxPC(15:1_22:4(OO))+HCO2 | 4_OxPC(15:1_22:3(Ke,OH))+HCO2 …	0	0	0	55047.7	0	16217.7	403067	0	0	5601.14	0	0	0	0	7169.55	12937.8	161176	0	0	0	0	82211.3	0	284225	7192.61	121023	169965	33438.9	2840.74	0	33454.5	8244.17	1272.59	522466
4_OxPC(19:0_16:2(COOH))+HCO2 | 4_OxPC(20:2_15:0(COOH))+HCO2 | 4_OxPC(20:1_15:1(COOH))+HCO2 | 4_OxPC(20:0_15:2(COOH))+HCO2 | 4_OxPC(21:0_14:2(COOH))+HCO2 | 4_OxPC(22:2_13:0(COOH))+HCO2 | 4_OxPC(22:1_13:1(COOH))+HCO2 | 4_OxPC(22:0_13:2(COOH))+HCO2 | 4_OxPC(23:0_12:2(COOH))+HCO2 | 4_OxPC(24:1_11:1(COOH))+HCO2 | 4_OxPC(24:0_11:2(COOH))+HCO2 | 4_OxPC(25:0_10:2(COOH))+HCO2 | 4_OxPC(26:0_9:2(COOH))+HCO2…	0	0	0	46976.4	0	19486	270610	0	0	64918.5	0	2546.47	0	751.723	16015.9	0	24641.6	16725.2	4596.38	931.314	0	29252.4	0	96885.7	25625.1	57565.6	75503.3	6397.35	10475.7	0	158855	28251.5	32791.2	238927
4_OxPC(21:0_16:2(COOH))+HCO2 | 4_OxPC(22:2_15:0(COOH))+HCO2 | 4_OxPC(22:1_15:1(COOH))+HCO2 | 4_OxPC(22:0_15:2(COOH))+HCO2 | 4_OxPC(23:0_14:2(COOH))+HCO2 | 4_OxPC(24:1_13:1(COOH))+HCO2 | 4_OxPC(24:0_13:2(COOH))+HCO2 | 4_OxPC(25:0_12:2(COOH))+HCO2 | 4_OxPC(26:0_11:2(COOH))+HCO2 | 4_OxPC(15:1_22:2(OO))+HCO2 | 4_OxPC(15:1_22:1(Ke,OH))+HCO2 | 4_OxPC(15:0_22:3(OO))+HCO2 | 4_OxPC(15:0_22:2(Ke,OH))+HCO2 …	50248.7	86804.5	404851	410523	46243.6	347900	199994	8204.63	479599	418805	320828	506154	8985.74	432942	351533	45722	2721.8	490262	392097	64732.4	26611.1	401983	391871	125624	336991	277862	282704	0	204786	0	242136	400093	460374	277466
4_OxPC(21:0_16:3(COOH))+HCO2 | 4_OxPC(22:3_15:0(COOH))+HCO2 | 4_OxPC(22:2_15:1(COOH))+HCO2 | 4_OxPC(22:1_15:2(COOH))+HCO2 | 4_OxPC(22:0_15:3(COOH))+HCO2 | 4_OxPC(23:0_14:3(COOH))+HCO2 | 4_OxPC(24:1_13:2(COOH))+HCO2 | 4_OxPC(24:0_13:3(COOH))+HCO2 | 4_OxPC(25:0_12:3(COOH))+HCO2 | 4_OxPC(17:0_20:4(OOH))+HCO2 | 4_OxPC(15:1_22:3(OO))+HCO2 | 4_OxPC(15:1_22:2(Ke,OH))+HCO2 | 4_OxPC(15:0_22:4(OO))+HCO2 | …	0	38547.7	0	323955	6420.39	156491	1.05789e+06	31644.1	680.917	363128	4629.19	34387.1	0	28634.9	178243	17915.5	454587	70632.5	54100.2	102711	11187.2	198569	28570.3	583340	225122	456673	476291	158426	137495	7831.15	1.20905e+06	275722	173784	1.06099e+06
4_OxPC(25:0_16:2(COOH))+HCO2 | 4_OxPC(26:0_15:2(COOH))+HCO2 | 4_OxPC(17:2_24:1(OO))+HCO2 | 4_OxPC(17:1_24:1(Ke,OH))+HCO2 | 4_OxPC(19:0_22:3(OO))+HCO2 | 4_OxPC(19:0_22:2(Ke,OH))+HCO2 | 4_OxPC(21:0_20:3(OO))+HCO2 | 4_OxPC(21:0_20:2(Ke,OH))+HCO2 | 4_OxPC(23:0_18:3(OO))+HCO2 | 4_OxPC(23:0_18:2(Ke,OH))+HCO2 | 4_OxPC(24:1_17:2(OO))+HCO2 | 4_OxPC(24:1_17:1(Ke,OH))+HCO2 | 4_OxPC(24:0_17:2(Ke,OH))+HCO2 | …	410132	557001	1.9439e+06	196460	675520	214227	3.1544e+06	138641	578498	2.87338e+06	2.1687e+06	543303	161971	1.91846e+06	1.77371e+06	855668	242239	1.27672e+06	2.25196e+06	509485	258391	772923	2.45658e+06	1.24214e+06	2.58817e+06	1.96476e+06	2.09954e+06	388536	1.92136e+06	170837	1.4035e+06	2.95535e+06	2.97534e+06	249627
4_OxPE(14:0_15:0(COOH))-H | 4_OxPE(15:0_14:0(COOH))-H | 4_OxPE(16:0_13:0(COOH))-H | 4_OxPE(17:0_12:0(COOH))-H | 4_OxPE(18:0_11:0(COOH))-H | 4_OxPE(19:0_10:0(COOH))-H | 4_OxPE(20:0_9:0(COOH))-H | 4_OxPE(21:0_8:0(COOH))-H | 4_OxPE(22:0_7:0(COOH))-H | 4_OxPE(23:0_6:0(COOH))-H | 4_OxPE(24:0_5:0(COOH))-H | 4_OxPE(25:0_4:0(COOH))-H | 4_OxPE(26:0_3:0(COOH))-H | 4_OxPE(12:0_17:1(OO))-H | 4_OxPE(13:0_16:1…	28254.7	73119.5	944548	0	0	0	2.10221e+06	17049.4	0	1.88082e+06	2.36454e+06	0	32874.7	0	572290	12437.8	0	0	1.57769e+06	47097	44975.2	0	2.19403e+06	128282	1.83169e+06	1.18044e+06	1.5607e+06	0	313453	0	411776	2.47722e+06	3.38195e+06	0
4_OxPE(14:0_15:0(COOH))-H | 4_OxPE(15:0_14:0(COOH))-H | 4_OxPE(16:0_13:0(COOH))-H | 4_OxPE(17:0_12:0(COOH))-H | 4_OxPE(18:0_11:0(COOH))-H | 4_OxPE(19:0_10:0(COOH))-H | 4_OxPE(20:0_9:0(COOH))-H | 4_OxPE(21:0_8:0(COOH))-H | 4_OxPE(22:0_7:0(COOH))-H | 4_OxPE(23:0_6:0(COOH))-H | 4_OxPE(24:0_5:0(COOH))-H | 4_OxPE(25:0_4:0(COOH))-H | 4_OxPE(26:0_3:0(COOH))-H | 4_OxPE(12:0_17:1(OO))-H | 4_OxPE(13:0_16:1…	8789.22	21768.7	90438.5	1.38094e+06	1.96748e+06	2.06622e+06	2.44766e+06	3173.86	31376.7	184671	3.20251e+06	161089	12055.5	0	77662.9	2.56738e+06	823490	0	156917	17384.3	18978.8	3132.15	202714	2.57371e+06	228957	3.30203e+06	3.03822e+06	0	2.69936e+06	0	91057.3	2.66424e+06	733895	918759
4_OxPE(15:0_15:0(COOH))-H | 4_OxPE(16:0_14:0(COOH))-H | 4_OxPE(17:0_13:0(COOH))-H | 4_OxPE(18:0_12:0(COOH))-H | 4_OxPE(19:0_11:0(COOH))-H | 4_OxPE(20:0_10:0(COOH))-H | 4_OxPE(21:0_9:0(COOH))-H | 4_OxPE(22:0_8:0(COOH))-H | 4_OxPE(23:0_7:0(COOH))-H | 4_OxPE(24:0_6:0(COOH))-H | 4_OxPE(25:0_5:0(COOH))-H | 4_OxPE(26:0_4:0(COOH))-H | 4_OxPE(8:0_22:1(OO))-H | 4_OxPE(10:0_20:1(OO))-H | 4_OxPE(12:0_18:1(O…	27801.7	29211.9	154968	283749	233237	327768	175809	7776.71	298734	166227	242573	285779	22575.7	255303	166587	296495	271264	373866	186091	20692.3	15366.5	250809	195386	274677	125880	374347	342556	0	267403	0	157638	257917	248518	328112
4_OxPE(17:0_15:0(COOH))-H | 4_OxPE(18:0_14:0(COOH))-H | 4_OxPE(19:0_13:0(COOH))-H | 4_OxPE(20:0_12:0(COOH))-H | 4_OxPE(21:0_11:0(COOH))-H | 4_OxPE(22:0_10:0(COOH))-H | 4_OxPE(23:0_9:0(COOH))-H | 4_OxPE(24:0_8:0(COOH))-H | 4_OxPE(25:0_7:0(COOH))-H | 4_OxPE(26:0_6:0(COOH))-H | 4_OxPE(8:0_24:1(OO))-H | 4_OxPE(10:0_22:1(OO))-H | 4_OxPE(12:0_20:1(OO))-H | 4_OxPE(14:0_18:1(OO))-H | 4_OxPE(15:0_17:1(OO)…	84113.1	107997	1.43723e+06	1.09363e+06	0	1.15803e+06	176565	0	521278	1.79311e+06	822254	620160	13500.8	0	1.02801e+06	3395.45	0	23425.2	1.77606e+06	30950.4	12063.6	73507.5	1.01374e+06	15958.7	1.11024e+06	185346	445946	0	95025	0	303654	924094	1.38875e+06	297620
4_OxPE(17:1_16:1(COOH))-H | 4_OxPE(17:0_16:2(COOH))-H | 4_OxPE(18:2_15:0(COOH))-H | 4_OxPE(18:1_15:1(COOH))-H | 4_OxPE(18:0_15:2(COOH))-H | 4_OxPE(19:0_14:2(COOH))-H | 4_OxPE(20:2_13:0(COOH))-H | 4_OxPE(20:1_13:1(COOH))-H | 4_OxPE(20:0_13:2(COOH))-H | 4_OxPE(21:0_12:2(COOH))-H | 4_OxPE(22:2_11:0(COOH))-H | 4_OxPE(22:1_11:1(COOH))-H | 4_OxPE(22:0_11:2(COOH))-H | 4_OxPE(23:0_10:2(COOH))-H | 4_OxPE(…	8440.66	19477.7	301922	311662	0	373394	108163	0	217697	305277	161904	241515	0	2779.66	227588	0	0	53105.6	329112	9482.93	938.89	112587	366561	11006	246004	73809.1	114970	0	37490.3	0	99546.6	315415	349232	209546
4_OxPE(21:0_16:2(COOH))-H | 4_OxPE(22:2_15:0(COOH))-H | 4_OxPE(22:1_15:1(COOH))-H | 4_OxPE(22:0_15:2(COOH))-H | 4_OxPE(23:0_14:2(COOH))-H | 4_OxPE(24:1_13:1(COOH))-H | 4_OxPE(24:0_13:2(COOH))-H | 4_OxPE(25:0_12:2(COOH))-H | 4_OxPE(26:0_11:2(COOH))-H | 4_OxPE(15:1_22:2(OO))-H | 4_OxPE(15:1_22:1(Ke,OH))-H | 4_OxPE(15:0_22:3(OO))-H | 4_OxPE(15:0_22:2(Ke,OH))-H | 4_OxPE(17:2_20:1(OO))-H | 4_OxPE(17:1…	40787.6	56787.6	1.26833e+06	808959	2.51017e+06	501193	3.62314e+06	7188.48	1.59588e+06	2655431	2.952e+06	1.49431e+06	10633.8	2.4051e+06	916808	2.90962e+06	2.31367e+06	2.34208e+06	1.30565e+06	72864	18484.9	1.91409e+06	1.94283e+06	2.66563e+06	2.32476e+06	2.8142e+06	2.97836e+06	3.01923e+06	3.33141e+06	11291.7	466349	3.39017e+06	2.94063e+06	1.04184e+06
4_OxPE(21:0_15:0(COOH))-H | 4_OxPE(22:0_14:0(COOH))-H | 4_OxPE(23:0_13:0(COOH))-H | 4_OxPE(24:0_12:0(COOH))-H | 4_OxPE(25:0_11:0(COOH))-H | 4_OxPE(26:0_10:0(COOH))-H | 4_OxPE(12:0_24:1(OO))-H | 4_OxPE(14:0_22:1(OO))-H | 4_OxPE(16:0_20:1(OO))-H | 4_OxPE(18:0_18:1(OO))-H | 4_OxPE(19:0_17:1(OO))-H | 4_OxPE(20:0_16:1(OO))-H | 4_OxPE(21:0_15:1(OO))-H | 4_OxPE(22:0_14:1(OO))-H | 4_PC(8:0_24:1)+HCO2 | 4…	0	5091.46	943.973	288804	22319.5	118830	3.7396e+06	23272	620.582	178008	3117.35	126820	0	62534.8	29753.2	18607.7	1.02751e+06	99206.5	29441.8	25139	1295.55	279481	24707.3	1.59645e+06	56247.8	663489	535700	378073	120120	914.704	449789	107689	15182.7	1.20299e+06
4_OxPE(21:0_16:1(COOH))-H | 4_OxPE(22:1_15:0(COOH))-H | 4_OxPE(22:0_15:1(COOH))-H | 4_OxPE(23:0_14:1(COOH))-H | 4_OxPE(24:1_13:0(COOH))-H | 4_OxPE(24:0_13:1(COOH))-H | 4_OxPE(25:0_12:1(COOH))-H | 4_OxPE(26:0_11:1(COOH))-H | 4_OxPE(19:0_18:2(OOH))-H | 4_OxPE(13:0_24:1(Ke,OH))-H | 4_OxPE(15:1_22:1(OO))-H | 4_OxPE(15:0_22:2(OO))-H | 4_OxPE(15:0_22:1(Ke,OH))-H | 4_OxPE(17:1_20:1(OO))-H | 4_OxPE(17:0_…	3149.97	3946.12	0	0	0	7511.07	140863	6244.7	0	0	11718.7	17383.7	10298.9	27650.4	51101	0	0	29866.6	129308	78064.9	1612.42	0	3186.19	0	1393.74	1706.04	7773.01	0	0	0	1.75789e+06	0	0	171640
4_OxPE(21:0_15:0(CHO))-H | 4_OxPE(22:0_14:0(CHO))-H | 4_OxPE(23:0_13:0(CHO))-H | 4_OxPE(24:0_12:0(CHO))-H | 4_OxPE(25:0_11:0(CHO))-H | 4_OxPE(26:0_10:0(CHO))-H | 4_OxPE(12:0_24:1(OH))-H | 4_OxPE(14:0_22:1(OH))-H | 4_OxPE(16:0_20:1(OH))-H | 4_OxPE(18:0_18:1(OH))-H | 4_OxPE(19:0_17:1(OH))-H | 4_OxPE(20:0_16:1(OH))-H | 4_OxPE(21:0_15:1(OH))-H | 4_OxPE(22:0_14:1(OH))-H | 4_Plasmanyl-PS(O-16:0/12:0)-H…	0	0	0	31039.7	2925.38	13311	379550	0	1910.27	19119.9	0	4668.83	0	1902.53	0	2663.52	9233.42	5770.7	0	0	0	1820.87	0	74129.4	807.503	936.001	4583.69	0	1194.9	0	322951	7681.11	2100.54	128332
4_OxPE(22:0_16:1(COOH))-H | 4_OxPE(23:0_15:1(COOH))-H | 4_OxPE(24:1_14:0(COOH))-H | 4_OxPE(24:0_14:1(COOH))-H | 4_OxPE(25:0_13:1(COOH))-H | 4_OxPE(26:0_12:1(COOH))-H | 4_OxPE(20:0_18:2(OOH))-H | 4_OxPE(14:1_24:1(OO))-H | 4_OxPE(14:0_24:1(Ke,OH))-H | 4_OxPE(16:1_22:1(OO))-H | 4_OxPE(16:0_22:2(OO))-H | 4_OxPE(16:0_22:1(Ke,OH))-H | 4_OxPE(18:1_20:1(OO))-H | 4_OxPE(18:0_20:2(OO))-H | 4_OxPE(18:0_20:1…	13728.3	564321	20622.4	1.67931e+06	60867.8	642635	12200000	952104	6981.82	1.06584e+06	18802.1	56536.7	0	45167.7	1.73619e+06	597325	5.83526e+06	91635.3	168442	475207	74481.3	2.18454e+06	103622	8.07972e+06	913678	3.37284e+06	4.96749e+06	1.20522e+06	433291	15774.7	14200000	541961	441915	14900000
4_OxPE(22:0_15:0(COOH))-H | 4_OxPE(23:0_14:0(COOH))-H | 4_OxPE(24:0_13:0(COOH))-H | 4_OxPE(25:0_12:0(COOH))-H | 4_OxPE(26:0_11:0(COOH))-H | 4_OxPE(13:0_24:1(OO))-H | 4_OxPE(15:0_22:1(OO))-H | 4_OxPE(17:0_20:1(OO))-H | 4_OxPE(19:0_18:1(OO))-H | 4_OxPE(20:0_17:1(OO))-H | 4_OxPE(21:0_16:1(OO))-H | 4_OxPE(22:0_15:1(OO))-H | 4_OxPE(23:0_14:1(OO))-H | 4_PC(13:0_20:1)+HCO2 | 4_PC(14:1_19:0)+HCO2 | 4_PC(…	0	0	0	44715.6	0	11149.2	430890	0	0	11795.5	0	0	0	905.372	5416.69	0	104619	2186.04	992.329	1713.82	0	32114	0	183087	14842.7	99189.6	82190.2	24246.6	9969.12	0	60598.5	32235.2	6148.23	281514
4_OxPE(22:0_16:1(CHO))-H | 4_OxPE(23:0_15:1(CHO))-H | 4_OxPE(24:1_14:0(CHO))-H | 4_OxPE(24:0_14:1(CHO))-H | 4_OxPE(25:0_13:1(CHO))-H | 4_OxPE(26:0_12:1(CHO))-H | 4_OxPE(20:0_18:2(OH))-H | 4_OxPE(14:1_24:1(OH))-H | 4_OxPE(14:0_24:1(Ke))-H | 4_OxPE(16:1_22:1(OH))-H | 4_OxPE(16:0_22:2(OH))-H | 4_OxPE(16:0_22:1(Ke))-H | 4_OxPE(18:1_20:1(OH))-H | 4_OxPE(18:0_20:2(OH))-H | 4_OxPE(18:0_20:1(Ke))-H | 4_O…	0	0	0	17975.7	0	4521.04	616004	0	0	4555.55	0	0	0	0	1128.2	0	77041.5	0	0	0	0	39652.4	0	118188	3482.4	24371.5	58261.6	4784.66	0	0	117135	5762.85	1219.63	268695
4_OxPE(23:0_19:5(COOH))-H | 4_OxPE(24:1_18:4(COOH))-H | 4_OxPE(24:0_18:5(COOH))-H | 4_OxPE(22:2_20:4(OOH))-H | 4_OxPE(18:4_24:1(Ke,OH))-H | 4_OxPE(20:5_22:1(OO))-H | 4_OxPE(20:4_22:2(OO))-H | 4_OxPE(20:4_22:1(Ke,OH))-H | 4_OxPE(20:3_22:3(OO))-H | 4_OxPE(20:3_22:2(Ke,OH))-H | 4_OxPE(20:2_22:4(OO))-H | 4_OxPE(20:2_22:3(Ke,OH))-H | 4_OxPE(20:1_22:5(OO))-H | 4_OxPE(20:1_22:4(Ke,OH))-H | 4_OxPE(20:0_2…	0	0	0	313440	5430.82	83245.8	949312	0	0	33041.2	0	11054.7	0	5846.18	8091.88	83159.9	318528	28978.9	842.949	0	0	214407	0	792119	52078.6	463101	457883	141415	99946.5	0	24964.2	135060	36465	1.00498e+06
4_OxPE(23:0_15:0(CHO))-H | 4_OxPE(24:0_14:0(CHO))-H | 4_OxPE(25:0_13:0(CHO))-H | 4_OxPE(26:0_12:0(CHO))-H | 4_OxPE(14:0_24:1(OH))-H | 4_OxPE(16:0_22:1(OH))-H | 4_OxPE(18:0_20:1(OH))-H | 4_OxPE(20:0_18:1(OH))-H | 4_OxPE(21:0_17:1(OH))-H | 4_OxPE(22:0_16:1(OH))-H | 4_OxPE(23:0_15:1(OH))-H | 4_OxPE(24:0_14:1(OH))-H | 4_Plasmanyl-PC(O-16:0/18:2)+HCO2 | 4_Plasmanyl-PS(O-16:0/14:0)-H | 4_Plasmanyl-PS(O…	0	4311.28	0	98487.1	1017.82	20234.6	1.40247e+06	2445.37	0	86563.6	1653.56	0	0	1287.57	55163.5	0	123170	0	0	18944.5	0	41730	0	299850	59788.5	68582.6	116743	2111.7	51193.4	0	2.24531e+06	185675	76133.6	929881
4_OxPE(23:0_19:4(CHO))-H | 4_OxPE(24:0_18:4(CHO))-H | 4_OxPE(25:0_17:4(CHO))-H | 4_OxPE(26:0_16:4(CHO))-H | 4_OxPE(22:0_20:4(Ke))-H | 4_OxPE(22:1_20:4(OH))-H | 4_OxPE(18:4_24:1(OH))-H | 4_OxPE(18:3_24:1(Ke))-H | 4_OxPE(20:4_22:1(OH))-H | 4_OxPE(20:3_22:2(OH))-H | 4_OxPE(20:3_22:1(Ke))-H | 4_OxPE(20:2_22:3(OH))-H | 4_OxPE(20:2_22:2(Ke))-H | 4_OxPE(20:1_22:4(OH))-H | 4_OxPE(20:1_22:3(Ke))-H | 4_OxP…	0	0	0	22841.6	0	904.708	214831	22495.8	0	9207.02	0	0	0	0	2116.01	0	33182.2	0	0	4357.89	0	6783.36	0	81143.7	1159.76	1080.17	32759.2	2796.7	801.611	0	354573	0	0	183512
4_OxPE(24:1_16:1(COOH))-H | 4_OxPE(24:0_16:2(COOH))-H | 4_OxPE(25:0_15:2(COOH))-H | 4_OxPE(26:0_14:2(COOH))-H | 4_OxPE(22:1_18:2(OOH))-H | 4_OxPE(16:1_24:1(Ke,OH))-H | 4_OxPE(18:2_22:1(OO))-H | 4_OxPE(18:1_22:2(OO))-H | 4_OxPE(18:1_22:1(Ke,OH))-H | 4_OxPE(18:0_22:3(OO))-H | 4_OxPE(18:0_22:2(Ke,OH))-H | 4_OxPE(20:2_20:1(OO))-H | 4_OxPE(20:1_20:2(OO))-H | 4_OxPE(20:1_20:1(Ke,OH))-H | 4_OxPE(20:0_20…	8529.6	485969	0	189533	4320.48	95680.6	3.07845e+06	1.49554e+06	0	222785	0	13294.6	0	9201.1	169670	93316.9	1.14201e+06	22487.8	20887.8	379265	65090.2	450938	4534.88	728397	97880.1	294931	542786	320695	132292	14312.7	4.31978e+06	191347	103690	4.04926e+06
4_OxPE(24:1_16:2(CHO))-H | 4_OxPE(24:0_16:3(CHO))-H | 4_OxPE(25:0_15:3(CHO))-H | 4_OxPE(26:0_14:3(CHO))-H | 4_OxPE(20:0_20:4(OH))-H | 4_OxPE(22:2_18:2(OH))-H | 4_OxPE(18:3_22:1(OH))-H | 4_OxPE(18:2_22:2(OH))-H | 4_OxPE(18:2_22:1(Ke))-H | 4_OxPE(18:1_22:3(OH))-H | 4_OxPE(18:1_22:2(Ke))-H | 4_OxPE(18:0_22:4(OH))-H | 4_OxPE(18:0_22:3(Ke))-H | 4_OxPE(20:3_20:1(OH))-H | 4_OxPE(20:2_20:2(OH))-H | 4_OxP…	0	0	0	160015	0	45516.3	974427	0	0	33711.7	0	1027.17	0	0	12435	23528.6	200676	0	0	0	0	69446.2	975.34	298519	24828.1	69726.7	213255	31421.4	13633.6	0	45528.5	85541.8	10486.2	1.15805e+06
4_OxPE(24:1_16:1(CHO))-H | 4_OxPE(24:0_16:2(CHO))-H | 4_OxPE(25:0_15:2(CHO))-H | 4_OxPE(26:0_14:2(CHO))-H | 4_OxPE(22:1_18:2(OH))-H | 4_OxPE(16:1_24:1(Ke))-H | 4_OxPE(18:2_22:1(OH))-H | 4_OxPE(18:1_22:2(OH))-H | 4_OxPE(18:1_22:1(Ke))-H | 4_OxPE(18:0_22:3(OH))-H | 4_OxPE(18:0_22:2(Ke))-H | 4_OxPE(20:2_20:1(OH))-H | 4_OxPE(20:1_20:2(OH))-H | 4_OxPE(20:1_20:1(Ke))-H | 4_OxPE(20:0_20:3(OH))-H | 4_OxP…	0	2874.72	0	106116	0	43302	1.46844e+06	133184	0	63060.6	0	0	0	0	19655	5511.36	164970	921.126	0	25762.6	0	63861.4	3129.12	290268	45002.6	77002.3	134521	44792.4	9335.97	0	1.54728e+06	42092.1	22295.7	759523
4_OxPE(24:0_15:0(COOH))-H | 4_OxPE(25:0_14:0(COOH))-H | 4_OxPE(26:0_13:0(COOH))-H | 4_OxPE(15:0_24:1(OO))-H | 4_OxPE(17:0_22:1(OO))-H | 4_OxPE(19:0_20:1(OO))-H | 4_OxPE(21:0_18:1(OO))-H | 4_OxPE(22:0_17:1(OO))-H | 4_OxPE(23:0_16:1(OO))-H | 4_OxPE(24:0_15:1(OO))-H | 4_OxPE(25:0_14:1(OO))-H | 4_PC(13:0_22:1)+HCO2 | 4_PC(14:1_21:0)+HCO2 | 4_PC(15:0_20:1)+HCO2 | 4_PC(15:1_20:0)+HCO2 | 4_PC(16:1_19:0)…	0	0	0	37145.8	0	16031.1	239828	2161.37	0	40625.3	858.972	0	0	1206.27	16566.8	0	53895	2309.01	1358.02	8655.86	0	23415.2	0	99382.5	24373	99530.9	95963.2	12297.1	9149.32	0	345684	31394.9	16228.1	253936
4_OxPE(24:1_16:2(COOH))-H | 4_OxPE(24:0_16:3(COOH))-H | 4_OxPE(25:0_15:3(COOH))-H | 4_OxPE(26:0_14:3(COOH))-H | 4_OxPE(20:0_20:4(OOH))-H | 4_OxPE(22:2_18:2(OOH))-H | 4_OxPE(18:3_22:1(OO))-H | 4_OxPE(18:2_22:2(OO))-H | 4_OxPE(18:2_22:1(Ke,OH))-H | 4_OxPE(18:1_22:3(OO))-H | 4_OxPE(18:1_22:2(Ke,OH))-H | 4_OxPE(18:0_22:4(OO))-H | 4_OxPE(18:0_22:3(Ke,OH))-H | 4_OxPE(20:3_20:1(OO))-H | 4_OxPE(20:2_20:2…	763.426	14420.5	0	18364.3	0	12900.2	345398	219341	0	4988.97	0	1520.92	0	659.996	3854.89	7770.72	132127	0	0	1006.48	0	55650.3	0	126444	8210.1	81763.1	157716	3129.81	1870.92	0	279424	2273	3773.68	304807
4_OxPE(25:0_15:0(CHO))-H | 4_OxPE(26:0_14:0(CHO))-H | 4_OxPE(16:0_24:1(OH))-H | 4_OxPE(18:0_22:1(OH))-H | 4_OxPE(20:0_20:1(OH))-H | 4_OxPE(22:0_18:1(OH))-H | 4_OxPE(23:0_17:1(OH))-H | 4_OxPE(24:0_16:1(OH))-H | 4_OxPE(25:0_15:1(OH))-H | 4_OxPE(26:0_14:1(OH))-H | 4_Plasmanyl-PC(O-16:0/20:2)+HCO2 | 4_Plasmanyl-PC(O-18:0/18:2)+HCO2 | 4_Plasmanyl-PS(O-16:0/16:0)-H | 4_Plasmanyl-PS(O-18:0/14:0)-H | 4_P…	0	1678.05	0	3526.5	0	0	668219	7535.89	0	974.576	0	608.364	0	0	0	0	10052	0	0	2231.9	0	4202.45	0	36839.7	3035.7	3598.18	11769	0	951.782	0	743742	3680.3	1981.74	80406.6
4_OxPE(26:0_16:2(COOH))-H | 4_OxPE(24:1_18:2(OOH))-H | 4_OxPE(18:2_24:1(OO))-H | 4_OxPE(18:1_24:1(Ke,OH))-H | 4_OxPE(20:2_22:1(OO))-H | 4_OxPE(20:1_22:2(OO))-H | 4_OxPE(20:1_22:1(Ke,OH))-H | 4_OxPE(20:0_22:3(OO))-H | 4_OxPE(20:0_22:2(Ke,OH))-H | 4_OxPE(22:2_20:1(OO))-H | 4_OxPE(22:1_20:2(OO))-H | 4_OxPE(22:1_20:1(Ke,OH))-H | 4_OxPE(22:0_20:3(OO))-H | 4_OxPE(22:0_20:2(Ke,OH))-H | 4_OxPE(24:1_18:1(…	0	44200.3	0	82460.4	0	51696.6	824355	71422	0	95272.5	0	0	0	0	53590.5	2483.99	473519	1124.9	1796.63	50432.8	1131.34	137576	0	509461	27176.7	307243	353683	69729.2	19865.1	0	1.23393e+06	58441.7	63864.5	1.25313e+06
4_OxPE(26:0_16:3(CHO))-H | 4_OxPE(22:0_20:4(OH))-H | 4_OxPE(18:3_24:1(OH))-H | 4_OxPE(18:2_24:1(Ke))-H | 4_OxPE(20:3_22:1(OH))-H | 4_OxPE(20:2_22:2(OH))-H | 4_OxPE(20:2_22:1(Ke))-H | 4_OxPE(20:1_22:3(OH))-H | 4_OxPE(20:1_22:2(Ke))-H | 4_OxPE(20:0_22:4(OH))-H | 4_OxPE(20:0_22:3(Ke))-H | 4_OxPE(22:3_20:1(OH))-H | 4_OxPE(22:2_20:2(OH))-H | 4_OxPE(22:2_20:1(Ke))-H | 4_OxPE(22:1_20:3(OH))-H | 4_OxPE(2…	0	0	0	105147	0	29748.2	979143	184550	0	37798.4	0	0	0	0	17282.1	1200.19	79472.1	880.971	0	13305.3	0	62386.5	4688.1	208779	46623.5	66245.9	95747.1	35446.7	6769.62	0	615378	33804	11804	669692
4_OxPE(26:0_16:2(CHO))-H | 4_OxPE(24:1_18:2(OH))-H | 4_OxPE(18:2_24:1(OH))-H | 4_OxPE(18:1_24:1(Ke))-H | 4_OxPE(20:2_22:1(OH))-H | 4_OxPE(20:1_22:2(OH))-H | 4_OxPE(20:1_22:1(Ke))-H | 4_OxPE(20:0_22:3(OH))-H | 4_OxPE(20:0_22:2(Ke))-H | 4_OxPE(22:2_20:1(OH))-H | 4_OxPE(22:1_20:2(OH))-H | 4_OxPE(22:1_20:1(Ke))-H | 4_OxPE(22:0_20:3(OH))-H | 4_OxPE(22:0_20:2(Ke))-H | 4_OxPE(24:1_18:1(Ke))-H | 4_OxPE(2…	0	24078	0	43491.4	0	27778.4	137634	41322.1	0	15554.1	0	0	0	0	19175.5	0	5664.91	979.927	0	5544.25	2398.76	16499.3	957.56	27480.9	13634.6	1473.99	1521.57	1291.85	0	0	1.01516e+06	3097.33	3113.82	249908
4_PG(8:0_20:0)-H | 4_PG(10:0_18:0)-H | 4_PG(12:0_16:0)-H | 4_PG(13:0_15:0)-H | 4_PG(14:0_14:0)-H_665.4405_5.66$Neg	149714	205077	12900000	25900000	26300000	27400000	11000000	39694.7	25900000	22700000	23400000	26500000	59529.3	22400000	8.5305e+06	27300000	23900000	24800000	14600000	160229	78424.7	20600000	19500000	22400000	19500000	25900000	23200000	47065.5	24400000	0	2.95998e+06	24500000	25600000	16600000
4_PG(8:0_20:0)-H | 4_PG(10:0_18:0)-H | 4_PG(12:0_16:0)-H | 4_PG(13:0_15:0)-H | 4_PG(14:0_14:0)-H_665.4406_5.14$Neg	32412.1	60711.7	1.49062e+06	1.38844e+06	2.45056e+06	2.18428e+06	6.75249e+06	41491.3	155810	8.14593e+06	14100000	279957	5754.34	1298.61	690871	3.04626e+06	1.49358e+06	74868.4	1.98272e+06	28410.7	7890.47	79416.7	4.16593e+06	3.30542e+06	9.4416e+06	8.92742e+06	11500000	0	4.94518e+06	0	278108	15500000	13600000	522662
4_PI(16:0_22:4)-H | 4_PI(16:1_22:3)-H | 4_PI(18:0_20:4)-H | 4_PI(18:1_20:3)-H | 4_PI(18:2_20:2)-H | 4_PI(18:3_20:1)-H | 4_PI(18:4_20:0)-H_885.5503_7.13$Neg	0	0	0	281070	13372.3	115042	1.25051e+06	0	0	23982.9	2689.03	30868.1	0	23799.1	0	28154	115181	67062.7	0	0	0	95786.9	0	395360	16903.7	326043	394441	17763	57455.2	0	17451	94462.5	22738.1	831818
4_Plasmanyl-PE(O-16:0/22:6)-H | 4_Plasmenyl-PE(P-16:0/22:5)-H | 4_Plasmenyl-PE(P-16:1/22:4)-H | 4_Plasmenyl-PE(P-18:0/20:5)-H | 4_Plasmenyl-PE(P-18:1/20:4)-H | 4_Plasmenyl-PE(P-20:1/18:4)-H_748.5291_7.38$Neg	0	3986.25	0	43151.4	0	30546.1	750761	126179	0	41691.8	12504.3	9599.25	0	29627.9	38336.4	822.767	24849	31838.6	33951.8	37982.8	2138.6	25626.5	0	374800	23103.8	161717	124719	3877.43	2084.02	0	1.16282e+06	13703.1	10835.4	425418
4_Plasmanyl-PC(O-16:0/16:1)+HCO2 | 4_Plasmanyl-PC(O-18:0/14:1)+HCO2 | 4_Plasmenyl-PC(P-16:0/16:0)+HCO2 | 4_Plasmenyl-PC(P-18:0/14:0)+HCO2 | 4_Plasmenyl-PC(P-20:0/12:0)+HCO2_762.5643_7.83$Neg	0	0	0	75793.1	0	51871.4	892674	1682.23	0	80743.8	0	0	0	0	2633.64	0	29836.8	0	0	1379.44	0	36762.2	0	177208	25960.6	17071.6	55041.8	2752.84	5957.48	0	831077	25884.9	21271.7	413323
4_Plasmanyl-PE(O-16:0/20:5)-H | 4_Plasmenyl-PE(P-16:0/20:4)-H | 4_Plasmenyl-PE(P-16:1/20:3)-H | 4_Plasmenyl-PE(P-18:0/18:4)-H | 4_Plasmenyl-PE(P-18:1/18:3)-H_722.5137_7.36$Neg	0	0	0	70978	6697.98	43352.8	1.69135e+06	0	2971.03	19450.4	18200.5	47921.9	0	26452.5	4558.82	20399.2	175988	40058.3	5500.97	0	0	48301.5	884.147	556904	27274.3	275900	345601	4159.5	14371.8	0	108585	27497.2	5892.45	844959
4_Plasmanyl-PC(O-16:0/16:0)+HCO2 | 4_Plasmanyl-PC(O-18:0/14:0)+HCO2 | 4_Plasmanyl-PC(O-20:0/12:0)+HCO2_764.5817_7.96$Neg	0	0	0	16666.1	0	0	1.10503e+06	0	0	2362.44	0	0	0	0	951.81	0	40922.5	862.673	0	0	0	3521.66	0	155783	21856.2	46604.7	49759.4	19343.8	2806.13	0	54064.9	16870.5	9807.98	11462.9
4_Plasmanyl-PE(O-16:0/18:2)-H | 4_Plasmenyl-PE(P-16:0/18:1)-H | 4_Plasmenyl-PE(P-16:1/18:0)-H | 4_Plasmenyl-PE(P-18:0/16:1)-H | 4_Plasmenyl-PE(P-18:1/16:0)-H | 4_Plasmenyl-PE(P-20:0/14:1)-H | 4_Plasmenyl-PE(P-20:1/14:0)-H_700.5296_8.03$Neg	0	0	0	1933.72	4204.58	12524.2	542833	0	0	1772.87	74674.4	5785.35	0	81013.6	1126.21	1869.48	70651.5	55942.2	7625.88	0	0	15273.2	17541.6	339824	10258.2	147659	181988	0	13373.3	0	26654.6	22191.1	3142.05	36192.7
4_Plasmenyl-PC(P-16:0/10:0)+HCO2 | 4_Plasmenyl-PC(P-18:0/8:0)+HCO2_678.4725_5.07$Neg	0	0	0	0	0	0	294811	0	0	10655.4	643758	0	0	0	0	20522.9	0	0	0	0	0	0	0	97014.5	18959.1	436118	539093	0	199264	0	0	713786	83252.1	0
4_Plasmenyl-PC(P-16:0/10:0)+HCO2 | 4_Plasmenyl-PC(P-18:0/8:0)+HCO2_678.4723_4.96$Neg	0	0	97524.8	0	0	0	61178	0	0	422593	63312.9	0	0	0	40408.5	0	0	0	125946	0	0	0	272902	0	489667	717.071	7107.74	0	0	0	5846.94	373081	688794	0
4_Plasmenyl-PE(P-18:0/22:6)-H | 4_Plasmenyl-PE(P-18:1/22:5)-H | 4_Plasmenyl-PE(P-20:1/20:5)-H_774.5436_7.78$Neg	0	0	0	68004.6	3098.48	3311.29	406868	0	0	25085.6	0	5159.1	0	13335.1	0	0	192274	64421.3	22111	0	0	103330	0	223638	21517.8	312011	428304	2717.06	132218	0	2269.38	163137	39324.8	155196
4_SM(d10:0_24:1)+HCO2 | 4_SM(d12:0_22:1)+HCO2 | 4_SM(d14:0_20:1)+HCO2 | 4_SM(d14:1_20:0)+HCO2 | 4_SM(d15:1_19:0)+HCO2 | 4_SM(d16:0_18:1)+HCO2 | 4_SM(d16:1_18:0)+HCO2 | 4_SM(d17:0_17:1)+HCO2 | 4_SM(d17:1_17:0)+HCO2 | 4_SM(d18:0_16:1)+HCO2 | 4_SM(d18:1_16:0)+HCO2 | 4_SM(d19:0_15:1)+HCO2 | 4_SM(d20:0_14:1)+HCO2 | 4_SM(d20:1_14:0)+HCO2 | 4_SM(d22:1_12:0)+HCO2 | 4_SM(d24:1_10:0)+HCO2_747.5667_6.80$Neg	0	18163.6	995.624	1.35811e+06	78228.4	420708	9.92065e+06	84592.6	28310.7	434121	61306.2	185912	0	82193.9	159066	273511	3.45223e+06	135884	26644.1	43192.6	895.623	1.08097e+06	32100.8	5.55559e+06	304649	2.90262e+06	2.61051e+06	1.56818e+06	553956	1060.34	1.11444e+06	1.19985e+06	473581	10400000
4_SM(d10:0_24:0)+HCO2 | 4_SM(d12:0_22:0)+HCO2 | 4_SM(d13:0_21:0)+HCO2 | 4_SM(d14:0_20:0)+HCO2 | 4_SM(d15:0_19:0)+HCO2 | 4_SM(d16:0_18:0)+HCO2 | 4_SM(d17:0_17:0)+HCO2 | 4_SM(d18:0_16:0)+HCO2 | 4_SM(d19:0_15:0)+HCO2 | 4_SM(d20:0_14:0)+HCO2 | 4_SM(d21:0_13:0)+HCO2 | 4_SM(d22:0_12:0)+HCO2 | 4_SM(d24:0_10:0)+HCO2 | 4_SM(d26:0_8:0)+HCO2 | 4_SM(d8:0_26:0)+HCO2_749.5821_7.08$Neg	0	0	0	41724.1	0	8281.74	708941	0	0	31375.4	0	723.203	0	0	16123.6	1255.42	140227	0	1130.02	0	0	32171.9	0	288152	18383	111260	101547	62085.7	23721.6	0	253396	53514.9	31415	539651
4_SM(d10:0_22:1)+HCO2 | 4_SM(d12:0_20:1)+HCO2 | 4_SM(d14:0_18:1)+HCO2 | 4_SM(d14:1_18:0)+HCO2 | 4_SM(d15:0_17:1)+HCO2 | 4_SM(d15:1_17:0)+HCO2 | 4_SM(d16:0_16:1)+HCO2 | 4_SM(d16:1_16:0)+HCO2 | 4_SM(d17:0_15:1)+HCO2 | 4_SM(d17:1_15:0)+HCO2 | 4_SM(d18:0_14:1)+HCO2 | 4_SM(d18:1_14:0)+HCO2 | 4_SM(d20:1_12:0)+HCO2 | 4_SM(d22:1_10:0)+HCO2 | 4_SM(d24:1_8:0)+HCO2 | 4_SM(d8:0_24:1)+HCO2_719.5351_5.90$Neg	0	0	0	40911.5	0	12984.3	626662	0	0	8882.88	0	0	0	0	0	4141.47	23366.5	0	0	0	0	58823.3	0	302720	2742.45	214072	210303	3454.64	23934.5	0	18303.5	66465.1	7323.31	283437
4_SM(d12:0_24:1)+HCO2 | 4_SM(d14:0_22:1)+HCO2 | 4_SM(d14:1_22:0)+HCO2 | 4_SM(d15:1_21:0)+HCO2 | 4_SM(d16:0_20:1)+HCO2 | 4_SM(d16:1_20:0)+HCO2 | 4_SM(d17:1_19:0)+HCO2 | 4_SM(d18:0_18:1)+HCO2 | 4_SM(d18:1_18:0)+HCO2 | 4_SM(d19:0_17:1)+HCO2 | 4_SM(d20:0_16:1)+HCO2 | 4_SM(d20:1_16:0)+HCO2 | 4_SM(d21:0_15:1)+HCO2 | 4_SM(d22:0_14:1)+HCO2 | 4_SM(d22:1_14:0)+HCO2 | 4_SM(d24:1_12:0)+HCO2_775.5980_7.51$Neg	34552.6	204987	23418.5	964070	104823	442625	4.70404e+06	245088	26167	1.1972e+06	139891	182459	9114.06	204242	762645	110912	1.76903e+06	345040	294672	429046	114709	575994	104409	1.79274e+06	698628	1.30467e+06	1.76097e+06	586366	696910	78696.8	7.64596e+06	1.03939e+06	848609	2.90956e+06
4_SM(d12:0_22:2)+HCO2 | 4_SM(d14:0_20:2)+HCO2 | 4_SM(d14:1_20:1)+HCO2 | 4_SM(d16:0_18:2)+HCO2 | 4_SM(d16:1_18:1)+HCO2 | 4_SM(d17:0_17:2)+HCO2 | 4_SM(d17:1_17:1)+HCO2 | 4_SM(d17:2_17:0)+HCO2 | 4_SM(d18:1_16:1)+HCO2 | 4_SM(d18:2_16:0)+HCO2 | 4_SM(d20:1_14:1)+HCO2 | 4_SM(d20:2_14:0)+HCO2 | 4_SM(d22:2_12:0)+HCO2_745.5506_6.00$Neg	0	7753.07	0	137361	0	22904.6	786708	51579.7	0	96736.3	0	1313.7	0	0	45874.9	15232.3	159423	0	0	15272.5	0	38251.5	0	486544	47743.8	206814	245997	59571.5	43856.5	0	385714	118191	63415.8	1.30661e+06
4_SM(d13:0_22:1)+HCO2 | 4_SM(d14:1_21:0)+HCO2 | 4_SM(d15:0_20:1)+HCO2 | 4_SM(d15:1_20:0)+HCO2 | 4_SM(d16:1_19:0)+HCO2 | 4_SM(d17:0_18:1)+HCO2 | 4_SM(d17:1_18:0)+HCO2 | 4_SM(d18:0_17:1)+HCO2 | 4_SM(d18:1_17:0)+HCO2 | 4_SM(d19:0_16:1)+HCO2 | 4_SM(d20:0_15:1)+HCO2 | 4_SM(d20:1_15:0)+HCO2 | 4_SM(d21:0_14:1)+HCO2 | 4_SM(d22:1_13:0)+HCO2_761.5821_7.15$Neg	4.42013e+06	6.06164e+06	24900000	27900000	28600000	29900000	12300000	1.15884e+06	29100000	25400000	25600000	29600000	1.95157e+06	26100000	22500000	29900000	26800000	28300000	27100000	4.82054e+06	2.37118e+06	24000000	26800000	25300000	21700000	28800000	26600000	57151.5	27100000	0	15600000	27600000	28800000	18800000
4_SM(d13:0_22:1)+HCO2 | 4_SM(d14:1_21:0)+HCO2 | 4_SM(d15:0_20:1)+HCO2 | 4_SM(d15:1_20:0)+HCO2 | 4_SM(d16:1_19:0)+HCO2 | 4_SM(d17:0_18:1)+HCO2 | 4_SM(d17:1_18:0)+HCO2 | 4_SM(d18:0_17:1)+HCO2 | 4_SM(d18:1_17:0)+HCO2 | 4_SM(d19:0_16:1)+HCO2 | 4_SM(d20:0_15:1)+HCO2 | 4_SM(d20:1_15:0)+HCO2 | 4_SM(d21:0_14:1)+HCO2 | 4_SM(d22:1_13:0)+HCO2_761.5820_6.71$Neg	4738.67	8160.02	75087	317619	327395	323279	123864	46579.1	337405	151145	291536	332547	2467.82	280495	38615.1	344877	289381	321138	75971.4	7812.44	2156.18	273932	101157	279285	149009	333171	295583	0	318509	0	22520.7	311740	201837	206228
4_SM(d13:0_20:1)+HCO2 | 4_SM(d14:1_19:0)+HCO2 | 4_SM(d15:0_18:1)+HCO2 | 4_SM(d15:1_18:0)+HCO2 | 4_SM(d16:0_17:1)+HCO2 | 4_SM(d16:1_17:0)+HCO2 | 4_SM(d17:0_16:1)+HCO2 | 4_SM(d17:1_16:0)+HCO2 | 4_SM(d18:0_15:1)+HCO2 | 4_SM(d18:1_15:0)+HCO2 | 4_SM(d19:0_14:1)+HCO2 | 4_SM(d20:1_13:0)+HCO2_733.5503_6.26$Neg	0	15167.5	0	0	0	0	1592.75	19333.8	0	23034.6	0	0	0	0	10673.7	0	0	0	1508.05	6376.13	0	0	1136.57	0	21187.5	166442	0	0	0	0	90970	878.74	31088.4	0
4_SM(d13:0_20:1)+HCO2 | 4_SM(d14:1_19:0)+HCO2 | 4_SM(d15:0_18:1)+HCO2 | 4_SM(d15:1_18:0)+HCO2 | 4_SM(d16:0_17:1)+HCO2 | 4_SM(d16:1_17:0)+HCO2 | 4_SM(d17:0_16:1)+HCO2 | 4_SM(d17:1_16:0)+HCO2 | 4_SM(d18:0_15:1)+HCO2 | 4_SM(d18:1_15:0)+HCO2 | 4_SM(d19:0_14:1)+HCO2 | 4_SM(d20:1_13:0)+HCO2_733.5507_6.40$Neg	0	0	0	52442.4	0	16086.7	275385	0	4054.84	765.249	0	4026.03	0	0	0	12892.3	59018.3	573.321	0	0	0	30645.1	0	230940	675.11	161290	103711	23896.9	14864.5	0	3980.24	47742.4	1930.46	416984
4_SM(d14:0_24:1)+HCO2 | 4_SM(d14:1_24:0)+HCO2 | 4_SM(d15:1_23:0)+HCO2 | 4_SM(d16:0_22:1)+HCO2 | 4_SM(d16:1_22:0)+HCO2 | 4_SM(d17:1_21:0)+HCO2 | 4_SM(d18:0_20:1)+HCO2 | 4_SM(d18:1_20:0)+HCO2 | 4_SM(d20:0_18:1)+HCO2 | 4_SM(d20:1_18:0)+HCO2 | 4_SM(d21:0_17:1)+HCO2 | 4_SM(d22:0_16:1)+HCO2 | 4_SM(d22:1_16:0)+HCO2 | 4_SM(d23:0_15:1)+HCO2 | 4_SM(d24:0_14:1)+HCO2 | 4_SM(d24:1_14:0)+HCO2_803.6291_8.16$Neg	5110.14	21691.2	0	113693	0	35908.1	1.00107e+06	29717.5	3760.79	115051	4779.9	78568.8	4554.29	36804.6	111312	1397.78	0	80689.7	54940.5	28743.3	14383.7	131256	17345	90170.7	68009.3	99984.7	183684	0	17200.8	1189.66	1.58459e+06	108367	117649	709335
4_SM(d14:0_22:2)+HCO2 | 4_SM(d14:1_22:1)+HCO2 | 4_SM(d16:0_20:2)+HCO2 | 4_SM(d16:1_20:1)+HCO2 | 4_SM(d17:2_19:0)+HCO2 | 4_SM(d18:0_18:2)+HCO2 | 4_SM(d18:1_18:1)+HCO2 | 4_SM(d18:2_18:0)+HCO2 | 4_SM(d19:0_17:2)+HCO2 | 4_SM(d20:1_16:1)+HCO2 | 4_SM(d20:2_16:0)+HCO2 | 4_SM(d22:1_14:1)+HCO2 | 4_SM(d22:2_14:0)+HCO2_773.5820_6.90$Neg	0	1175.93	0	188356	3486.89	53852	1.08722e+06	2464.07	827.431	53707.9	4239.77	34459	0	10875.9	8166.25	17306.9	376672	35730.9	0	5086.68	0	113855	1022.27	600346	33716.2	267519	383683	280580	103378	0	232659	210012	53124	1.06401e+06
4_SM(d14:1_26:0)+HCO2 | 4_SM(d15:1_25:0)+HCO2 | 4_SM(d16:0_24:1)+HCO2 | 4_SM(d16:1_24:0)+HCO2 | 4_SM(d17:1_23:0)+HCO2 | 4_SM(d18:0_22:1)+HCO2 | 4_SM(d18:1_22:0)+HCO2 | 4_SM(d20:0_20:1)+HCO2 | 4_SM(d20:1_20:0)+HCO2 | 4_SM(d22:0_18:1)+HCO2 | 4_SM(d22:1_18:0)+HCO2 | 4_SM(d23:0_17:1)+HCO2 | 4_SM(d24:0_16:1)+HCO2 | 4_SM(d24:1_16:0)+HCO2 | 4_SM(d25:0_15:1)+HCO2 | 4_SM(d26:0_14:1)+HCO2_831.6607_8.85$Neg	932.394	64011.2	0	88372.8	0	20432.1	1.41704e+06	158318	1746.73	106507	7711.71	53832.4	1926.11	47062.3	255735	0	0	58080.6	95262.3	104947	8076.84	154671	33512.4	120740	93960.2	150504	207774	0	13114	0	3.69517e+06	90971.9	98277.7	596479
4_SM(d14:1_25:0)+HCO2 | 4_SM(d15:0_24:1)+HCO2 | 4_SM(d15:1_24:0)+HCO2 | 4_SM(d16:1_23:0)+HCO2 | 4_SM(d17:0_22:1)+HCO2 | 4_SM(d17:1_22:0)+HCO2 | 4_SM(d18:1_21:0)+HCO2 | 4_SM(d19:0_20:1)+HCO2 | 4_SM(d20:1_19:0)+HCO2 | 4_SM(d21:0_18:1)+HCO2 | 4_SM(d22:0_17:1)+HCO2 | 4_SM(d22:1_17:0)+HCO2 | 4_SM(d23:0_16:1)+HCO2 | 4_SM(d24:0_15:1)+HCO2 | 4_SM(d24:1_15:0)+HCO2 | 4_SM(d25:0_14:1)+HCO2_817.6458_8.57$Neg	0	0	0	0	0	0	287303	954.939	0	1250.64	0	0	0	0	0	0	25332.4	0	0	0	0	921.859	0	110386	968.644	45084.8	60515	793.824	0	0	51670	10885.2	3091.66	5581.82
4_SM(d14:1_24:1)+HCO2 | 4_SM(d16:0_22:2)+HCO2 | 4_SM(d16:1_22:1)+HCO2 | 4_SM(d17:2_21:0)+HCO2 | 4_SM(d18:0_20:2)+HCO2 | 4_SM(d18:1_20:1)+HCO2 | 4_SM(d18:2_20:0)+HCO2 | 4_SM(d20:0_18:2)+HCO2 | 4_SM(d20:1_18:1)+HCO2 | 4_SM(d20:2_18:0)+HCO2 | 4_SM(d21:0_17:2)+HCO2 | 4_SM(d22:1_16:1)+HCO2 | 4_SM(d22:2_16:0)+HCO2 | 4_SM(d24:1_14:1)+HCO2_801.6136_7.62$Neg	0	0	0	978.405	829.742	2393.46	191178	0	715.908	1204.57	2040.82	35384.6	0	2627.94	0	9994.91	119056	17117.8	974.195	0	0	6200.96	0	199758	3830.52	57534.1	71567.2	39166.4	21763.6	0	3873.47	24942.2	14775.9	37241.7
4_SM(d15:1_26:0)+HCO2 | 4_SM(d16:1_25:0)+HCO2 | 4_SM(d17:0_24:1)+HCO2 | 4_SM(d17:1_24:0)+HCO2 | 4_SM(d18:1_23:0)+HCO2 | 4_SM(d19:0_22:1)+HCO2 | 4_SM(d20:1_21:0)+HCO2 | 4_SM(d21:0_20:1)+HCO2 | 4_SM(d22:1_19:0)+HCO2 | 4_SM(d23:0_18:1)+HCO2 | 4_SM(d24:0_17:1)+HCO2 | 4_SM(d24:1_17:0)+HCO2 | 4_SM(d25:0_16:1)+HCO2 | 4_SM(d26:0_15:1)+HCO2_845.6766_9.31$Neg	0	1025.13	0	0	0	0	790168	19885.2	0	12936.3	919.766	0	0	0	19934.5	11193.1	162044	0	0	0	0	4428.48	0	404702	11794.1	136027	179516	42089.7	10881.5	0	402980	31536.5	8674.06	18059.7
4_SM(d16:1_24:1)+HCO2 | 4_SM(d17:2_23:0)+HCO2 | 4_SM(d18:0_22:2)+HCO2 | 4_SM(d18:1_22:1)+HCO2 | 4_SM(d18:2_22:0)+HCO2 | 4_SM(d20:0_20:2)+HCO2 | 4_SM(d20:1_20:1)+HCO2 | 4_SM(d20:2_20:0)+HCO2 | 4_SM(d22:0_18:2)+HCO2 | 4_SM(d22:1_18:1)+HCO2 | 4_SM(d22:2_18:0)+HCO2 | 4_SM(d23:0_17:2)+HCO2 | 4_SM(d24:1_16:1)+HCO2_829.6447_8.23$Neg	0	11980.9	0	99430.3	1140.42	16680.5	1.60035e+06	58509.7	0	59125.2	1006.7	21590.8	0	895.711	60504.1	28408.5	299002	18436	9955.61	3592.55	0	106363	4219.22	701837	37376	163496	257074	102762	51015.9	0	1.54197e+06	76521.7	76406.7	803949
4_SM(d16:1_26:0)+HCO2 | 4_SM(d17:1_25:0)+HCO2 | 4_SM(d18:0_24:1)+HCO2 | 4_SM(d18:1_24:0)+HCO2 | 4_SM(d20:0_22:1)+HCO2 | 4_SM(d20:1_22:0)+HCO2 | 4_SM(d22:0_20:1)+HCO2 | 4_SM(d22:1_20:0)+HCO2 | 4_SM(d24:0_18:1)+HCO2 | 4_SM(d24:1_18:0)+HCO2 | 4_SM(d25:0_17:1)+HCO2 | 4_SM(d26:0_16:1)+HCO2_859.6917_9.67$Neg	0	10258.5	0	781.148	1043.63	0	1.80548e+06	52505.9	0	44813.6	10623.9	0	0	10026.4	171683	20905.1	780971	644.029	25025.5	26790.6	860.133	15087.1	884.682	1.64447e+06	54106.1	785575	460141	101234	38375	0	1.34788e+06	58730.4	51618.7	46567
4_SM(d17:1_24:1)+HCO2 | 4_SM(d17:2_24:0)+HCO2 | 4_SM(d18:2_23:0)+HCO2 | 4_SM(d19:0_22:2)+HCO2 | 4_SM(d20:2_21:0)+HCO2 | 4_SM(d21:0_20:2)+HCO2 | 4_SM(d22:2_19:0)+HCO2 | 4_SM(d23:0_18:2)+HCO2 | 4_SM(d24:0_17:2)+HCO2 | 4_SM(d24:1_17:1)+HCO2_843.6604_8.53$Neg	0	4432.75	0	15212.9	0	1597.18	577032	40570.7	0	6064.52	0	0	0	0	22301.9	0	99504.5	696.462	0	2475.54	0	29125.6	0	293064	4107.95	44294.9	83191.4	32727.7	4688.77	0	678596	46113.2	14045.6	189465
4_SM(d17:2_25:0)+HCO2 | 4_SM(d18:1_24:1)+HCO2 | 4_SM(d18:2_24:0)+HCO2 | 4_SM(d20:0_22:2)+HCO2 | 4_SM(d20:1_22:1)+HCO2 | 4_SM(d20:2_22:0)+HCO2 | 4_SM(d22:0_20:2)+HCO2 | 4_SM(d22:1_20:1)+HCO2 | 4_SM(d22:2_20:0)+HCO2 | 4_SM(d24:0_18:2)+HCO2 | 4_SM(d24:1_18:1)+HCO2 | 4_SM(d25:0_17:2)+HCO2_857.6762_8.80$Neg	24749.5	216582	1525.41	268420	10117.3	80299.9	3.63295e+06	846237	2298.24	358611	116630	35958.9	2258.72	137407	644652	30641	224252	108953	166626	416406	61528.7	381727	59296.6	1.55227e+06	238835	742341	618572	110378	128135	23563.2	9.50125e+06	430430	450930	2.58687e+06
4_SM(d18:2_24:1)+HCO2 | 4_SM(d18:3_24:0)+HCO2 | 4_SM(d20:0_22:3)+HCO2 | 4_SM(d20:1_22:2)+HCO2 | 4_SM(d20:2_22:1)+HCO2 | 4_SM(d20:3_22:0)+HCO2 | 4_SM(d22:0_20:3)+HCO2 | 4_SM(d22:1_20:2)+HCO2 | 4_SM(d22:2_20:1)+HCO2 | 4_SM(d22:3_20:0)+HCO2 | 4_SM(d24:0_18:3)+HCO2 | 4_SM(d24:1_18:2)+HCO2_855.6602_8.15$Neg	0	88832.6	0	171924	0	50587.6	1.21726e+06	238682	0	129509	0	12054.9	1189.2	2429.24	224066	0	953.603	4323.6	15704.3	107628	9142.36	166846	4542.51	167718	77315.6	78149.2	122660	0	21808.2	4800.53	3.44459e+06	182962	232913	2.47071e+06
4_Sulfatide(d16:1_18:1)-H | 4_Sulfatide(d18:2_16:0)-H_776.4976_8.31$Neg	7290.47	26141.8	189771	140051	6957.39	110524	205813	0	186677	226987	164970	213309	14743	218846	144958	8953.98	0	227639	210656	24016.4	34380.2	191638	249462	41552.1	270543	106060	123449	0	90518.6	3404.34	116253	227756	283599	153500
4_Sulfatide(d15:0_20:0)-H | 4_Sulfatide(d17:0_18:0)-H | 4_Sulfatide(d19:0_16:0)-H_794.5481_7.61$Neg	0	0	0	30652.2	0	9934.51	145311	0	0	28984.5	0	3324.04	0	793.182	0	0	113615	2537.12	0	0	0	9625.8	0	125346	12504.2	101973	106975	36287.2	28042.4	0	16554.2	37960.1	17520.6	9769.08
