# Supplementary material for: Medulloblastoma cerebrospinal fluid reveals metabolites and lipids indicative of hypoxia and cancer-specific RNAs
Source: Acta Neuropathol Commun. 2022 Feb 24;10:25. doi: 10.1186/s40478-022-01326-7 (PMC8867780; doi:10.1186/s40478-022-01326-7)
Supplement: Supplementary file 3 — Additional file 3: The list of qPCR primers. [file 40478_2022_1326_MOESM3_ESM.xlsx]

## Sheet: Supplementary file 3
Supplementary File 3
qPCR primers
Name	Sequence
ACTB qPCR F	CCTGGCATTGCCGACAGGATG
ACTB qPCR R	CCGATCCACACGGAGTACTTGCG
RPS28 qPCR F	CGATCCATCATCCGCAATG
RPS28 qPCR R	AGCCAAGCTCAGCGCAAC
PDAP1 qPCR F	GAAGCAGAAGGCCAGGGAAGAA
PDAP1 qPCR R	CAACGCCTTTGCGCTTTTGC
AP2M1 qPCR F	AGATGACATCGGGAGGAACG
AP2M1 qPCR R	GGACCGCTTAACGTGGAAGA
RAB5A qPCR F	TACTTCTGGGAGAGTCCGCT
RAB5A qPCR R	TTGGGTTAGAAAAGCAGCCCC
GOLIM4 qPCR F	TCCAAGGAGAGGAAGGAGCC
GOLIM4 qPCR R	CTACAGCTGCCCTATCTGCC
ITM2B qPCR F	GTGACGTTCAACTCCGCTCT
ITM2B qPCR R	CATCATCTGGGTCCTTGCAGT
ZC3H15 qPCR F	GAACAAGAAGCACGGTGAGG
ZC3H15 qPCR R	AGGAAATGCTTGCACACTATTTGA
RAB6A qPCR F	GACAACACCTATCAGGCAACAA
RAB6A qPCR R	CTGAACCGCTCTTGACCTGC
PSME3 qPCR F	ATGGACTGGATGGTCCCACT
PSME3 qPCR R	GGGCATCACAAACACCTTGG
RAB1A qPCR F	GGGTTGGAAAGTCTTGCCTTCT
RAB1A qPCR R	TGGCCTGCTGTGTCCCATATT
UFM1 qPCR F	GTGTTCTGGATTCATTCCGGC
UFM1 qPCR R	ACTTTCAGGAACACTGAGTACTTT
circ_463 qPCR F	CCCAGTCTTCCATCAACTGG
circ_463 qPCR R	ATGGATTGTCCGGAAGACAT
